# Supplementary material for: Coordinate Regulation of DNA Methylation and H3K27me3 in Mouse Embryonic Stem Cells
Source: PLoS One. 2013 Jan 11;8(1):e53880. doi: 10.1371/journal.pone.0053880 (PMC3543269; doi:10.1371/journal.pone.0053880)
Supplement: Table S1 — List of MeDIP-chip peaks with changes in DNAme in Eed−/− cells relative to v6.5 cells. Transcript id’s, gene id’s, gene names and coordinates are according to the Ensembl annotation of the NCBIM37 version of the mouse genome. (XLS) [file pone.0053880.s006.xls]

## Sheet: Sheet1
chr	Peak_Start	Peak_End	Ave_Peak_Score	Transcript_ids	Gene_ids	Gene_names
chr1	4486073	4486210	0.976667	ENSMUST00000116652,ENSMUST00000027035	ENSMUSG00000025902	Sox17
chr1	5008653	5009197	1.31797	ENSMUST00000119256,ENSMUST00000156289,ENSMUST00000170566,ENSMUST00000002533	ENSMUSG00000002459	Rgs20
chr1	9291496	9291957	0.563333	ENSMUST00000132064,ENSMUST00000140295,ENSMUST00000144593,ENSMUST00000134075,ENSMUST00000140302	ENSMUSG00000025909	Sntg1
chr1	9898408	9899480	1.27267	ENSMUST00000052843,ENSMUST00000171802,ENSMUST00000118098,ENSMUST00000125294,ENSMUST00000140948	ENSMUSG00000046101	6030422M02Rik
chr1	10028659	10028907	0.93	ENSMUST00000139578,ENSMUST00000027050,ENSMUST00000071087,ENSMUST00000143606,ENSMUST00000117415,ENSMUST00000118263,ENSMUST00000122156,ENSMUST00000119714,ENSMUST00000163561,ENSMUST00000134716,ENSMUST00000155974	ENSMUSG00000025917,ENSMUSG00000056763	Cops5,Cspp1
chr1	13581505	13581861	0.853333	ENSMUST00000027068	ENSMUSG00000025935	Tram1
chr1	13656545	13657019	0.7	ENSMUST00000088542	ENSMUSG00000067813	Xkr9
chr1	13658540	13658994	0.763333	ENSMUST00000088542	ENSMUSG00000067813	Xkr9
chr1	14747653	14748184	0.79	ENSMUST00000027062	ENSMUSG00000025930	Msc
chr1	19092392	19092921	0.746667	ENSMUST00000037294	ENSMUSG00000042596	Tcfap2d
chr1	19199312	19199917	0.833333	ENSMUST00000027059,ENSMUST00000166387,ENSMUST00000064976	ENSMUSG00000025927	Tcfap2b
chr1	19201634	19201964	1.03667	ENSMUST00000064976	ENSMUSG00000025927	Tcfap2b
chr1	21289156	21289655	0.85	ENSMUST00000082032	ENSMUSG00000025936	Gm4956
chr1	21289876	21290426	0.916667	ENSMUST00000082032	ENSMUSG00000025936	Gm4956
chr1	24593661	24594205	1.33584	ENSMUST00000051344,ENSMUST00000115244	ENSMUSG00000026141	Col19a1
chr1	24684703	24684847	1.15046	ENSMUST00000095062	ENSMUSG00000073725	Lmbrd1
chr1	26744042	26744610	1.34667	ENSMUST00000097801	ENSMUSG00000073722	4931408C20Rik
chr1	31232863	31233117	0.63	ENSMUST00000062560	ENSMUSG00000050217	Lgsn
chr1	34496134	34496583	1.57212	ENSMUST00000027303,ENSMUST00000137794,ENSMUST00000149962,ENSMUST00000134327,ENSMUST00000128086,ENSMUST00000136770,ENSMUST00000042493	ENSMUSG00000026127,ENSMUSG00000042111	Imp4,Ccdc115
chr1	36330053	36330602	1.32382	ENSMUST00000056946	ENSMUSG00000047180	Neurl3
chr1	36739295	36739544	1.16539	ENSMUST00000057826,ENSMUST00000114981,ENSMUST00000170295	ENSMUSG00000046337	Fam178b
chr1	37273947	37274766	0.93	ENSMUST00000134238,ENSMUST00000027288	ENSMUSG00000026114	Cnga3
chr1	38723390	38723745	0.606667	ENSMUST00000027250,ENSMUST00000039827,ENSMUST00000134963	ENSMUSG00000037138	Aff3
chr1	39248485	39248834	0.663333	ENSMUST00000056815	ENSMUSG00000026077	Npas2
chr1	39956121	39956364	1.16068	ENSMUST00000163854,ENSMUST00000168431,ENSMUST00000168512,ENSMUST00000027244	ENSMUSG00000026074	Map4k4
chr1	40497509	40498087	0.67	ENSMUST00000053043	ENSMUSG00000026069	Il1rl1
chr1	40849662	40850076	0.793333	ENSMUST00000144385,ENSMUST00000039672,ENSMUST00000131390	ENSMUSG00000041945	Mfsd9
chr1	42905568	42906293	0.673333	ENSMUST00000057208,ENSMUST00000164185	ENSMUSG00000060679	Mrps9
chr1	43884755	43885300	1.83849	ENSMUST00000136179,ENSMUST00000076997,ENSMUST00000153317,ENSMUST00000134860,ENSMUST00000136704,ENSMUST00000128261,ENSMUST00000126008,ENSMUST00000139451	ENSMUSG00000057363	Uxs1
chr1	44174755	44175116	0.726667	ENSMUST00000152643,ENSMUST00000141125,ENSMUST00000027213,ENSMUST00000149665,ENSMUST00000065767,ENSMUST00000155917,ENSMUST00000138521,ENSMUST00000035991,ENSMUST00000114709,ENSMUST00000129068	ENSMUSG00000026047,ENSMUSG00000041684	Kdelc1,Bivm
chr1	44275536	44275800	0.61	ENSMUST00000150062,ENSMUST00000054801	ENSMUSG00000046828	4832428D23Rik
chr1	44277561	44277910	0.7	ENSMUST00000150062,ENSMUST00000054801	ENSMUSG00000046828	4832428D23Rik
chr1	45981721	45982071	0.72	ENSMUST00000027137	ENSMUSG00000025993	Slc40a1
chr1	52556467	52556916	1.43796	ENSMUST00000164747,ENSMUST00000168082,ENSMUST00000069792	ENSMUSG00000002881	Nab1
chr1	53368371	53368527	0.763333	ENSMUST00000027265,ENSMUST00000151296,ENSMUST00000135786,ENSMUST00000153939,ENSMUST00000164503,ENSMUST00000114484,ENSMUST00000135614	ENSMUSG00000026096	Osgepl1
chr1	55106772	55107154	0.75	ENSMUST00000027125,ENSMUST00000087617	ENSMUSG00000025981	Coq10b
chr1	55107577	55107722	0.63	ENSMUST00000027125,ENSMUST00000087617	ENSMUSG00000025981	Coq10b
chr1	55462004	55462255	1.44994	ENSMUST00000097735	ENSMUSG00000038349	Plcl1
chr1	58560493	58560728	0.75	ENSMUST00000114325,ENSMUST00000160947,ENSMUST00000129740,ENSMUST00000139825	ENSMUSG00000026037,ENSMUSG00000085054	Orc2,Gm15834
chr1	59032911	59033063	0.763333	ENSMUST00000027186	ENSMUSG00000026028	Trak2
chr1	59536879	59537720	1.17333	ENSMUST00000114246,ENSMUST00000037105	ENSMUSG00000041075	Fzd7
chr1	61034199	61034695	0.646667	ENSMUST00000027162,ENSMUST00000102827	ENSMUSG00000026009	Icos
chr1	63734480	63734844	0.696667	ENSMUST00000126954,ENSMUST00000090313	ENSMUSG00000069085	Dytn
chr1	63777455	63777807	0.796667	ENSMUST00000027103,ENSMUST00000087369,ENSMUST00000148758,ENSMUST00000128621,ENSMUST00000027104,ENSMUST00000114094	ENSMUSG00000025962,ENSMUSG00000025963	Fastkd2,Mdh1b
chr1	64577833	64578168	0.726667	ENSMUST00000049932,ENSMUST00000087366,ENSMUST00000171164,ENSMUST00000027097,ENSMUST00000169761,ENSMUST00000171369,ENSMUST00000027099	ENSMUSG00000025958	Creb1
chr1	64663603	64663960	1.38414	ENSMUST00000162806,ENSMUST00000053469,ENSMUST00000161264,ENSMUST00000114079	ENSMUSG00000025956	Mettl21a
chr1	64782921	64783375	1.56552	ENSMUST00000063982,ENSMUST00000116133	ENSMUSG00000045005	Fzd5
chr1	65119954	65120308	1.36915	ENSMUST00000114064,ENSMUST00000027089	ENSMUSG00000025952	Crygc
chr1	65170630	65171001	0.806667	ENSMUST00000153330,ENSMUST00000050047,ENSMUST00000148020	ENSMUSG00000044816	D630023F18Rik
chr1	66912351	66912696	0.706667	ENSMUST00000027153,ENSMUST00000104140	ENSMUSG00000026003,ENSMUSG00000077328	Acadl,SNORA17
chr1	69733119	69733468	1.16667	ENSMUST00000027146	ENSMUSG00000025997	Ikzf2
chr1	73063998	73064055	0.81	ENSMUST00000027374	ENSMUSG00000026182	Tnp1
chr1	74590982	74591266	0.623333	ENSMUST00000027362,ENSMUST00000152707,ENSMUST00000044260,ENSMUST00000055335	ENSMUSG00000026173,ENSMUSG00000033364	Plcd4,Usp37
chr1	74816930	74817259	0.906667	ENSMUST00000006716	ENSMUSG00000033227	Wnt6
chr1	74982120	74982169	0.68	ENSMUST00000130489,ENSMUST00000139950,ENSMUST00000094844	ENSMUSG00000047021	Ccdc108
chr1	75357114	75357458	1.33191	ENSMUST00000027409,ENSMUST00000144894,ENSMUST00000125948	ENSMUSG00000026208	Des
chr1	75445790	75446230	0.706667	ENSMUST00000113577,ENSMUST00000037708	ENSMUSG00000033007	Accn4
chr1	75478046	75478313	0.863333	ENSMUST00000143496,ENSMUST00000124042,ENSMUST00000138683,ENSMUST00000079205,ENSMUST00000143020,ENSMUST00000094818	ENSMUSG00000032997	Chpf
chr1	78194173	78194936	0.726667	ENSMUST00000004994,ENSMUST00000087086	ENSMUSG00000004872	Pax3
chr1	82310206	82311254	0.78	ENSMUST00000027322	ENSMUSG00000026142	Rhbdd1
chr1	82719356	82719411	0.806667	ENSMUST00000078332,ENSMUST00000076837,ENSMUST00000161572,ENSMUST00000073025,ENSMUST00000161648,ENSMUST00000162056,ENSMUST00000160786,ENSMUST00000162003	ENSMUSG00000026150	Mff
chr1	82719706	82720141	0.75	ENSMUST00000078332,ENSMUST00000076837,ENSMUST00000161572,ENSMUST00000073025,ENSMUST00000161648,ENSMUST00000162056,ENSMUST00000160786,ENSMUST00000162003	ENSMUSG00000026150	Mff
chr1	84837494	84837549	0.663333	ENSMUST00000027421	ENSMUSG00000026219	Trip12
chr1	88252870	88253121	0.953333	ENSMUST00000082889	ENSMUSG00000064823	Snord82
chr1	89159557	89160109	0.896667	ENSMUST00000027472,ENSMUST00000118687	ENSMUSG00000026255	Efhd1
chr1	89965115	89965554	0.746667	ENSMUST00000073772	ENSMUSG00000090175	Ugt1a9
chr1	90060350	90060592	0.92	ENSMUST00000097659	ENSMUSG00000089943	Ugt1a5
chr1	92497570	92497714	0.68	ENSMUST00000036153	ENSMUSG00000034432	Cops8
chr1	93436702	93436751	1.59708	ENSMUST00000027538,ENSMUST00000164117,ENSMUST00000113020,ENSMUST00000086843,ENSMUST00000163232	ENSMUSG00000026311	Asb1
chr1	93696705	93697564	1.54749	ENSMUST00000007949	ENSMUSG00000007805	Twist2
chr1	93698507	93698946	1.45451	ENSMUST00000007949	ENSMUSG00000007805	Twist2
chr1	94830759	94830908	1.90968	ENSMUST00000027488,ENSMUST00000117814,ENSMUST00000152983	ENSMUSG00000026270	Capn10
chr1	95030092	95030518	0.706667	ENSMUST00000027491	ENSMUSG00000026272	Agxt
chr1	95652877	95653346	0.726667	ENSMUST00000027500,ENSMUST00000112905	ENSMUSG00000026279	Thap4
chr1	95722177	95722507	0.836667	ENSMUST00000097633,ENSMUST00000112881,ENSMUST00000149397,ENSMUST00000141701	ENSMUSG00000073609	D2hgdh
chr1	95886352	95886616	0.84	ENSMUST00000097632	ENSMUSG00000073608	Gm6086
chr1	98896096	98896452	0.783333	ENSMUST00000060976,ENSMUST00000167383	ENSMUSG00000045463,ENSMUSG00000090974	Slco6b1
chr1	108695462	108695742	0.836667	ENSMUST00000126057,ENSMUST00000112736,ENSMUST00000164686,ENSMUST00000094646	ENSMUSG00000009907	Vps4b
chr1	109057685	109058033	0.65	ENSMUST00000086694	ENSMUSG00000073602	Serpinb3b
chr1	113764155	113764316	1.01	ENSMUST00000035462	ENSMUSG00000038702	Dsel
chr1	120284721	120285150	1.03	ENSMUST00000049404,ENSMUST00000070989,ENSMUST00000165223	ENSMUSG00000064302	Clasp1
chr1	122016171	122016610	1.60178	ENSMUST00000112648,ENSMUST00000128408,ENSMUST00000094616,ENSMUST00000151708,ENSMUST00000149628,ENSMUST00000132118,ENSMUST00000027637,ENSMUST00000112644,ENSMUST00000056038	ENSMUSG00000026385,ENSMUSG00000026388	Dbi,3110009E18Rik
chr1	122497410	122497855	0.823333	ENSMUST00000079721	ENSMUSG00000058665	En1
chr1	127810157	127810899	0.646667	ENSMUST00000159529,ENSMUST00000162899,ENSMUST00000159417,ENSMUST00000027582,ENSMUST00000161361	ENSMUSG00000026344	Lypd1
chr1	132807232	132807463	0.676667	ENSMUST00000112468,ENSMUST00000027673	ENSMUSG00000026416	Il20
chr1	132916187	132917068	0.646667	ENSMUST00000016673	ENSMUSG00000016529	Il10
chr1	132995104	132995633	1.37504	ENSMUST00000016672	ENSMUSG00000016528	Mapkapk2
chr1	133763767	133764495	1.70871	ENSMUST00000112386,ENSMUST00000027693,ENSMUST00000125925	ENSMUSG00000026433	Rab7l1
chr1	134371501	134371878	0.96	ENSMUST00000027700	ENSMUSG00000026439	Rbbp5
chr1	134373080	134373522	0.946667	ENSMUST00000027700,ENSMUST00000171507	ENSMUSG00000026439,ENSMUSG00000090678	Rbbp5,6030442K20Rik
chr1	135976594	135977053	0.64	ENSMUST00000020692	ENSMUSG00000020423	Btg2
chr1	136350196	136350533	0.646667	ENSMUST00000027725,ENSMUST00000112232,ENSMUST00000133721,ENSMUST00000116528	ENSMUSG00000026455	Klhl12
chr1	138242842	138243199	1.59097	ENSMUST00000167048,ENSMUST00000048309,ENSMUST00000094523	ENSMUSG00000041570	Camsap2
chr1	140167457	140168423	0.596667	ENSMUST00000027643	ENSMUSG00000026394	Atp6v1g3
chr1	140740593	140741144	0.706667	ENSMUST00000112026,ENSMUST00000019374	ENSMUSG00000019230	Lhx9
chr1	146098175	146098522	0.813333	ENSMUST00000167812,ENSMUST00000169409,ENSMUST00000027604,ENSMUST00000167317,ENSMUST00000170870,ENSMUST00000169042,ENSMUST00000172388	ENSMUSG00000026358	Rgs1
chr1	152165521	152166478	0.676667	ENSMUST00000006164,ENSMUST00000165062	ENSMUSG00000006007	Pdc
chr1	153417623	153417972	1.48033	ENSMUST00000134499,ENSMUST00000148810,ENSMUST00000097541,ENSMUST00000111875	ENSMUSG00000026483	Fam129a
chr1	156994794	156995129	0.616667	ENSMUST00000027744	ENSMUSG00000026471	Mr1
chr1	157590618	157591280	0.726667	ENSMUST00000027740	ENSMUSG00000026468	Lhx4
chr1	158234539	158234666	0.876667	ENSMUST00000072556,ENSMUST00000167528,ENSMUST00000119202,ENSMUST00000141760,ENSMUST00000121146	ENSMUSG00000060985	Tdrd5
chr1	158405842	158406194	0.72	ENSMUST00000051396	ENSMUSG00000026600	Soat1
chr1	158406965	158407294	0.923333	ENSMUST00000051396	ENSMUSG00000026600	Soat1
chr1	160287658	160287804	1.09333	ENSMUST00000004133	ENSMUSG00000004031	Fam5b
chr1	162966231	162966776	1.48333	ENSMUST00000172044,ENSMUST00000171748,ENSMUST00000159250,ENSMUST00000162226,ENSMUST00000064713,ENSMUST00000160056,ENSMUST00000163079,ENSMUST00000161380,ENSMUST00000162289,ENSMUST00000162558,ENSMUST00000159157,ENSMUST00000159663,ENSMUST00000160429,ENSMUST00000161229,ENSMUST00000159404,ENSMUST00000159438,ENSMUST00000065709,ENSMUST00000161461,ENSMUST00000162163,ENSMUST00000159153,ENSMUST00000159890,…	ENSMUSG00000043467,ENSMUSG00000053332,ENSMUSG00000064440,ENSMUSG00000064968,ENSMUSG00000065228,ENSMUSG00000065735,ENSMUSG00000077220,ENSMUSG00000080463,ENSMUSG00000084667	Zbtb37,Gas5,SNORD74,Snord47,SNORD81,SNORD77,SNORD78,SNORD75,SNORD44
chr1	163063274	163063729	0.656667	ENSMUST00000117467,ENSMUST00000111611,ENSMUST00000140905,ENSMUST00000145736,ENSMUST00000148952	ENSMUSG00000026705	Klhl20
chr1	169326680	169326814	0.896667	ENSMUST00000028005	ENSMUSG00000026688	Mgst3
chr1	172205081	172205949	0.583333	ENSMUST00000027984	ENSMUSG00000026673	Sh2d1b1
chr1	172843234	172843283	0.836667	ENSMUST00000094337	ENSMUSG00000070524	Fcrlb
chr1	173274721	173274974	1.15133	ENSMUST00000135941,ENSMUST00000006579,ENSMUST00000136339,ENSMUST00000146428,ENSMUST00000156856,ENSMUST00000111296,ENSMUST00000141357,ENSMUST00000111295,ENSMUST00000148339,ENSMUST00000111289	ENSMUSG00000006412,ENSMUSG00000013997	Pfdn2,Nit1
chr1	174412683	174413057	0.866667	ENSMUST00000127052,ENSMUST00000135267,ENSMUST00000140814,ENSMUST00000075014,ENSMUST00000052629,ENSMUST00000128638,ENSMUST00000132141,ENSMUST00000127482,ENSMUST00000111235	ENSMUSG00000037995	Igsf9
chr1	174825667	174826321	0.823333	ENSMUST00000027824	ENSMUSG00000026542	Apcs
chr1	175062844	175063697	0.636667	ENSMUST00000073663	ENSMUSG00000062527	Olfr1408
chr1	175198157	175198529	0.626667	ENSMUST00000059754	ENSMUSG00000049605	Olfr418-ps1
chr1	175979018	175979355	0.836667	ENSMUST00000062665	ENSMUSG00000047048	Olfr432
chr1	177557674	177557914	0.663333	ENSMUST00000154956,ENSMUST00000027810	ENSMUSG00000026526	Fh1
chr1	177561256	177561495	0.8	ENSMUST00000040250,ENSMUST00000142223,ENSMUST00000150646,ENSMUST00000097458,ENSMUST00000137174	ENSMUSG00000039783	Kmo
chr1	180115557	180116018	0.87	ENSMUST00000161075,ENSMUST00000027783,ENSMUST00000159284	ENSMUSG00000026502	Pppde1
chr1	180459119	180459753	1.47088	ENSMUST00000161017	ENSMUSG00000026494	Kif26b
chr1	182499634	182499883	0.786667	ENSMUST00000027777	ENSMUSG00000026496	Parp1
chr1	183142202	183142649	1.80443	ENSMUST00000036329,ENSMUST00000162963,ENSMUST00000162819,ENSMUST00000111053	ENSMUSG00000038733	Wdr26
chr1	187185411	187185747	0.776667	ENSMUST00000046514,ENSMUST00000166423,ENSMUST00000163485	ENSMUSG00000026615,ENSMUSG00000091047	Eprs,4930532G15Rik
chr1	187276737	187277081	0.696667	ENSMUST00000061093	ENSMUSG00000026614	Slc30a10
chr1	191748177	191748527	1.43689	ENSMUST00000144452,ENSMUST00000027897	ENSMUSG00000026603	Smyd2
chr1	191995367	191995905	1.06	ENSMUST00000010319	ENSMUSG00000010175	Prox1
chr1	192885788	192885838	0.75	ENSMUST00000124497,ENSMUST00000085633,ENSMUST00000110891,ENSMUST00000116475,ENSMUST00000143876,ENSMUST00000156527,ENSMUST00000027945,ENSMUST00000110893,ENSMUST00000076952,ENSMUST00000139340,ENSMUST00000078259	ENSMUSG00000026632,ENSMUSG00000062510	Tatdn3,Nsl1
chr1	193963932	193964294	0.776667	ENSMUST00000073279,ENSMUST00000110849	ENSMUSG00000037395	Rcor3
chr1	194997594	194997935	0.756667	ENSMUST00000161235,ENSMUST00000160077,ENSMUST00000110831,ENSMUST00000069054	ENSMUSG00000079144	A130010J15Rik
chr1	195196858	195197302	0.626667	ENSMUST00000169907,ENSMUST00000165718,ENSMUST00000016323	ENSMUSG00000016179	Camk1g
chr1	196444281	196444637	0.763333	ENSMUST00000027952	ENSMUSG00000026640	Plxna2
chr1	196445391	196445940	1.69636	ENSMUST00000027952	ENSMUSG00000026640	Plxna2
chr1	196446191	196446461	1.30062	ENSMUST00000027952	ENSMUSG00000026640	Plxna2
chr1_random	271701	272479	0.61	ENSMUST00000057062,ENSMUST00000163528	ENSMUSG00000046836	Brox
chr10	4422031	4422082	0.89	ENSMUST00000064225,ENSMUST00000131996,ENSMUST00000019909,ENSMUST00000117676	ENSMUSG00000019775	Rgs17
chr10	12914668	12915028	0.753333	ENSMUST00000019950	ENSMUSG00000019814	Ltv1
chr10	13588421	13589669	1.78544	ENSMUST00000105534,ENSMUST00000162869,ENSMUST00000019942,ENSMUST00000161729,ENSMUST00000162610	ENSMUSG00000019806	Aig1
chr10	17670187	17670638	0.826667	ENSMUST00000037879	ENSMUSG00000039879	Heca
chr10	19571739	19572073	0.656667	ENSMUST00000059805	ENSMUSG00000050473	Slc35d3
chr10	20031915	20032484	1.68621	ENSMUST00000043881,ENSMUST00000092678,ENSMUST00000172309,ENSMUST00000100045,ENSMUST00000092680	ENSMUSG00000037608,ENSMUSG00000069713	Bclaf1,4933406P04Rik
chr10	20446842	20447322	0.613333	ENSMUST00000170265,ENSMUST00000166147,ENSMUST00000170683,ENSMUST00000020165	ENSMUSG00000019990	Pde7b
chr10	21095573	21095932	0.813333	ENSMUST00000042699,ENSMUST00000161285,ENSMUST00000159163	ENSMUSG00000037542	Aldh8a1
chr10	23507664	23508196	0.57	ENSMUST00000073926,ENSMUST00000093556,ENSMUST00000104252,ENSMUST00000116836	ENSMUSG00000061983,ENSMUSG00000070063,ENSMUSG00000077440,ENSMUSG00000080486	Rps12,Snora33,SNORD101,Snord100
chr10	23677562	23678418	1.02	ENSMUST00000092660	ENSMUSG00000069707	Taar4
chr10	23831275	23832229	0.586667	ENSMUST00000041180	ENSMUSG00000037424	Taar9
chr10	24431179	24431418	1.14346	ENSMUST00000135846,ENSMUST00000150570,ENSMUST00000105520,ENSMUST00000039882	ENSMUSG00000037370	Enpp1
chr10	25947875	25948651	0.853333	ENSMUST00000060716,ENSMUST00000095777,ENSMUST00000164660	ENSMUSG00000051354	Samd3
chr10	29083670	29083914	0.89	ENSMUST00000161508,ENSMUST00000160372,ENSMUST00000037548,ENSMUST00000160144	ENSMUSG00000038876	Rnf146
chr10	30339678	30340034	0.63	ENSMUST00000160646,ENSMUST00000019925,ENSMUST00000161074	ENSMUSG00000019791	Hint3
chr10	33503481	33503536	0.706667	ENSMUST00000165904	ENSMUSG00000090298	Gm4794
chr10	33504181	33504538	0.846667	ENSMUST00000165904	ENSMUSG00000090298	Gm4794
chr10	33766769	33767028	0.716667	ENSMUST00000048052	ENSMUSG00000039508	Fam26d
chr10	33815799	33816257	1.11506	ENSMUST00000069125	ENSMUSG00000049872	Fam26e
chr10	34200452	34200721	0.936667	ENSMUST00000019913,ENSMUST00000170771	ENSMUSG00000019779	Frk
chr10	36859863	36860113	1.21521	ENSMUST00000062667,ENSMUST00000092584	ENSMUSG00000046463,ENSMUSG00000069662	5930403N24Rik,Marcks
chr10	39088914	39089247	0.776667	ENSMUST00000148152,ENSMUST00000063091,ENSMUST00000099967,ENSMUST00000126486	ENSMUSG00000019843	Fyn
chr10	39744738	39745397	1.77585	ENSMUST00000045447,ENSMUST00000163705	ENSMUSG00000038522	AI317395
chr10	42305113	42305467	0.963333	ENSMUST00000019938	ENSMUSG00000019803	Nr2e1
chr10	42896598	42896848	0.843333	ENSMUST00000040275	ENSMUSG00000038248	Sobp
chr10	45189816	45190174	0.756667	ENSMUST00000079390,ENSMUST00000105489	ENSMUSG00000063804	Lin28b
chr10	45191041	45191417	0.906667	ENSMUST00000079390,ENSMUST00000105489	ENSMUSG00000063804	Lin28b
chr10	50612710	50613078	1.02667	ENSMUST00000020071	ENSMUSG00000019913	Sim1
chr10	50615401	50615870	0.976667	ENSMUST00000020071	ENSMUSG00000019913	Sim1
chr10	51403611	51403855	0.686667	ENSMUST00000050455	ENSMUSG00000019900	Rfx6
chr10	56094247	56094597	1.01667	ENSMUST00000068581	ENSMUSG00000050953	Gja1
chr10	56094945	56095422	0.883333	ENSMUST00000068581	ENSMUSG00000050953	Gja1
chr10	56095943	56096999	1.71	ENSMUST00000068581	ENSMUSG00000050953	Gja1
chr10	57363061	57363398	0.8	ENSMUST00000095668	ENSMUSG00000019876	Pkib
chr10	57696491	57697901	1.19667	ENSMUST00000099727	ENSMUSG00000075046	Gm10807
chr10	57700902	57701050	0.993333	ENSMUST00000099726	ENSMUSG00000075045	Gm4981
chr10	57701102	57701274	1.1	ENSMUST00000099726	ENSMUSG00000075045	Gm4981
chr10	58138805	58139166	0.903333	ENSMUST00000003312	ENSMUSG00000003227	Edar
chr10	58683679	58684012	1.58899	ENSMUST00000165971,ENSMUST00000095658	ENSMUSG00000019917,ENSMUSG00000071286	Sept10,Ankrd57
chr10	58685780	58686209	1.40879	ENSMUST00000165971	ENSMUSG00000019917	Sept10
chr10	61441097	61441649	1.39913	ENSMUST00000051826,ENSMUST00000105450,ENSMUST00000105452,ENSMUST00000105453,ENSMUST00000048320,ENSMUST00000092484,ENSMUST00000105454	ENSMUSG00000058806	Col13a1
chr10	62704550	62704699	0.643333	ENSMUST00000020258,ENSMUST00000092452	ENSMUSG00000020064	Herc4
chr10	66560787	66561127	0.853333	ENSMUST00000020023	ENSMUSG00000019873	Reep3
chr10	66561787	66562230	0.703333	ENSMUST00000020023	ENSMUSG00000019873	Reep3
chr10	67740736	67741039	1.02	ENSMUST00000020106	ENSMUSG00000019947	Arid5b
chr10	68816788	68817153	0.786667	ENSMUST00000119827,ENSMUST00000124054,ENSMUST00000020099	ENSMUSG00000019942	Cdk1
chr10	70703381	70703740	1.04333	ENSMUST00000121685,ENSMUST00000092430,ENSMUST00000105432	ENSMUSG00000003923	Tfam
chr10	74672079	74672326	0.823333	ENSMUST00000105421	ENSMUSG00000033444	Specc1l
chr10	75298111	75298365	0.763333	ENSMUST00000038257	ENSMUSG00000033318	Gstt2
chr10	75298426	75299364	0.753333	ENSMUST00000038257	ENSMUSG00000033318	Gstt2
chr10	75607858	75608235	0.726667	ENSMUST00000020450	ENSMUSG00000020229	Slc5a4a
chr10	77235635	77235780	0.683333	ENSMUST00000168298	ENSMUSG00000090859	Gm3238
chr10	78337983	78338607	0.856667	ENSMUST00000078414	ENSMUSG00000062873	Olfr1355
chr10	78495082	78495561	0.803333	ENSMUST00000082244	ENSMUSG00000060205	Olfr57
chr10	78998406	78998665	1.21	ENSMUST00000163602,ENSMUST00000166804,ENSMUST00000165233,ENSMUST00000063879	ENSMUSG00000052151	Ppap2c
chr10	79101036	79101476	1.59677	ENSMUST00000020564,ENSMUST00000163867	ENSMUSG00000020312	Shc2
chr10	79144794	79144938	1.49589	ENSMUST00000020550,ENSMUST00000166603	ENSMUSG00000020307	Cdc34
chr10	79420800	79421239	0.68	ENSMUST00000045247	ENSMUSG00000035754	Wdr18
chr10	79954793	79954942	0.993333	ENSMUST00000051773	ENSMUSG00000045518	Onecut3
chr10	79955203	79955542	0.883333	ENSMUST00000051773	ENSMUSG00000045518	Onecut3
chr10	80119453	80119787	1.37667	ENSMUST00000131876,ENSMUST00000126980,ENSMUST00000003434	ENSMUSG00000003344	Btbd2
chr10	80476951	80477480	0.856667	ENSMUST00000126317,ENSMUST00000092285,ENSMUST00000117805	ENSMUSG00000048240	Gng7
chr10	80783021	80783385	0.82	ENSMUST00000050867	ENSMUSG00000034889	2510012J08Rik
chr10	80828046	80828280	1.26839	ENSMUST00000131736,ENSMUST00000124512,ENSMUST00000130762,ENSMUST00000020456	ENSMUSG00000020234	4930404N11Rik
chr10	82293960	82294343	0.626667	ENSMUST00000170240	ENSMUSG00000020250	Txnrd1
chr10	83112869	83113118	0.64	ENSMUST00000150685,ENSMUST00000146876,ENSMUST00000147582,ENSMUST00000020500	ENSMUSG00000020263	Appl2
chr10	84082340	84082701	0.73	ENSMUST00000077175	ENSMUSG00000034453	Polr3b
chr10	86240815	86240979	1.37847	ENSMUST00000099396	ENSMUSG00000054027	Nt5dc3
chr10	87323286	87323535	1.25084	ENSMUST00000126490,ENSMUST00000062862,ENSMUST00000121161,ENSMUST00000122100	ENSMUSG00000020053	Igf1
chr10	88292215	88292564	0.833333	ENSMUST00000004470	ENSMUSG00000004356	Utp20
chr10	88909013	88909069	0.873333	ENSMUST00000099375,ENSMUST00000099374,ENSMUST00000105298	ENSMUSG00000074802	Gas2l3
chr10	92775479	92775728	0.823333	ENSMUST00000129827,ENSMUST00000105291,ENSMUST00000151153,ENSMUST00000008542,ENSMUST00000133365	ENSMUSG00000008398	Elk3
chr10	93294220	93294564	1.21333	ENSMUST00000095333	ENSMUSG00000020020	Usp44
chr10	97067924	97068175	0.896667	ENSMUST00000170547,ENSMUST00000105286	ENSMUSG00000019932	Kera
chr10	97105558	97105820	0.786667	ENSMUST00000020094	ENSMUSG00000019936	Epyc
chr10	99475606	99475907	0.856667	ENSMUST00000105283,ENSMUST00000130190,ENSMUST00000020129,ENSMUST00000099320	ENSMUSG00000019966	Kitl
chr10	105012405	105012857	0.88	ENSMUST00000061506,ENSMUST00000143691,ENSMUST00000145794	ENSMUSG00000036019,ENSMUSG00000085282	Tmtc2,Gm15663
chr10	105277724	105278053	0.626667	ENSMUST00000020049,ENSMUST00000133538,ENSMUST00000155406,ENSMUST00000046638,ENSMUST00000171555	ENSMUSG00000019897,ENSMUSG00000036009	Ccdc59,BC067068
chr10	111707736	111708668	1.19667	ENSMUST00000092175	ENSMUSG00000035681	Kcnc2
chr10	115552091	115552657	0.686667	ENSMUST00000099261	ENSMUSG00000074734	4933416C03Rik
chr10	116676443	116676692	0.703333	ENSMUST00000159193,ENSMUST00000020392	ENSMUSG00000020177	9530003J23Rik
chr10	117285212	117285543	1.10333	ENSMUST00000064667	ENSMUSG00000052681	Rap1b
chr10	117639557	117639919	0.686667	ENSMUST00000096691	ENSMUSG00000074695	Il22
chr10	117733503	117733843	0.706667	ENSMUST00000163808	ENSMUSG00000090461	Iltifb
chr10	119551656	119551705	0.866667	ENSMUST00000154501,ENSMUST00000020449	ENSMUSG00000020228	Helb
chr10	119645646	119646628	1.79804	ENSMUST00000020446,ENSMUST00000134797,ENSMUST00000141206	ENSMUSG00000020225	Tmbim4
chr10	121065502	121066010	0.823333	ENSMUST00000039810	ENSMUSG00000034667	Xpot
chr10	121174751	121175105	0.74	ENSMUST00000065600,ENSMUST00000136432	ENSMUSG00000053684	BC048403
chr10	122699575	122699844	0.74	ENSMUST00000050756	ENSMUSG00000044071	Fam19a2
chr10	126497648	126497904	0.96	ENSMUST00000006911,ENSMUST00000120226,ENSMUST00000133115,ENSMUST00000142558,ENSMUST00000140254,ENSMUST00000135179,ENSMUST00000040307	ENSMUSG00000006728,ENSMUSG00000040502	Cdk4,March9
chr10	126633249	126633688	0.946667	ENSMUST00000137151,ENSMUST00000038217,ENSMUST00000130855,ENSMUST00000125254,ENSMUST00000116229,ENSMUST00000144322,ENSMUST00000129742	ENSMUSG00000040415,ENSMUSG00000086597	Dtx3,F420014N23Rik
chr10	126647881	126648427	1.4002	ENSMUST00000013970	ENSMUSG00000025417	Pip4k2c
chr10	127739991	127740330	1.01	ENSMUST00000005825,ENSMUST00000105236	ENSMUSG00000005682	Pan2
chr10	127838485	127838749	0.616667	ENSMUST00000167859,ENSMUST00000042666	ENSMUSG00000039878	Slc39a5
chr10	128240275	128240324	0.72	ENSMUST00000105231,ENSMUST00000026410,ENSMUST00000139227,ENSMUST00000152966	ENSMUSG00000025354,ENSMUSG00000047090	Dnajc14,1110012D08Rik
chr10	128259095	128259250	0.79	ENSMUST00000116228,ENSMUST00000026409,ENSMUST00000105230	ENSMUSG00000025353,ENSMUSG00000078427	Ormdl2,Sarnp
chr10	128329401	128329645	1.05	ENSMUST00000026408	ENSMUSG00000025352	Gdf11
chr10	128611486	128611948	0.75	ENSMUST00000122783,ENSMUST00000169800	ENSMUSG00000084732,ENSMUSG00000091414	7SK,Olfr772
chr10	128623951	128624311	0.79	ENSMUST00000072976	ENSMUSG00000091717	Olfr773
chr10	128696141	128696592	0.826667	ENSMUST00000073704	ENSMUSG00000059402	Olfr776
chr10	128698158	128698623	0.666667	ENSMUST00000073704	ENSMUSG00000059402	Olfr776
chr10	128757966	128758307	0.833333	ENSMUST00000063168	ENSMUSG00000049573	Olfr780
chr10	128871859	128871908	0.72	ENSMUST00000076508	ENSMUSG00000064245	Olfr786
chr10	128976412	128976761	0.71	ENSMUST00000076575	ENSMUSG00000057300	Olfr792
chr10	129006775	129007004	0.79	ENSMUST00000059957	ENSMUSG00000044293	Olfr794
chr10	129047003	129047158	0.806667	ENSMUST00000037071	ENSMUSG00000052012	Olfr796
chr10	129130691	129131217	1.19523	ENSMUST00000056736,ENSMUST00000157522	ENSMUSG00000046041,ENSMUSG00000088147	Olfr803,SNORA17
chr10	129311291	129311832	0.66	ENSMUST00000081367	ENSMUSG00000059134	Olfr814
chr10	129312291	129312635	1.11143	ENSMUST00000081367	ENSMUSG00000059134	Olfr814
chr10	129339164	129339523	0.65	ENSMUST00000071557	ENSMUSG00000061961	Olfr815
chr10	129424124	129424280	0.666667	ENSMUST00000095239	ENSMUSG00000091597	Gm10310
chr11	3352704	3353145	0.753333	ENSMUST00000144055,ENSMUST00000064364,ENSMUST00000077078,ENSMUST00000136038,ENSMUST00000144844,ENSMUST00000142397,ENSMUST00000146456,ENSMUST00000154397	ENSMUSG00000020448,ENSMUSG00000034587	Rnf185,8430429K09Rik
chr11	4018813	4019262	1.6496	ENSMUST00000123901,ENSMUST00000136420,ENSMUST00000003681	ENSMUSG00000003585	Sec14l2
chr11	4847107	4847651	1.48256	ENSMUST00000020667,ENSMUST00000093369	ENSMUSG00000020396	Nefh
chr11	5345385	5345744	1.11308	ENSMUST00000109867,ENSMUST00000143746	ENSMUSG00000041961	Znrf3
chr11	5468447	5469084	0.746667	ENSMUST00000020773,ENSMUST00000109856,ENSMUST00000109855,ENSMUST00000118112	ENSMUSG00000020481	Ankrd36
chr11	5851689	5851845	0.86	ENSMUST00000102920	ENSMUSG00000041798	Gck
chr11	9089907	9090307	1.01	ENSMUST00000042740,ENSMUST00000109684,ENSMUST00000141233	ENSMUSG00000004668	Abca13
chr11	14496325	14496793	1.02667	ENSMUST00000165452,ENSMUST00000117584	ENSMUSG00000084135	Pom121l12
chr11	17112436	17112487	1.09667	ENSMUST00000123754,ENSMUST00000020317,ENSMUST00000046955,ENSMUST00000165160	ENSMUSG00000020116,ENSMUSG00000078970	Pno1,Wdr92
chr11	20642165	20642626	0.763333	ENSMUST00000094376,ENSMUST00000035350	ENSMUSG00000049659	Aftph
chr11	22872019	22872988	1.0353	ENSMUST00000049506,ENSMUST00000162924	ENSMUSG00000044068,ENSMUSG00000051355	Zrsr1,Commd1
chr11	23975300	23975644	1.06	ENSMUST00000000881,ENSMUST00000109516,ENSMUST00000124148,ENSMUST00000109514,ENSMUST00000068360,ENSMUST00000148087	ENSMUSG00000000861,ENSMUSG00000055010,ENSMUSG00000085167	Bcl11a,A830031A19Rik,Gm12063
chr11	29029764	29030640	1.13435	ENSMUST00000154924,ENSMUST00000020756,ENSMUST00000148173	ENSMUSG00000020464	Pnpt1
chr11	30100653	30101108	1.38	ENSMUST00000039018,ENSMUST00000102838	ENSMUSG00000020315	Spnb2
chr11	30549702	30550706	1.83475	ENSMUST00000074613	ENSMUSG00000060923	Acyp2
chr11	30551901	30552350	0.902248	ENSMUST00000074613	ENSMUSG00000060923	Acyp2
chr11	30790061	30790378	0.7	ENSMUST00000055730	ENSMUSG00000043999	Gpr75
chr11	31770000	31770645	1.4164	ENSMUST00000020543,ENSMUST00000093220,ENSMUST00000109413,ENSMUST00000109412,ENSMUST00000155278	ENSMUSG00000020300	Cpeb4
chr11	32181015	32181536	0.85	ENSMUST00000093209,ENSMUST00000093208,ENSMUST00000142555	ENSMUSG00000069919	Hba-a1
chr11	32200332	32200786	1.4061	ENSMUST00000020535	ENSMUSG00000020295	Hbq1a
chr11	32432439	32432488	1.14841	ENSMUST00000102821,ENSMUST00000109377	ENSMUSG00000020272,ENSMUSG00000044056	Stk10,Efcab9
chr11	33063117	33063871	1.58139	ENSMUST00000093201,ENSMUST00000101375,ENSMUST00000109354,ENSMUST00000075641	ENSMUSG00000057113	Npm1
chr11	34214918	34215264	0.596667	ENSMUST00000157036,ENSMUST00000093192,ENSMUST00000165963	ENSMUSG00000020143,ENSMUSG00000069911	Dock2,Fam196b
chr11	42135281	42135629	0.836667	ENSMUST00000020703,ENSMUST00000155218,ENSMUST00000109286	ENSMUSG00000020428	Gabra6
chr11	42962738	42963127	0.693333	ENSMUST00000148911,ENSMUST00000056678,ENSMUST00000077659	ENSMUSG00000055415	Atp10b
chr11	43238756	43239835	1.58328	ENSMUST00000140434,ENSMUST00000121638,ENSMUST00000117446,ENSMUST00000152115,ENSMUST00000150726,ENSMUST00000101340,ENSMUST00000148130,ENSMUST00000118368,ENSMUST00000020685,ENSMUST00000020687	ENSMUSG00000020415	Pttg1
chr11	43244842	43245275	0.986667	ENSMUST00000126128,ENSMUST00000151880,ENSMUST00000020681	ENSMUSG00000020409	Slu7
chr11	44330127	44330369	0.836667	ENSMUST00000019333,ENSMUST00000127907,ENSMUST00000101327	ENSMUSG00000019189	Rnf145
chr11	44429595	44429849	0.74	ENSMUST00000081265,ENSMUST00000101326,ENSMUST00000109268,ENSMUST00000149997,ENSMUST00000135993,ENSMUST00000169494	ENSMUSG00000057098	Ebf1
chr11	45771426	45771965	0.99	ENSMUST00000133851,ENSMUST00000109254,ENSMUST00000131182,ENSMUST00000170454,ENSMUST00000011398	ENSMUSG00000011254	Thg1l
chr11	45791573	45792512	0.68	ENSMUST00000049038	ENSMUSG00000040489	Sox30
chr11	46248400	46248758	0.896667	ENSMUST00000152119,ENSMUST00000140027,ENSMUST00000020665,ENSMUST00000170928,ENSMUST00000109231,ENSMUST00000109232,ENSMUST00000128940,ENSMUST00000156073	ENSMUSG00000020397	Med7
chr11	48613050	48613394	0.836667	ENSMUST00000142269,ENSMUST00000139959,ENSMUST00000020640,ENSMUST00000136703,ENSMUST00000082566,ENSMUST00000082791	ENSMUSG00000020372,ENSMUSG00000064500,ENSMUSG00000064725	Gnb2l1,SNORD95,Snord96a
chr11	49058276	49058565	0.863333	ENSMUST00000167400,ENSMUST00000081794,ENSMUST00000135489,ENSMUST00000152451,ENSMUST00000156607,ENSMUST00000109194,ENSMUST00000155806	ENSMUSG00000020346	Mgat1
chr11	49151575	49152357	0.976667	ENSMUST00000062719	ENSMUSG00000045421	Olfr1390
chr11	49346231	49347000	0.666667	ENSMUST00000074543	ENSMUSG00000063827	Olfr1382
chr11	49477266	49477605	0.726667	ENSMUST00000043873,ENSMUST00000076006	ENSMUSG00000064057	Scgb3a1
chr11	49658924	49659088	0.76	ENSMUST00000109179,ENSMUST00000164643,ENSMUST00000020634,ENSMUST00000144857,ENSMUST00000148274,ENSMUST00000164572	ENSMUSG00000020366	Mapk9
chr11	50105913	50106562	0.73	ENSMUST00000135868,ENSMUST00000059458,ENSMUST00000102771	ENSMUSG00000050567	Maml1
chr11	50817537	50817873	1.14333	ENSMUST00000076514	ENSMUSG00000060918	Olfr51
chr11	50871366	50871608	0.796667	ENSMUST00000102766,ENSMUST00000156914,ENSMUST00000109122,ENSMUST00000109119,ENSMUST00000109121,ENSMUST00000020628	ENSMUSG00000020364	Zfp354a
chr11	50871876	50872230	0.716667	ENSMUST00000102766,ENSMUST00000156914,ENSMUST00000109122,ENSMUST00000109119,ENSMUST00000109121,ENSMUST00000020628	ENSMUSG00000020364	Zfp354a
chr11	53841365	53842424	1.77043	ENSMUST00000154369,ENSMUST00000020586	ENSMUSG00000020334	Slc22a4
chr11	54673457	54673706	0.85	ENSMUST00000135853,ENSMUST00000141703,ENSMUST00000144164,ENSMUST00000124351,ENSMUST00000020506,ENSMUST00000148070	ENSMUSG00000020268	Lyrm7
chr11	58410118	58410386	1.25667	ENSMUST00000054683	ENSMUSG00000056564	Olfr324
chr11	58440631	58440688	0.676667	ENSMUST00000070804	ENSMUSG00000043880	Olfr323
chr11	58441581	58442030	0.883333	ENSMUST00000070804	ENSMUSG00000043880	Olfr323
chr11	58548437	58548492	0.723333	ENSMUST00000075607	ENSMUSG00000060030	Olfr317
chr11	58589720	58589977	0.773333	ENSMUST00000081533	ENSMUSG00000056959	Olfr315
chr11	58629673	58630069	1.02667	ENSMUST00000082220	ENSMUSG00000070438	Olfr313
chr11	58653931	58654470	0.753333	ENSMUST00000071625	ENSMUSG00000070435	Olfr311
chr11	58718435	58718562	0.803333	ENSMUST00000093063,ENSMUST00000102703,ENSMUST00000148244	ENSMUSG00000037001,ENSMUSG00000086063	Zfp39,Gm12257
chr11	58719628	58719967	0.856667	ENSMUST00000093063,ENSMUST00000102703	ENSMUSG00000037001	Zfp39
chr11	58775624	58775793	1.19568	ENSMUST00000075141,ENSMUST00000122447	ENSMUSG00000036964,ENSMUSG00000080152	Trim17,Gm12260
chr11	59041117	59042158	1.68767	ENSMUST00000163300,ENSMUST00000061242	ENSMUSG00000048076	Arf1
chr11	59655252	59655481	0.853333	ENSMUST00000141415,ENSMUST00000167192,ENSMUST00000133652,ENSMUST00000019517,ENSMUST00000124101,ENSMUST00000130027	ENSMUSG00000019373	Cops3
chr11	59777619	59778668	1.07998	ENSMUST00000062405	ENSMUSG00000049892	Rasd1
chr11	60988359	60989018	1.32466	ENSMUST00000041683	ENSMUSG00000042506	Usp22
chr11	61020347	61020713	1.18	ENSMUST00000147792,ENSMUST00000108716,ENSMUST00000019246,ENSMUST00000117939	ENSMUSG00000019102,ENSMUSG00000082626	Aldh3a1,Gm12270
chr11	61191045	61191694	1.57298	ENSMUST00000093028,ENSMUST00000131723,ENSMUST00000010267,ENSMUST00000148671	ENSMUSG00000010122	Slc47a1
chr11	62060226	62060675	1.50997	ENSMUST00000018644	ENSMUSG00000018500	Adora2b
chr11	62093166	62093720	1.07786	ENSMUST00000136477,ENSMUST00000037997,ENSMUST00000101075,ENSMUST00000050646	ENSMUSG00000042298	Ttc19
chr11	62269547	62269808	0.973333	ENSMUST00000145334,ENSMUST00000014389,ENSMUST00000167701,ENSMUST00000147918	ENSMUSG00000014245	Pigl
chr11	62385502	62385866	0.82	ENSMUST00000151195,ENSMUST00000018651	ENSMUSG00000018507	Trpv2
chr11	62657784	62658313	1.50369	ENSMUST00000036085,ENSMUST00000150989	ENSMUSG00000090173	Fbxw10
chr11	62943576	62944100	0.916316	ENSMUST00000018361,ENSMUST00000108701,ENSMUST00000140648,ENSMUST00000108700	ENSMUSG00000018217	Pmp22
chr11	64791816	64792085	0.856667	ENSMUST00000071891,ENSMUST00000108697,ENSMUST00000142574,ENSMUST00000101049,ENSMUST00000140369	ENSMUSG00000020549	Elac2
chr11	67137767	67138023	0.693333	ENSMUST00000081911	ENSMUSG00000060180	Myh13
chr11	67609636	67609985	0.653333	ENSMUST00000123862,ENSMUST00000149722,ENSMUST00000168612,ENSMUST00000135830,ENSMUST00000142686,ENSMUST00000040574	ENSMUSG00000033044	Dhrs7c
chr11	68770059	68770394	0.803333	ENSMUST00000065040,ENSMUST00000108671	ENSMUSG00000052921	Arhgef15
chr11	68899641	68900190	1.58602	ENSMUST00000021273,ENSMUST00000117780,ENSMUST00000149780,ENSMUST00000149559,ENSMUST00000146847	ENSMUSG00000020894	Vamp2
chr11	68911497	68912471	1.61339	ENSMUST00000021271,ENSMUST00000132462,ENSMUST00000166748,ENSMUST00000142392,ENSMUST00000102605	ENSMUSG00000020893	Per1
chr11	68969095	68969359	0.76	ENSMUST00000036424	ENSMUSG00000032807	Alox12b
chr11	69571187	69571543	0.67	ENSMUST00000071213,ENSMUST00000058470	ENSMUSG00000005198	Polr2a
chr11	69615579	69615953	0.686667	ENSMUST00000011285,ENSMUST00000102585	ENSMUSG00000042826	Fgf11
chr11	69776825	69777200	0.68	ENSMUST00000108597,ENSMUST00000060651,ENSMUST00000108596,ENSMUST00000018713	ENSMUSG00000018569	Cldn7
chr11	70045193	70045642	0.726667	ENSMUST00000153449,ENSMUST00000000326,ENSMUST00000140542,ENSMUST00000083477,ENSMUST00000093601	ENSMUSG00000000317,ENSMUSG00000065411,ENSMUSG00000070109	Bcl6b,Mir195,Mir497
chr11	70052001	70052240	0.846667	ENSMUST00000135390,ENSMUST00000134700,ENSMUST00000148878,ENSMUST00000100950,ENSMUST00000138658,ENSMUST00000108575,ENSMUST00000108577,ENSMUST00000108579,ENSMUST00000150504,ENSMUST00000021180,ENSMUST00000021181,ENSMUST00000081826,ENSMUST00000102569,ENSMUST00000108576,ENSMUST00000108578,ENSMUST00000141880	ENSMUSG00000020831,ENSMUSG00000040904	0610010K14Rik,Rnasek
chr11	70515401	70515870	0.86	ENSMUST00000126114,ENSMUST00000108543,ENSMUST00000127985,ENSMUST00000152446,ENSMUST00000108541,ENSMUST00000073625,ENSMUST00000108542	ENSMUSG00000057054	Inca1
chr11	70956751	70957180	1.11	ENSMUST00000048514,ENSMUST00000108518	ENSMUSG00000069830	Nlrp1a
chr11	71044806	71045350	0.83	ENSMUST00000094046,ENSMUST00000108516,ENSMUST00000136493	ENSMUSG00000070390	Nlrp1b
chr11	72031458	72031727	0.706667	ENSMUST00000129264,ENSMUST00000021157	ENSMUSG00000020801	Med31
chr11	72079580	72079819	1.26405	ENSMUST00000021161,ENSMUST00000140167,ENSMUST00000137701,ENSMUST00000147937,ENSMUST00000154739	ENSMUSG00000020805,ENSMUSG00000086951	Slc13a5,1700051A21Rik
chr11	72501716	72502151	0.65	ENSMUST00000127610,ENSMUST00000150172,ENSMUST00000155998	ENSMUSG00000020790	Ankfy1
chr11	73220342	73220704	1.38	ENSMUST00000144832	ENSMUSG00000086278	Olfr75-ps1
chr11	73268285	73268450	1.28333	ENSMUST00000075532	ENSMUSG00000072709	Olfr380
chr11	73302642	73302887	1.02667	ENSMUST00000078358	ENSMUSG00000072708	Olfr381
chr11	73403527	73403698	1.13333	ENSMUST00000071553	ENSMUSG00000059470	Olfr385
chr11	73413527	73413788	0.966667	ENSMUST00000072993	ENSMUSG00000060335	Olfr384
chr11	73597605	73598446	0.65	ENSMUST00000092919	ENSMUSG00000069818	Olfr390
chr11	73632538	73632692	0.845862	ENSMUST00000144724,ENSMUST00000118463	ENSMUSG00000061984	Olfr392
chr11	73662388	73662755	0.9	ENSMUST00000080873,ENSMUST00000102523	ENSMUSG00000064228	Olfr393
chr11	73752665	73752929	0.716667	ENSMUST00000092917,ENSMUST00000121280	ENSMUSG00000069816	Olfr23
chr11	73799489	73799845	0.71	ENSMUST00000053874	ENSMUSG00000049041	Olfr398
chr11	73868421	73868780	0.783333	ENSMUST00000059440,ENSMUST00000125093	ENSMUSG00000043692,ENSMUSG00000085313	Olfr399,Gm15871
chr11	73869641	73869988	1.01667	ENSMUST00000059440,ENSMUST00000125093	ENSMUSG00000043692,ENSMUSG00000085313	Olfr399,Gm15871
chr11	74022876	74023222	0.82	ENSMUST00000078936	ENSMUSG00000070377	Olfr43
chr11	74023351	74023407	0.92	ENSMUST00000078936	ENSMUSG00000070377	Olfr43
chr11	74162168	74162645	0.65	ENSMUST00000052254	ENSMUSG00000054406	Olfr411
chr11	75007576	75008420	1.77127	ENSMUST00000102514,ENSMUST00000139958	ENSMUSG00000045287,ENSMUSG00000078789	Rtn4rl1,Dph1
chr11	75326011	75326060	0.876667	ENSMUST00000042808,ENSMUST00000071964,ENSMUST00000118243,ENSMUST00000123819	ENSMUSG00000038188	Scarf1
chr11	76324983	76325507	0.766667	ENSMUST00000094012,ENSMUST00000119724	ENSMUSG00000017631,ENSMUSG00000080763	Abr,Gm12341
chr11	76576340	76576689	1.35	ENSMUST00000137767,ENSMUST00000010536	ENSMUSG00000010392	Gosr1
chr11	77906287	77906655	0.57	ENSMUST00000073705,ENSMUST00000100782	ENSMUSG00000037750	BC017647
chr11	78058289	78058648	0.82	ENSMUST00000002121,ENSMUST00000002133,ENSMUST00000167224	ENSMUSG00000002052,ENSMUSG00000002064	Supt6h,Sdf2
chr11	78277259	78277423	1.29586	ENSMUST00000001126,ENSMUST00000146431	ENSMUSG00000020829	Slc46a1
chr11	79893727	79894076	0.863333	ENSMUST00000092858,ENSMUST00000103233,ENSMUST00000061283	ENSMUSG00000017561	Crlf3
chr11	80622910	80623358	1.6512	ENSMUST00000040865	ENSMUSG00000035413	Tmem98
chr11	82577588	82578037	1.41862	ENSMUST00000021040,ENSMUST00000100722,ENSMUST00000056677	ENSMUSG00000020698,ENSMUSG00000046010	Cct6b,Zfp830
chr11	83475625	83475794	0.786667	ENSMUST00000019074	ENSMUSG00000018930	Ccl4
chr11	83754281	83754351	0.773333	ENSMUST00000049257	ENSMUSG00000020677	Ddx52
chr11	84339919	84340474	1.04	ENSMUST00000018842,ENSMUST00000134800,ENSMUST00000126072,ENSMUST00000128121	ENSMUSG00000018698,ENSMUSG00000087211	Lhx1,1500016L03Rik
chr11	84340519	84340858	1.36333	ENSMUST00000018842	ENSMUSG00000018698	Lhx1
chr11	84341604	84341948	1.53667	ENSMUST00000018842	ENSMUSG00000018698	Lhx1
chr11	85167207	85167364	1.17	ENSMUST00000108056,ENSMUST00000108057,ENSMUST00000108061,ENSMUST00000108062,ENSMUST00000138423,ENSMUST00000074875,ENSMUST00000100678,ENSMUST00000092821	ENSMUSG00000059439	Bcas3
chr11	86939714	86939959	0.76	ENSMUST00000041282,ENSMUST00000139532,ENSMUST00000129441,ENSMUST00000155828	ENSMUSG00000018548,ENSMUSG00000085310	Trim37,Gm11491
chr11	87217659	87218010	1.54919	ENSMUST00000129400,ENSMUST00000153073,ENSMUST00000067692,ENSMUST00000007790,ENSMUST00000060835,ENSMUST00000092806	ENSMUSG00000007646,ENSMUSG00000010342	Rad51c,Tex14
chr11	87704458	87704807	0.938675	ENSMUST00000049743	ENSMUSG00000050539	Olfr462
chr11	94349168	94349627	0.7	ENSMUST00000136362,ENSMUST00000134332,ENSMUST00000041705,ENSMUST00000125310	ENSMUSG00000020867	Spata20
chr11	94939609	94939890	1.26703	ENSMUST00000001548,ENSMUST00000073698,ENSMUST00000145671,ENSMUST00000120375	ENSMUSG00000001507	Itga3
chr11	96052917	96053177	0.86	ENSMUST00000062709	ENSMUSG00000049604	Hoxb13
chr11	96142520	96142978	0.973333	ENSMUST00000049352,ENSMUST00000052650,ENSMUST00000125410,ENSMUST00000168043	ENSMUSG00000038721,ENSMUSG00000056648	Hoxb7,Hoxb8
chr11	96143332	96143383	1	ENSMUST00000049352,ENSMUST00000052650,ENSMUST00000125410,ENSMUST00000168043	ENSMUSG00000038721,ENSMUSG00000056648	Hoxb7,Hoxb8
chr11	96159537	96159788	1.09667	ENSMUST00000000704	ENSMUSG00000000690	Hoxb6
chr11	96179121	96179470	1.01	ENSMUST00000083585	ENSMUSG00000065519	Mir10a
chr11	96182263	96182727	0.826667	ENSMUST00000093944	ENSMUSG00000048763	Hoxb3
chr11	96183917	96184476	0.63	ENSMUST00000093944	ENSMUSG00000048763	Hoxb3
chr11	96203837	96204524	1.03	ENSMUST00000055334,ENSMUST00000130733	ENSMUSG00000048763,ENSMUSG00000075589	Hoxb3,Gm11536
chr11	96211035	96211359	1.00333	ENSMUST00000100523,ENSMUST00000131275	ENSMUSG00000075588,ENSMUSG00000084844	Hoxb2,Hoxb3os
chr11	96211460	96212408	0.7	ENSMUST00000100523,ENSMUST00000131275	ENSMUSG00000075588,ENSMUSG00000084844	Hoxb2,Hoxb3os
chr11	96212758	96213262	0.98	ENSMUST00000100523	ENSMUSG00000075588	Hoxb2
chr11	97491387	97492423	1.17982	ENSMUST00000052281	ENSMUSG00000043439	E130012A19Rik
chr11	97523900	97524925	1.84507	ENSMUST00000044730,ENSMUST00000107586,ENSMUST00000155835,ENSMUST00000134158,ENSMUST00000134427	ENSMUSG00000038437,ENSMUSG00000085586	Mllt6,Gm11613
chr11	98299572	98300436	1.61339	ENSMUST00000002655,ENSMUST00000154452	ENSMUSG00000002580,ENSMUSG00000084835	1810046J19Rik,Gm12352
chr11	98590310	98590665	0.77	ENSMUST00000125064,ENSMUST00000138750,ENSMUST00000126565,ENSMUST00000144048,ENSMUST00000100500,ENSMUST00000137328,ENSMUST00000021257,ENSMUST00000017354	ENSMUSG00000017210	Med24
chr11	99238113	99238462	0.733333	ENSMUST00000006963	ENSMUSG00000055937	Krt28
chr11	99527885	99528991	0.773333	ENSMUST00000100476	ENSMUSG00000075566	Krtap4-6
chr11	99654772	99655116	0.836667	ENSMUST00000105058	ENSMUSG00000078261	Gm11596
chr11	99665856	99666216	0.76	ENSMUST00000070158	ENSMUSG00000090064	Gm11554
chr11	99671267	99671623	0.756667	ENSMUST00000050106	ENSMUSG00000048294	Krtap4-13
chr11	99679429	99679688	0.81	ENSMUST00000105055	ENSMUSG00000078258	Gm11564
chr11	99796790	99797072	0.8	ENSMUST00000058761	ENSMUSG00000051481	Krtap31-2
chr11	99856315	99856792	0.806667	ENSMUST00000105049	ENSMUSG00000078252	Krtap17-1
chr11	101121887	101122516	1.49174	ENSMUST00000139487,ENSMUST00000168297,ENSMUST00000103108,ENSMUST00000147741	ENSMUSG00000035112	Wnk4
chr11	101412532	101412869	0.886667	ENSMUST00000103099,ENSMUST00000107218,ENSMUST00000147239,ENSMUST00000103098,ENSMUST00000107208,ENSMUST00000107213,ENSMUST00000107219,ENSMUST00000123558,ENSMUST00000093932,ENSMUST00000149170,ENSMUST00000107212,ENSMUST00000127421,ENSMUST00000017290,ENSMUST00000142086	ENSMUSG00000017119,ENSMUSG00000017146	Nbr1,Brca1
chr11	102017539	102018078	1.39529	ENSMUST00000143986,ENSMUST00000136434,ENSMUST00000021296	ENSMUSG00000020921	Tmem101
chr11	102045848	102046097	0.913333	ENSMUST00000140429,ENSMUST00000107156,ENSMUST00000137930,ENSMUST00000153276,ENSMUST00000021297	ENSMUSG00000020922	Lsm12
chr11	103475438	103475987	0.863333	ENSMUST00000167262	ENSMUSG00000034239	Gm884
chr11	103476413	103476572	0.833333	ENSMUST00000167262	ENSMUSG00000034239	Gm884
chr11	103477418	103477474	0.866667	ENSMUST00000167262	ENSMUSG00000034239	Gm884
chr11	103559596	103559938	0.836667	ENSMUST00000107013,ENSMUST00000145265,ENSMUST00000021329,ENSMUST00000107013,ENSMUST00000145265,ENSMUST00000021329,ENSMUST00000129780,ENSMUST00000154471,ENSMUST00000129780,ENSMUST00000154471	ENSMUSG00000020946,ENSMUSG00000085154	Gosr2,C130046K22Rik
chr11	103559676	103559938	0.866667	ENSMUST00000107013,ENSMUST00000145265,ENSMUST00000021329,ENSMUST00000107013,ENSMUST00000145265,ENSMUST00000021329,ENSMUST00000129780,ENSMUST00000154471,ENSMUST00000129780,ENSMUST00000154471	ENSMUSG00000020946,ENSMUSG00000085154	Gosr2,C130046K22Rik
chr11	104986371	104986742	0.686667	ENSMUST00000021030,ENSMUST00000136214	ENSMUSG00000020691	Mettl2
chr11	106651624	106652074	0.68	ENSMUST00000106779,ENSMUST00000163980,ENSMUST00000127481,ENSMUST00000133426,ENSMUST00000021062,ENSMUST00000123339,ENSMUST00000129585	ENSMUSG00000020719	Ddx5
chr11	109221969	109222297	1.07956	ENSMUST00000020930,ENSMUST00000106702	ENSMUSG00000020611	Gna13
chr11	110258937	110259188	1.23516	ENSMUST00000020949,ENSMUST00000100260,ENSMUST00000146084	ENSMUSG00000020623	Map2k6
chr11	113510232	113510766	1.41972	ENSMUST00000018805,ENSMUST00000063776,ENSMUST00000106623,ENSMUST00000123153,ENSMUST00000136392,ENSMUST00000125890,ENSMUST00000146031	ENSMUSG00000018661,ENSMUSG00000041654	Cog1,Slc39a11
chr11	113510912	113510961	1.43796	ENSMUST00000018805,ENSMUST00000063776,ENSMUST00000106623,ENSMUST00000123153,ENSMUST00000136392,ENSMUST00000125890,ENSMUST00000146031	ENSMUSG00000018661,ENSMUSG00000041654	Cog1,Slc39a11
chr11	114527617	114527946	0.676667	ENSMUST00000106602,ENSMUST00000077915,ENSMUST00000106599,ENSMUST00000082092	ENSMUSG00000057322	Rpl38
chr11	114887908	114888046	0.643333	ENSMUST00000100240	ENSMUSG00000069609	Gm11710
chr11	115185303	115185752	0.753333	ENSMUST00000103037	ENSMUSG00000045288	Ush1g
chr11	115337207	115337676	1.41958	ENSMUST00000035240,ENSMUST00000136985,ENSMUST00000126533,ENSMUST00000140181	ENSMUSG00000057219	Armc7
chr11	115795052	115795889	0.866667	ENSMUST00000021097,ENSMUST00000134208,ENSMUST00000140174,ENSMUST00000144824,ENSMUST00000140991,ENSMUST00000146209,ENSMUST00000131737,ENSMUST00000021101	ENSMUSG00000020752,ENSMUSG00000020755	Recql5,Sap30bp
chr11	116490240	116490479	1.06	ENSMUST00000103028	ENSMUSG00000020806	Rhbdf2
chr11	116611561	116611795	1.40995	ENSMUST00000156293,ENSMUST00000132056,ENSMUST00000145570,ENSMUST00000147508,ENSMUST00000106377	ENSMUSG00000056032,ENSMUSG00000078586	BC018473,Gm11735
chr11	116612548	116612697	1.25674	ENSMUST00000156293,ENSMUST00000132056,ENSMUST00000145570,ENSMUST00000147508,ENSMUST00000106377	ENSMUSG00000056032,ENSMUSG00000078586	BC018473,Gm11735
chr11	116712675	116713142	0.903333	ENSMUST00000151944,ENSMUST00000106363,ENSMUST00000125920,ENSMUST00000135135,ENSMUST00000136012,ENSMUST00000126661,ENSMUST00000021173,ENSMUST00000106365,ENSMUST00000139954,ENSMUST00000153084,ENSMUST00000138484	ENSMUSG00000020818,ENSMUSG00000034120	Mfsd11,Srsf2
chr11	118904519	118904913	0.746667	ENSMUST00000128019,ENSMUST00000143831,ENSMUST00000026663	ENSMUSG00000025578	Cbx8
chr11	118948540	118949195	0.823333	ENSMUST00000026665,ENSMUST00000145058	ENSMUSG00000039989	Cbx4
chr11	119215016	119215360	1.4	ENSMUST00000141540,ENSMUST00000050880,ENSMUST00000123634,ENSMUST00000147366	ENSMUSG00000005043,ENSMUSG00000039908	Sgsh,Slc26a11
chr11	120353104	120353773	1.62354	ENSMUST00000026899,ENSMUST00000144706,ENSMUST00000127349,ENSMUST00000123373,ENSMUST00000142520	ENSMUSG00000025792,ENSMUSG00000086929	Slc25a10,Gm11788
chr11	121007200	121008049	1.38301	ENSMUST00000039088,ENSMUST00000155694	ENSMUSG00000039329	Tex19.1
chr11	121689464	121689700	0.806667	ENSMUST00000170276,ENSMUST00000036690,ENSMUST00000125199	ENSMUSG00000039198	Ptchd3
chr11	121691954	121692298	1.30022	ENSMUST00000170276,ENSMUST00000036690,ENSMUST00000125199,ENSMUST00000126556	ENSMUSG00000039198,ENSMUSG00000085970	Ptchd3,Gm15643
chr12	3955011	3955556	1.42819	ENSMUST00000020990	ENSMUSG00000020660	Pomc
chr12	4914187	4915236	1.47959	ENSMUST00000142867,ENSMUST00000141360,ENSMUST00000020962	ENSMUSG00000020634	Ubxn2a
chr12	11442937	11443381	1.36149	ENSMUST00000072299,ENSMUST00000125680	ENSMUSG00000054459,ENSMUSG00000087092	Vsnl1,4930511A02Rik
chr12	11443937	11443986	1.21718	ENSMUST00000072299,ENSMUST00000125680	ENSMUSG00000054459,ENSMUSG00000087092	Vsnl1,4930511A02Rik
chr12	11460565	11460730	0.583333	ENSMUST00000124065	ENSMUSG00000086022	Rad51ap2
chr12	17182622	17182871	1.06168	ENSMUST00000057678,ENSMUST00000170580	ENSMUSG00000051726	Kcnf1
chr12	29435959	29436298	1.30092	ENSMUST00000020954,ENSMUST00000170994,ENSMUST00000168129,ENSMUST00000035657	ENSMUSG00000020628,ENSMUSG00000036613	Ttc15,Tssc1
chr12	36883579	36884339	1.52912	ENSMUST00000020856,ENSMUST00000041640	ENSMUSG00000020547,ENSMUSG00000036188	Bzw2,Ankmy2
chr12	39504561	39504685	0.813333	ENSMUST00000160244,ENSMUST00000095767,ENSMUST00000162563,ENSMUST00000161164,ENSMUST00000160996,ENSMUST00000160856	ENSMUSG00000004151	Etv1
chr12	40860876	40861224	1.35799	ENSMUST00000078481,ENSMUST00000002640	ENSMUSG00000002565	Scin
chr12	41750268	41751017	1.99084	ENSMUST00000132121,ENSMUST00000153184,ENSMUST00000140790,ENSMUST00000134965	ENSMUSG00000056899	Immp2l
chr12	50481319	50481880	0.87	ENSMUST00000135006,ENSMUST00000154930,ENSMUST00000156952,ENSMUST00000021333	ENSMUSG00000020950	Foxg1
chr12	50482955	50483084	0.62	ENSMUST00000135006,ENSMUST00000154930,ENSMUST00000156952,ENSMUST00000021333	ENSMUSG00000020950	Foxg1
chr12	50483435	50483798	0.736667	ENSMUST00000135006,ENSMUST00000154930,ENSMUST00000156952,ENSMUST00000021333,ENSMUST00000110746	ENSMUSG00000020950,ENSMUSG00000089922	Foxg1,3110039M20Rik
chr12	52448171	52448535	0.793333	ENSMUST00000054308,ENSMUST00000119211,ENSMUST00000121521	ENSMUSG00000035293	G2e3
chr12	54348406	54348760	0.786667	ENSMUST00000021396,ENSMUST00000101432	ENSMUSG00000021010	Npas3
chr12	57638235	57639084	2.11333	ENSMUST00000001536	ENSMUSG00000001496	Nkx2-1
chr12	57794279	57794623	0.776667	ENSMUST00000001538,ENSMUST00000152848	ENSMUSG00000001497	Pax9
chr12	57795362	57795706	0.883333	ENSMUST00000001538,ENSMUST00000152848	ENSMUSG00000001497	Pax9
chr12	60113339	60113695	0.77	ENSMUST00000021375,ENSMUST00000134223,ENSMUST00000021379,ENSMUST00000072021	ENSMUSG00000020986,ENSMUSG00000060121	Sec23a,Sip1
chr12	72929325	72929472	0.77	ENSMUST00000045448,ENSMUST00000085299	ENSMUSG00000034574	Daam1
chr12	72930035	72930379	0.836667	ENSMUST00000045448,ENSMUST00000085299	ENSMUSG00000034574	Daam1
chr12	74215431	74215595	0.576667	ENSMUST00000043208,ENSMUST00000110487	ENSMUSG00000034460	Six4
chr12	76279818	76280086	0.623333	ENSMUST00000042299	ENSMUSG00000034402	Kcnh5
chr12	77506280	77506329	1.45892	ENSMUST00000167230	ENSMUSG00000091710	4930426I24Rik
chr12	77633097	77633146	0.94	ENSMUST00000075249,ENSMUST00000101279	ENSMUSG00000052609	Plekhg3
chr12	77812284	77812635	0.65	ENSMUST00000166101,ENSMUST00000021458,ENSMUST00000169655	ENSMUSG00000021061	Spnb1
chr12	79847649	79847999	0.633333	ENSMUST00000082024	ENSMUSG00000021112	Mpp5
chr12	79962265	79963006	1.79576	ENSMUST00000168658,ENSMUST00000021536,ENSMUST00000071230	ENSMUSG00000021114,ENSMUSG00000021116	Atp6v1d,Eif2s1
chr12	80398706	80398940	0.893333	ENSMUST00000079533,ENSMUST00000171210,ENSMUST00000163500,ENSMUST00000021547	ENSMUSG00000059060,ENSMUSG00000066440	Rad51l1,Zfyve26
chr12	80399686	80400038	0.856667	ENSMUST00000163500,ENSMUST00000021547	ENSMUSG00000059060,ENSMUSG00000066440	Rad51l1,Zfyve26
chr12	82436228	82436717	0.59	ENSMUST00000064594,ENSMUST00000085238	ENSMUSG00000079055	Slc8a3
chr12	85701961	85702486	0.803333	ENSMUST00000133230,ENSMUST00000021659,ENSMUST00000065536,ENSMUST00000110276,ENSMUST00000021661,ENSMUST00000124257,ENSMUST00000152913,ENSMUST00000110278,ENSMUST00000153450,ENSMUST00000150391,ENSMUST00000145522	ENSMUSG00000021234,ENSMUSG00000021235	Fam161b,Coq6
chr12	85982783	85983332	0.843333	ENSMUST00000166772,ENSMUST00000167227,ENSMUST00000095551	ENSMUSG00000071235	Vrtn
chr12	85983882	85984026	0.81	ENSMUST00000167227,ENSMUST00000095551	ENSMUSG00000071235	Vrtn
chr12	86627321	86627578	0.82	ENSMUST00000059341	ENSMUSG00000045064	Fam164c
chr12	88017599	88017742	0.666667	ENSMUST00000021681	ENSMUSG00000021256	Vash1
chr12	88489257	88489611	1.56333	ENSMUST00000063117,ENSMUST00000037788	ENSMUSG00000021033,ENSMUSG00000034126	Gstz1,Pomt2
chr12	88542860	88543510	0.64	ENSMUST00000037418	ENSMUSG00000034111	Tmed8
chr12	89421623	89422019	0.796667	ENSMUST00000084194,ENSMUST00000071580	ENSMUSG00000072907	Gm10436
chr12	102642090	102642746	0.633333	ENSMUST00000055156	ENSMUSG00000047014	Catsperb
chr12	103997074	103997398	1.61667	ENSMUST00000046404,ENSMUST00000046456,ENSMUST00000164024	ENSMUSG00000041712,ENSMUSG00000041716	Ubr7,Moap1
chr12	104872199	104872543	0.783333	ENSMUST00000121625,ENSMUST00000044231	ENSMUSG00000061947	Serpina10
chr12	106460608	106461567	1.26631	ENSMUST00000101071,ENSMUST00000041316	ENSMUSG00000041359	Tcl1
chr12	112509385	112509838	1.39674	ENSMUST00000021707	ENSMUSG00000021278	Amn
chr12	112950332	112950481	1.76199	ENSMUST00000040519,ENSMUST00000163220,ENSMUST00000160366,ENSMUST00000159557,ENSMUST00000162316,ENSMUST00000160576,ENSMUST00000160825,ENSMUST00000162953,ENSMUST00000054636	ENSMUSG00000037787,ENSMUSG00000049792	2810002N01Rik,Bag5
chr12	114725316	114725612	0.89	ENSMUST00000063317	ENSMUSG00000051804	Adam6b
chr12	114780274	114780531	0.89	ENSMUST00000053086	ENSMUSG00000043945	Adam6a
chr12	120084502	120084851	1.04333	ENSMUST00000063918,ENSMUST00000095338	ENSMUSG00000048562	Sp8
chr13	3920151	3920392	0.573333	ENSMUST00000091853	ENSMUSG00000021215	Net1
chr13	6546842	6546966	1.11667	ENSMUST00000021611,ENSMUST00000110683	ENSMUSG00000021193	Pitrm1
chr13	12484796	12485355	0.743333	ENSMUST00000059270	ENSMUSG00000050244	Heatr1
chr13	13097316	13097665	0.906667	ENSMUST00000070564,ENSMUST00000110594	ENSMUSG00000079092	Prl2c2
chr13	13098311	13099068	0.686667	ENSMUST00000070564,ENSMUST00000110594	ENSMUSG00000079092	Prl2c2
chr13	13272590	13272860	0.683333	ENSMUST00000021778,ENSMUST00000126540,ENSMUST00000143335,ENSMUST00000151144	ENSMUSG00000055360	Prl2c5
chr13	13272910	13273140	0.693333	ENSMUST00000021778,ENSMUST00000126540,ENSMUST00000143335,ENSMUST00000151144	ENSMUSG00000055360	Prl2c5
chr13	13682371	13682939	1.784	ENSMUST00000050664,ENSMUST00000110559,ENSMUST00000166697	ENSMUSG00000019726	Lyst
chr13	14044198	14044447	0.896667	ENSMUST00000099747	ENSMUSG00000039242	B3galnt2
chr13	17898699	17899251	0.66	ENSMUST00000042365	ENSMUSG00000041297	Cdk13
chr13	18084441	18084705	0.993333	ENSMUST00000099735	ENSMUSG00000075054	1600012F09Rik
chr13	19486905	19487433	0.696667	ENSMUST00000039694	ENSMUSG00000003062	Stard3nl
chr13	20274957	20275286	0.776667	ENSMUST00000165249	ENSMUSG00000041112	Elmo1
chr13	20564203	20564870	1.24324	ENSMUST00000110493	ENSMUSG00000041112	Elmo1
chr13	21224309	21224547	0.916667	ENSMUST00000096006	ENSMUSG00000071522	Olfr263
chr13	21437059	21437202	0.743333	ENSMUST00000059216	ENSMUSG00000045508	Olfr1367
chr13	21629610	21629942	1.26333	ENSMUST00000051251,ENSMUST00000168629	ENSMUSG00000048996	Olfr1366
chr13	21631105	21631445	0.8	ENSMUST00000051251,ENSMUST00000168629	ENSMUSG00000048996	Olfr1366
chr13	21731938	21732097	0.876667	ENSMUST00000043081	ENSMUSG00000036658	Olfr11
chr13	21900786	21901330	0.716667	ENSMUST00000081342,ENSMUST00000104941,ENSMUST00000110470,ENSMUST00000110469,ENSMUST00000091749	ENSMUSG00000060262,ENSMUSG00000069306,ENSMUSG00000069307	Hist1h2ao,Hist1h4m,Hist1h2bq
chr13	22614968	22615813	0.743333	ENSMUST00000091729,ENSMUST00000137651	ENSMUSG00000069289,ENSMUSG00000087688	Vmn1r203,Gm11300
chr13	23208547	23208804	0.75	ENSMUST00000091721	ENSMUSG00000069282	Vmn1r217
chr13	23278215	23278465	0.776667	ENSMUST00000072385	ENSMUSG00000057395	Vmn1r220
chr13	23646865	23647599	1.42252	ENSMUST00000045301	ENSMUSG00000052565	Hist1h1d
chr13	23784831	23785082	1.01667	ENSMUST00000041052	ENSMUSG00000036211	Hist1h1t
chr13	23830218	23831178	1.50087	ENSMUST00000040914	ENSMUSG00000036181	Hist1h1c
chr13	23830459	23831003	1.34923	ENSMUST00000040914	ENSMUSG00000036181	Hist1h1c
chr13	23873894	23874145	0.646667	ENSMUST00000074067	ENSMUSG00000064140	Trim38
chr13	24025890	24026419	1.13699	ENSMUST00000052776,ENSMUST00000072391	ENSMUSG00000050799,ENSMUSG00000060081	Hist1h2ba,Hist1h2aa
chr13	24025990	24026419	1.12734	ENSMUST00000052776,ENSMUST00000072391	ENSMUSG00000050799,ENSMUSG00000060081	Hist1h2ba,Hist1h2aa
chr13	24083997	24084456	0.83	ENSMUST00000021770	ENSMUSG00000021337	Scgn
chr13	24084901	24085360	1.08	ENSMUST00000021770	ENSMUSG00000021337	Scgn
chr13	24730784	24731253	1.17724	ENSMUST00000058009,ENSMUST00000110384,ENSMUST00000038477,ENSMUST00000138547,ENSMUST00000170087	ENSMUSG00000036006,ENSMUSG00000090928	Fam65b,C530050E15Rik
chr13	27213065	27213614	0.623333	ENSMUST00000164964,ENSMUST00000080755	ENSMUSG00000062737	Prl3d2
chr13	27248325	27248578	0.75	ENSMUST00000073601	ENSMUSG00000062201	Prl3d3
chr13	27248630	27248679	0.81	ENSMUST00000073601	ENSMUSG00000062201	Prl3d3
chr13	27875004	27875639	0.993333	ENSMUST00000072943	ENSMUSG00000060738	Prl7c1
chr13	31715234	31715368	0.913333	ENSMUST00000042054	ENSMUSG00000038402	Foxf2
chr13	31898326	31898778	1.57557	ENSMUST00000062292	ENSMUSG00000050295	Foxc1
chr13	33339243	33339395	0.843333	ENSMUST00000071873	ENSMUSG00000062342	Serpinb9e
chr13	35830456	35830900	1.30667	ENSMUST00000163595	ENSMUSG00000059288	Cdyl
chr13	35831535	35831688	1.15667	ENSMUST00000163595	ENSMUSG00000059288	Cdyl
chr13	35831740	35831802	1.10667	ENSMUST00000163595	ENSMUSG00000059288	Cdyl
chr13	35832035	35832309	1.36	ENSMUST00000163595	ENSMUSG00000059288	Cdyl
chr13	36000247	36000531	0.826667	ENSMUST00000021855,ENSMUST00000171686	ENSMUSG00000021418	Rpp40
chr13	37142605	37142759	0.723333	ENSMUST00000170245,ENSMUST00000037491,ENSMUST00000095869,ENSMUST00000099580,ENSMUST00000164727	ENSMUSG00000039109	F13a1
chr13	40829994	40830335	1.01	ENSMUST00000110192,ENSMUST00000110193	ENSMUSG00000021359	Tcfap2a
chr13	40955561	40955895	1.07573	ENSMUST00000110191	ENSMUSG00000021360	Gcnt2
chr13	43216157	43216431	0.74	ENSMUST00000136576,ENSMUST00000138640	ENSMUSG00000054728	Phactr1
chr13	47137981	47138269	0.81	ENSMUST00000110118,ENSMUST00000124948,ENSMUST00000133100,ENSMUST00000021806,ENSMUST00000136864,ENSMUST00000037025,ENSMUST00000064564,ENSMUST00000143868	ENSMUSG00000021376,ENSMUSG00000038080	Tpmt,Kdm1b
chr13	49748990	49749259	0.886667	ENSMUST00000021818,ENSMUST00000021823,ENSMUST00000021824	ENSMUSG00000021391,ENSMUSG00000021392	Cenpp,Nol8
chr13	52691408	52691965	0.693333	ENSMUST00000055087,ENSMUST00000140339	ENSMUSG00000021457	Sykb
chr13	53077396	53077856	1.06977	ENSMUST00000071065	ENSMUSG00000056749	Nfil3
chr13	53569213	53569667	0.793333	ENSMUST00000021922	ENSMUSG00000021469	Msx2
chr13	54711897	54712546	1.90132	ENSMUST00000049575,ENSMUST00000146301,ENSMUST00000091609	ENSMUSG00000047547	Cltb
chr13	55500968	55501197	0.74	ENSMUST00000057167,ENSMUST00000116411	ENSMUSG00000021490	Slc34a1
chr13	56539525	56540379	1.45288	ENSMUST00000021971	ENSMUSG00000021509	Slc25a48
chr13	58905467	58905516	0.643333	ENSMUST00000109838	ENSMUSG00000055254	Ntrk2
chr13	59777707	59778001	1.47004	ENSMUST00000022039,ENSMUST00000095739	ENSMUSG00000021556	Golm1
chr13	59778147	59778404	1.85111	ENSMUST00000022039,ENSMUST00000095739	ENSMUSG00000021556	Golm1
chr13	59834476	59835145	0.883333	ENSMUST00000052978,ENSMUST00000148501,ENSMUST00000139392	ENSMUSG00000043986,ENSMUSG00000086091	4932411G14Rik,4930528D03Rik
chr13	59870953	59871797	1.6859	ENSMUST00000160628,ENSMUST00000057115,ENSMUST00000163053,ENSMUST00000162450	ENSMUSG00000044792,ENSMUSG00000089875	Isca1,Etohd2
chr13	60968439	60968714	0.963333	ENSMUST00000091569	ENSMUSG00000050345	4930486L24Rik
chr13	61040009	61040385	1	ENSMUST00000021880	ENSMUSG00000044258	Ctla2a
chr13	61460997	61461248	0.733333	ENSMUST00000021892	ENSMUSG00000021440	Cts7
chr13	61671896	61672245	0.673333	ENSMUST00000054702	ENSMUSG00000074870	Cts3
chr13	62959360	62960297	1.05488	ENSMUST00000021907	ENSMUSG00000021456	Fbp2
chr13	65134126	65134871	0.61	ENSMUST00000099427	ENSMUSG00000074849	4932441B19Rik
chr13	67409049	67409492	0.64	ENSMUST00000049705,ENSMUST00000068871	ENSMUSG00000055341	Zfp457
chr13	67501386	67501438	0.82	ENSMUST00000109732	ENSMUSG00000078994	Zfp429
chr13	67628932	67629181	1.28344	ENSMUST00000167914	ENSMUSG00000071291	Zfp58
chr13	67740250	67740299	0.68	ENSMUST00000012314,ENSMUST00000087803,ENSMUST00000169136	ENSMUSG00000021510	A530054K11Rik
chr13	74348175	74348315	0.913333	ENSMUST00000035934	ENSMUSG00000034152	Exoc3
chr13	74503274	74503531	0.683333	ENSMUST00000022064	ENSMUSG00000021579	Lrrc14b
chr13	74514981	74515534	0.746667	ENSMUST00000091481	ENSMUSG00000069184	Zfp72
chr13	75976549	75977398	1.50491	ENSMUST00000022082	ENSMUSG00000021591	Glrx
chr13	77272581	77272715	1.42081	ENSMUST00000159300,ENSMUST00000163362,ENSMUST00000168779	ENSMUSG00000021597,ENSMUSG00000071252	Ankrd32,2210408I21Rik
chr13	77273900	77274544	1.45963	ENSMUST00000159462,ENSMUST00000162320,ENSMUST00000162921,ENSMUST00000162944,ENSMUST00000022088,ENSMUST00000151524,ENSMUST00000163362,ENSMUST00000168779	ENSMUSG00000021597,ENSMUSG00000071252	Ankrd32,2210408I21Rik
chr13	81020062	81020324	0.893333	ENSMUST00000159090,ENSMUST00000099356,ENSMUST00000159690	ENSMUSG00000074794	Arrdc3
chr13	83641479	83642113	0.683333	ENSMUST00000005722,ENSMUST00000109560,ENSMUST00000163888,ENSMUST00000168620	ENSMUSG00000005583	Mef2c
chr13	89883024	89883354	0.77	ENSMUST00000109543,ENSMUST00000159337,ENSMUST00000159910,ENSMUST00000109544,ENSMUST00000109546,ENSMUST00000022114	ENSMUSG00000021614	Vcan
chr13	91598987	91599441	0.8	ENSMUST00000156547,ENSMUST00000004094,ENSMUST00000042122,ENSMUST00000138488,ENSMUST00000137493,ENSMUST00000144659,ENSMUST00000141381	ENSMUSG00000003992	Ssbp2
chr13	93300248	93301177	1.63864	ENSMUST00000022217	ENSMUSG00000021706	Zfyve16
chr13	95646029	95646279	0.91	ENSMUST00000022195	ENSMUSG00000021685	Otp
chr13	97906858	97907228	0.836667	ENSMUST00000042084,ENSMUST00000109434,ENSMUST00000160139,ENSMUST00000161843,ENSMUST00000161639,ENSMUST00000161913,ENSMUST00000161518,ENSMUST00000161825,ENSMUST00000170527,ENSMUST00000161929,ENSMUST00000022170,ENSMUST00000073456	ENSMUSG00000021666,ENSMUSG00000060739	Gfm2,Nsa2
chr13	104556393	104556727	0.623333	ENSMUST00000074616	ENSMUSG00000032621	Srek1
chr13	105075392	105076608	0.953333	ENSMUST00000065766	ENSMUSG00000046169	Adamts6
chr13	105078348	105078608	0.97	ENSMUST00000065766	ENSMUSG00000046169	Adamts6
chr13	106233657	106234036	1.08667	ENSMUST00000022235	ENSMUSG00000021721	Htr1a
chr13	112600505	112600749	0.703333	ENSMUST00000145055,ENSMUST00000109267,ENSMUST00000153958	ENSMUSG00000021754,ENSMUSG00000085204	Map3k1,Gm15327
chr13	113451419	113451758	0.716667	ENSMUST00000052514	ENSMUSG00000047789	Slc38a9
chr13	113783409	113783744	1.54262	ENSMUST00000092089	ENSMUSG00000074651	Gm6320
chr13	114408530	114409457	1.52075	ENSMUST00000037864,ENSMUST00000109241	ENSMUSG00000042364	Snx18
chr13	114453429	114453978	1.39761	ENSMUST00000054650	ENSMUSG00000051456	Hspb3
chr13	114454034	114454395	1.18267	ENSMUST00000054650	ENSMUSG00000051456	Hspb3
chr13	117100753	117101102	0.753333	ENSMUST00000036060	ENSMUSG00000042258	Isl1
chr13	120200456	120200931	0.743333	ENSMUST00000069902,ENSMUST00000099149,ENSMUST00000109204,ENSMUST00000109205,ENSMUST00000109206,ENSMUST00000133627,ENSMUST00000144599	ENSMUSG00000025453	Nnt
chr14	9007398	9008152	0.836667	ENSMUST00000022268	ENSMUSG00000021748	Pdhb
chr14	13180266	13180610	0.976667	ENSMUST00000022262	ENSMUSG00000021743	Fezf2
chr14	15008355	15008408	0.78	ENSMUST00000035250	ENSMUSG00000052417	Olfr720
chr14	15008565	15008814	0.973333	ENSMUST00000035250	ENSMUSG00000052417	Olfr720
chr14	15009325	15009780	0.803333	ENSMUST00000035250	ENSMUSG00000052417	Olfr720
chr14	18492138	18492262	1.29884	ENSMUST00000022303,ENSMUST00000091471	ENSMUSG00000021779	Thrb
chr14	21492479	21493036	0.663333	ENSMUST00000048657,ENSMUST00000090462	ENSMUSG00000039367	Sec24c
chr14	22650375	22651229	1.71407	ENSMUST00000022293,ENSMUST00000153320,ENSMUST00000152562,ENSMUST00000147715	ENSMUSG00000021771	Vdac2
chr14	27025432	27025782	0.703333	ENSMUST00000100806,ENSMUST00000022418	ENSMUSG00000021867	Gm9746
chr14	27352489	27353438	1.51143	ENSMUST00000090359,ENSMUST00000112330,ENSMUST00000038522,ENSMUST00000100800,ENSMUST00000139075,ENSMUST00000102956	ENSMUSG00000021870	Slmap
chr14	29325063	29325421	1.27333	ENSMUST00000134163,ENSMUST00000112272,ENSMUST00000146192,ENSMUST00000168188	ENSMUSG00000021994,ENSMUSG00000091966	Wnt5a,Gm2670
chr14	30819779	30819828	0.666667	ENSMUST00000067620,ENSMUST00000022556,ENSMUST00000125796	ENSMUSG00000015970	Chdh
chr14	31814762	31814811	1.54034	ENSMUST00000168584,ENSMUST00000022476,ENSMUST00000160663,ENSMUST00000161219,ENSMUST00000161343,ENSMUST00000162092,ENSMUST00000022478,ENSMUST00000160342	ENSMUSG00000021916,ENSMUSG00000021917	Glt8d1,Spcs1
chr14	34765138	34765899	1.7322	ENSMUST00000035695	ENSMUSG00000041534	Rbp3
chr14	35169159	35169313	1.50575	ENSMUST00000052126	ENSMUSG00000043681	Fam25c
chr14	35188036	35188180	1.24448	ENSMUST00000023826,ENSMUST00000111908	ENSMUSG00000023064,ENSMUSG00000041445	Sncg,Mmrn2
chr14	35188241	35188495	1.19328	ENSMUST00000023826,ENSMUST00000111908	ENSMUSG00000023064,ENSMUSG00000041445	Sncg,Mmrn2
chr14	36906460	36906518	0.63	ENSMUST00000055320,ENSMUST00000100708	ENSMUSG00000049546,ENSMUSG00000072616	4930474N05Rik,Gm7853
chr14	41705822	41706605	1.45687	ENSMUST00000096000	ENSMUSG00000037833	Sh2d4b
chr14	41781669	41781718	0.83	ENSMUST00000047652	ENSMUSG00000037824	Tspan14
chr14	41826529	41826787	1.52599	ENSMUST00000128236,ENSMUST00000143143,ENSMUST00000022317,ENSMUST00000118466	ENSMUSG00000021792	5730469M10Rik
chr14	42000949	42001227	1.12418	ENSMUST00000077136	ENSMUSG00000021795	Sftpd
chr14	45118289	45118703	0.713333	ENSMUST00000096899	ENSMUSG00000072145	BC061237
chr14	46279630	46280071	0.853333	ENSMUST00000147551,ENSMUST00000153547,ENSMUST00000087320,ENSMUST00000149286,ENSMUST00000172189,ENSMUST00000168626,ENSMUST00000111828,ENSMUST00000051310	ENSMUSG00000037697	Ddhd1
chr14	49283496	49283661	0.596667	ENSMUST00000135279,ENSMUST00000122009	ENSMUSG00000021848	Otx2
chr14	49283843	49284277	0.716667	ENSMUST00000135279,ENSMUST00000122009,ENSMUST00000118578,ENSMUST00000119739	ENSMUSG00000021848	Otx2
chr14	50860445	50861272	1.49714	ENSMUST00000059565	ENSMUSG00000048080	Olfr731
chr14	51010044	51010404	0.793333	ENSMUST00000058965	ENSMUSG00000047716	Olfr736
chr14	51044178	51044227	0.58	ENSMUST00000075261	ENSMUSG00000057903	Olfr739
chr14	51072628	51073307	0.51	ENSMUST00000089838	ENSMUSG00000068433	Olfr740
chr14	51134968	51135603	0.713333	ENSMUST00000089836	ENSMUSG00000068431	Olfr742
chr14	51261967	51262401	0.816667	ENSMUST00000062534	ENSMUSG00000050028	Olfr745
chr14	51300781	51301235	0.68	ENSMUST00000078075	ENSMUSG00000057179	Olfr747
chr14	51329935	51330574	0.783333	ENSMUST00000073561	ENSMUSG00000060084	Olfr748
chr14	51415112	51415359	0.961756	ENSMUST00000095932	ENSMUSG00000071470	Ccnb1ip1
chr14	51424363	51424712	1.32125	ENSMUST00000036126	ENSMUSG00000036023	Parp2
chr14	51734953	51735393	0.76	ENSMUST00000100645	ENSMUSG00000072575	Eddm3b
chr14	52502312	52502685	0.487608	ENSMUST00000047899,ENSMUST00000168413,ENSMUST00000168217,ENSMUST00000163603,ENSMUST00000164252,ENSMUST00000165100,ENSMUST00000169019,ENSMUST00000170887,ENSMUST00000166408,ENSMUST00000164801,ENSMUST00000164902,ENSMUST00000165150,ENSMUST00000168409,ENSMUST00000167984,ENSMUST00000165568	ENSMUSG00000004561	Mettl17
chr14	53088223	53088608	1.07465	ENSMUST00000111542	ENSMUSG00000057564	Olfr1508
chr14	55049526	55049866	1.03333	ENSMUST00000089688	ENSMUSG00000000957	Mmp14
chr14	55172435	55172708	1.43571	ENSMUST00000022784	ENSMUSG00000022177	Haus4
chr14	55173055	55173399	1.73846	ENSMUST00000022784	ENSMUSG00000022177	Haus4
chr14	55196873	55197103	1.21667	ENSMUST00000054487,ENSMUST00000082808	ENSMUSG00000022178,ENSMUSG00000064742	Jub,U6
chr14	55272613	55272977	0.823333	ENSMUST00000167015,ENSMUST00000126166,ENSMUST00000141453,ENSMUST00000136909,ENSMUST00000137763,ENSMUST00000150371,ENSMUST00000123875,ENSMUST00000148754,ENSMUST00000149713,ENSMUST00000022794	ENSMUSG00000022185	Acin1
chr14	55735792	55736031	1.02333	ENSMUST00000124493,ENSMUST00000133954,ENSMUST00000022819	ENSMUSG00000022208	Jph4
chr14	56519052	56519281	1.24651	ENSMUST00000056121,ENSMUST00000111325	ENSMUSG00000022223	Sdr39u1
chr14	56740817	56741548	0.666667	ENSMUST00000015588,ENSMUST00000089549	ENSMUSG00000022156	Gzme
chr14	56752887	56753227	0.673333	ENSMUST00000082093	ENSMUSG00000059256	Gzmd
chr14	56753517	56753993	0.653333	ENSMUST00000082093	ENSMUSG00000059256	Gzmd
chr14	56856059	56856324	0.826667	ENSMUST00000015585	ENSMUSG00000079186	Gzmc
chr14	58688563	58689032	0.763333	ENSMUST00000165526,ENSMUST00000022545	ENSMUSG00000021974	Fgf9
chr14	63602809	63603874	0.796667	ENSMUST00000100493	ENSMUSG00000075574	Defb48
chr14	63604956	63605414	0.65	ENSMUST00000100493	ENSMUSG00000075574	Defb48
chr14	63655931	63656500	0.756667	ENSMUST00000111207,ENSMUST00000100490	ENSMUSG00000075571	Defb30
chr14	63797394	63797758	0.736667	ENSMUST00000054963	ENSMUSG00000021273	Fdft1
chr14	64476441	64476855	0.713333	ENSMUST00000022528	ENSMUSG00000021958	Pinx1
chr14	64561138	64561188	1.22498	ENSMUST00000079652	ENSMUSG00000063060	Sox7
chr14	64561233	64561692	1.17419	ENSMUST00000079652	ENSMUSG00000063060	Sox7
chr14	66213959	66214508	0.913333	ENSMUST00000022609,ENSMUST00000150897	ENSMUSG00000022031,ENSMUSG00000061356	Elp3,Gm600
chr14	67487634	67487978	1.5961	ENSMUST00000022629,ENSMUST00000100453	ENSMUSG00000022048,ENSMUSG00000075553	Dpysl2,Gm5464
chr14	67850092	67850519	0.733333	ENSMUST00000022637	ENSMUSG00000022053	Ebf2
chr14	68553335	68553764	0.613333	ENSMUST00000039135	ENSMUSG00000044447	Dock5
chr14	68741852	68742206	0.924508	ENSMUST00000022638,ENSMUST00000111089	ENSMUSG00000022054	Nefm
chr14	68743174	68744014	1.04908	ENSMUST00000022638,ENSMUST00000111089	ENSMUSG00000022054	Nefm
chr14	69152233	69152610	0.846667	ENSMUST00000022640	ENSMUSG00000022056	Adam7
chr14	69154248	69154499	0.813333	ENSMUST00000022640	ENSMUSG00000022056	Adam7
chr14	69645532	69645661	0.826667	ENSMUST00000014957	ENSMUSG00000014813	Stc1
chr14	69914320	69914369	0.97	ENSMUST00000059362	ENSMUSG00000047977	D930020E02Rik
chr14	70842836	70843677	1.66539	ENSMUST00000000793,ENSMUST00000083594	ENSMUSG00000000776,ENSMUSG00000065528	Polr3d,Mir320
chr14	71054175	71054604	0.77	ENSMUST00000062629	ENSMUSG00000047911	Npm2
chr14	73111365	73111547	0.61	ENSMUST00000162478,ENSMUST00000163013,ENSMUST00000162922,ENSMUST00000089017	ENSMUSG00000033487	Fndc3a
chr14	73449484	73449820	0.676667	ENSMUST00000044664,ENSMUST00000169168	ENSMUSG00000033470	Cysltr2
chr14	76187154	76187312	1.45903	ENSMUST00000022580	ENSMUSG00000022003	Slc25a30
chr14	80169576	80170125	1.49342	ENSMUST00000039568	ENSMUSG00000036422	Pcdh8
chr14	80172877	80173166	0.913333	ENSMUST00000039568	ENSMUSG00000036422	Pcdh8
chr14	99443406	99443455	0.853333	ENSMUST00000022656	ENSMUSG00000022070	6720463M24Rik
chr14	103445539	103445588	0.696667	ENSMUST00000022722	ENSMUSG00000022126	Irg1
chr14	103468867	103469396	1.50953	ENSMUST00000022721	ENSMUSG00000022125	Cln5
chr14	106296078	106296127	1.87188	ENSMUST00000022709	ENSMUSG00000022114	Spry2
chr14	117324217	117324561	0.713333	ENSMUST00000078849,ENSMUST00000123239,ENSMUST00000088483,ENSMUST00000125435	ENSMUSG00000058571	Gpc6
chr14	121433992	121434451	1.30669	ENSMUST00000135010,ENSMUST00000026635	ENSMUSG00000025555	Farp1
chr14	122867155	122867633	1.25667	ENSMUST00000039118	ENSMUSG00000041703	Zic5
chr15	3219953	3220373	0.876667	ENSMUST00000082424,ENSMUST00000159158,ENSMUST00000159216,ENSMUST00000160311,ENSMUST00000159247,ENSMUST00000160930	ENSMUSG00000064373	Sepp1
chr15	5192319	5193093	1.57901	ENSMUST00000133966	ENSMUSG00000039942	Ptger4
chr15	5193564	5193708	1.45627	ENSMUST00000133966,ENSMUST00000120563,ENSMUST00000047379	ENSMUSG00000039942	Ptger4
chr15	9461867	9462027	0.626667	ENSMUST00000003981	ENSMUSG00000003882	Il7r
chr15	10402054	10402413	0.976667	ENSMUST00000136591	ENSMUSG00000044224	Dnajc21
chr15	31153459	31154730	1.67285	ENSMUST00000044524	ENSMUSG00000039168	Dap
chr15	31299839	31300183	0.813333	ENSMUST00000156679,ENSMUST00000076942,ENSMUST00000044324,ENSMUST00000123325,ENSMUST00000075576,ENSMUST00000110410	ENSMUSG00000022237	Ankrd33b
chr15	31385251	31385400	0.523333	ENSMUST00000022844,ENSMUST00000110408	ENSMUSG00000022236	Ropn1l
chr15	34764684	34765138	0.653333	ENSMUST00000049742,ENSMUST00000072868	ENSMUSG00000050963	Kcns2
chr15	35224309	35224801	1.39333	ENSMUST00000022952	ENSMUSG00000022330	Osr2
chr15	36102331	36102966	0.683333	ENSMUST00000057177	ENSMUSG00000045996	Polr2k
chr15	41279483	41279745	0.98	ENSMUST00000090096,ENSMUST00000110297	ENSMUSG00000022307	Oxr1
chr15	43307587	43308047	0.806667	ENSMUST00000022962,ENSMUST00000100683	ENSMUSG00000022337,ENSMUSG00000072592	Ttc35,Gm10373
chr15	43702425	43702784	0.696667	ENSMUST00000067469	ENSMUSG00000054409	Tmem74
chr15	44258224	44258578	1.24489	ENSMUST00000060652,ENSMUST00000066292	ENSMUSG00000022338,ENSMUSG00000038736	Eny2,Nudcd1
chr15	44259211	44259260	1.48477	ENSMUST00000060652,ENSMUST00000066292,ENSMUST00000038719	ENSMUSG00000022338,ENSMUSG00000038736	Eny2,Nudcd1
chr15	44586478	44586944	0.863333	ENSMUST00000110267	ENSMUSG00000022340	Sybu
chr15	54241318	54241571	0.863333	ENSMUST00000036737	ENSMUSG00000038591	Colec10
chr15	55389986	55390354	0.803333	ENSMUST00000170046,ENSMUST00000169517,ENSMUST00000170135,ENSMUST00000107207,ENSMUST00000023000,ENSMUST00000164542,ENSMUST00000172387	ENSMUSG00000022369,ENSMUSG00000022370	Mtbp,Mrpl13
chr15	58655344	58656201	1.69787	ENSMUST00000072113	ENSMUSG00000062373	Tmem65
chr15	59204011	59204268	0.853333	ENSMUST00000079703,ENSMUST00000168722	ENSMUSG00000059586	Nsmce2
chr15	60754717	60754976	0.946667	ENSMUST00000096418	ENSMUSG00000022347	A1bg
chr15	61814588	61815661	0.67	ENSMUST00000022971,ENSMUST00000161976,ENSMUST00000159327,ENSMUST00000167731,ENSMUST00000159338	ENSMUSG00000022346	Myc
chr15	61816695	61817049	1.46834	ENSMUST00000022971,ENSMUST00000161976,ENSMUST00000159327,ENSMUST00000167731,ENSMUST00000159338,ENSMUST00000160009	ENSMUSG00000022346	Myc
chr15	63677354	63677613	0.863333	ENSMUST00000071847	ENSMUSG00000062543	Gsdmcl1
chr15	64752618	64753247	1.81088	ENSMUST00000023007,ENSMUST00000170178	ENSMUSG00000022376	Adcy8
chr15	64753513	64753992	1.71987	ENSMUST00000023007,ENSMUST00000170178	ENSMUSG00000022376	Adcy8
chr15	66395118	66395363	0.863333	ENSMUST00000048372	ENSMUSG00000036944	Tmem71
chr15	66664615	66664924	0.68	ENSMUST00000164163,ENSMUST00000168522	ENSMUSG00000022372	Sla
chr15	72378583	72379021	0.68	ENSMUST00000044624	ENSMUSG00000036760	Kcnk9
chr15	74345717	74346266	0.94	ENSMUST00000042035,ENSMUST00000089710,ENSMUST00000110015	ENSMUSG00000034730	Bai1
chr15	74543814	74544614	0.646667	ENSMUST00000023265	ENSMUSG00000022598	Psca
chr15	74551827	74552256	1.61555	ENSMUST00000070923	ENSMUSG00000056665	4930572J05Rik
chr15	74576877	74577142	0.783333	ENSMUST00000057932	ENSMUSG00000075605	2300005B03Rik
chr15	74596230	74596679	0.69	ENSMUST00000040404	ENSMUSG00000034634	Ly6d
chr15	74648345	74648519	0.666667	ENSMUST00000096400,ENSMUST00000164026,ENSMUST00000096399	ENSMUSG00000068349,ENSMUSG00000068600	Gml,Hemt1
chr15	74712735	74713189	0.683333	ENSMUST00000077004	ENSMUSG00000063522	2010109I03Rik
chr15	75399446	75399903	0.903333	ENSMUST00000150125,ENSMUST00000126129,ENSMUST00000163116,ENSMUST00000023241,ENSMUST00000065417,ENSMUST00000156032,ENSMUST00000127095	ENSMUSG00000022577	Ly6h
chr15	75913848	75914292	0.96	ENSMUST00000002599,ENSMUST00000100527	ENSMUSG00000002524	Puf60
chr15	76063753	76064187	1.52643	ENSMUST00000089610,ENSMUST00000167754,ENSMUST00000166428,ENSMUST00000165135,ENSMUST00000170226,ENSMUST00000169255,ENSMUST00000170851	ENSMUSG00000022565,ENSMUSG00000063268	Plec,Parp10
chr15	76179994	76180248	0.836667	ENSMUST00000159429,ENSMUST00000147001,ENSMUST00000137106,ENSMUST00000152151,ENSMUST00000133993,ENSMUST00000160560,ENSMUST00000160853,ENSMUST00000161527,ENSMUST00000023212,ENSMUST00000162871,ENSMUST00000160172,ENSMUST00000160857,ENSMUST00000160097,ENSMUST00000161786,ENSMUST00000160914,ENSMUST00000160069,ENSMUST00000162865	ENSMUSG00000022552,ENSMUSG00000022553	Sharpin,Maf1
chr15	77786441	77787099	1.60089	ENSMUST00000117725,ENSMUST00000129045,ENSMUST00000016696	ENSMUSG00000016552	Foxred2
chr15	78237626	78237995	0.74	ENSMUST00000100477,ENSMUST00000058659,ENSMUST00000167140,ENSMUST00000169133,ENSMUST00000043865,ENSMUST00000100475	ENSMUSG00000044986,ENSMUSG00000071711	Tst,Mpst
chr15	78859227	78859561	1.05207	ENSMUST00000006544,ENSMUST00000171999,ENSMUST00000052097	ENSMUSG00000006378,ENSMUSG00000048769	Gcat,H1f0
chr15	79764878	79765564	0.75	ENSMUST00000109615,ENSMUST00000089293,ENSMUST00000109616,ENSMUST00000146719	ENSMUSG00000053411	Cbx7
chr15	81229171	81229531	1.18	ENSMUST00000163754,ENSMUST00000163296,ENSMUST00000166831,ENSMUST00000041609,ENSMUST00000165258,ENSMUST00000167799,ENSMUST00000164144,ENSMUST00000165582,ENSMUST00000023039,ENSMUST00000172107,ENSMUST00000169204,ENSMUST00000163382	ENSMUSG00000022401,ENSMUSG00000022403	Xpnpep3,St13
chr15	81957615	81958050	1.43069	ENSMUST00000089174,ENSMUST00000100394	ENSMUSG00000068114	Ccdc134
chr15	83262761	83263193	1.17289	ENSMUST00000165095	ENSMUSG00000016664	Pacsin2
chr15	83294600	83295565	2.14609	ENSMUST00000056177,ENSMUST00000171436	ENSMUSG00000016664	Pacsin2
chr15	84387724	84387863	1.36122	ENSMUST00000069476	ENSMUSG00000055745	Ldoc1l
chr15	85410945	85411892	1.79054	ENSMUST00000109424,ENSMUST00000167968,ENSMUST00000023015,ENSMUST00000165521,ENSMUST00000154472	ENSMUSG00000022382,ENSMUSG00000087046	Wnt7b,AU022754
chr15	85642895	85643035	0.836667	ENSMUST00000125947,ENSMUST00000144067,ENSMUST00000134631,ENSMUST00000154814,ENSMUST00000071876,ENSMUST00000150995	ENSMUSG00000064284	2210021J22Rik
chr15	85689927	85690371	1.59059	ENSMUST00000170629,ENSMUST00000023018	ENSMUSG00000022385	Gtse1
chr15	88564910	88565259	0.873333	ENSMUST00000088911,ENSMUST00000109381	ENSMUSG00000022387	Brd1
chr15	89186813	89187144	0.983333	ENSMUST00000036987,ENSMUST00000074552,ENSMUST00000088717,ENSMUST00000145259,ENSMUST00000141643,ENSMUST00000123889,ENSMUST00000145793,ENSMUST00000023283	ENSMUSG00000008690,ENSMUSG00000022614	Ncaph2,Lmf2
chr15	93168429	93168785	0.63	ENSMUST00000080299,ENSMUST00000133736	ENSMUSG00000022634	Yaf2
chr15	94373862	94374814	1.73298	ENSMUST00000134061,ENSMUST00000147832,ENSMUST00000049151,ENSMUST00000074936,ENSMUST00000138306,ENSMUST00000109247,ENSMUST00000109248	ENSMUSG00000033356,ENSMUSG00000059883	Pus7l,Irak4
chr15	98957523	98957882	0.86	ENSMUST00000063517	ENSMUSG00000051934	Spats2
chr15	99081644	99082083	0.913899	ENSMUST00000041190,ENSMUST00000163506	ENSMUSG00000037570	Mcrs1
chr15	100444978	100445127	1.63878	ENSMUST00000000356,ENSMUST00000165107	ENSMUSG00000000346,ENSMUSG00000090611	Dazap2,C330013E15Rik
chr15	101574889	101575558	0.726667	ENSMUST00000023710	ENSMUSG00000051879	Krt71
chr15	102783473	102783920	0.703333	ENSMUST00000001701	ENSMUSG00000001656	Hoxc11
chr15	102794841	102794902	0.743333	ENSMUST00000001699	ENSMUSG00000022484	Hoxc10
chr15	102804903	102805328	1.09	ENSMUST00000001706	ENSMUSG00000036139	Hoxc9
chr15	102805463	102806022	1.07333	ENSMUST00000001706	ENSMUSG00000036139	Hoxc9
chr15	102837974	102838313	0.756667	ENSMUST00000001711	ENSMUSG00000001661	Hoxc6
chr15	103046602	103047394	0.653333	ENSMUST00000122182,ENSMUST00000108813,ENSMUST00000127191	ENSMUSG00000009575	Cbx5
chr15	103103759	103104095	0.796667	ENSMUST00000100162,ENSMUST00000072242	ENSMUSG00000060992	Copz1
chr15	103140342	103140391	0.82	ENSMUST00000079824	ENSMUSG00000063234	Gpr84
chr15	103172626	103172968	0.736667	ENSMUST00000087898,ENSMUST00000168828	ENSMUSG00000000552	Zfp385a
chr15	103369204	103369648	0.74	ENSMUST00000023133	ENSMUSG00000022490	Ppp1r1a
chr16	4419051	4419720	1.31576	ENSMUST00000005719,ENSMUST00000117801,ENSMUST00000120080,ENSMUST00000165696	ENSMUSG00000005580	Adcy9
chr16	4593725	4594154	1.24214	ENSMUST00000014447	ENSMUSG00000014303	Glis2
chr16	4683388	4683448	0.633333	ENSMUST00000060067,ENSMUST00000115853,ENSMUST00000115854,ENSMUST00000138495	ENSMUSG00000004069	Dnaja3
chr16	5048322	5048557	0.86	ENSMUST00000036017,ENSMUST00000052449	ENSMUSG00000039473	Ubn1
chr16	10394822	10395256	1.34955	ENSMUST00000115831,ENSMUST00000043415	ENSMUSG00000039179	Tekt5
chr16	15884421	15884877	0.71	ENSMUST00000096232	ENSMUSG00000071637	Cebpd
chr16	18291303	18291579	0.963333	ENSMUST00000134431,ENSMUST00000009321,ENSMUST00000115633	ENSMUSG00000022718	Dgcr8
chr16	18426290	18426629	1.5773	ENSMUST00000000335,ENSMUST00000115609,ENSMUST00000115605,ENSMUST00000115606,ENSMUST00000115604,ENSMUST00000131303,ENSMUST00000126778,ENSMUST00000144233	ENSMUSG00000000326,ENSMUSG00000075704	Comt,Txnrd2
chr16	19408076	19408350	0.82	ENSMUST00000052516,ENSMUST00000103984	ENSMUSG00000050158,ENSMUSG00000077172	Olfr165,SNORA17
chr16	19626728	19627369	0.683333	ENSMUST00000079891	ENSMUSG00000060480	Olfr171
chr16	20497414	20497563	0.904192	ENSMUST00000003320	ENSMUSG00000003235	Eif2b5
chr16	20498242	20498496	1.23867	ENSMUST00000003320	ENSMUSG00000003235	Eif2b5
chr16	20734152	20734511	1.4651	ENSMUST00000007171,ENSMUST00000115423,ENSMUST00000153299,ENSMUST00000151150,ENSMUST00000115437	ENSMUSG00000006958,ENSMUSG00000022847	Chrd,Thpo
chr16	22918890	22919230	1.33356	ENSMUST00000170805,ENSMUST00000023587,ENSMUST00000116625,ENSMUST00000167399	ENSMUSG00000022871	Fetub
chr16	23106545	23106821	1.5034	ENSMUST00000023599,ENSMUST00000168891,ENSMUST00000147117,ENSMUST00000134816,ENSMUST00000077605,ENSMUST00000115341,ENSMUST00000130775,ENSMUST00000141392,ENSMUST00000140017,ENSMUST00000130113,ENSMUST00000152129,ENSMUST00000123413,ENSMUST00000149328,ENSMUST00000131871,ENSMUST00000130483,ENSMUST00000142031,ENSMUST00000135020,ENSMUST00000125553,ENSMUST00000157899	ENSMUSG00000022884,ENSMUSG00000088524	Eif4a2,Snord2
chr16	23892690	23892919	0.636667	ENSMUST00000004480	ENSMUSG00000004366	Sst
chr16	26460904	26461948	0.553333	ENSMUST00000161053,ENSMUST00000115302	ENSMUSG00000038148	Cldn16
chr16	29577464	29578403	0.676667	ENSMUST00000160597,ENSMUST00000068650,ENSMUST00000159036,ENSMUST00000038867,ENSMUST00000160475,ENSMUST00000161186,ENSMUST00000160153	ENSMUSG00000038084	Opa1
chr16	29578488	29578735	0.736667	ENSMUST00000160597,ENSMUST00000068650,ENSMUST00000159036,ENSMUST00000038867,ENSMUST00000160475,ENSMUST00000161186,ENSMUST00000160153	ENSMUSG00000038084	Opa1
chr16	31932004	31932138	1.19028	ENSMUST00000052174,ENSMUST00000151412,ENSMUST00000134928	ENSMUSG00000045625	Pigz
chr16	32167861	32168434	0.566667	ENSMUST00000136809,ENSMUST00000115163,ENSMUST00000127287,ENSMUST00000144345,ENSMUST00000143682,ENSMUST00000115165,ENSMUST00000099991,ENSMUST00000130410	ENSMUSG00000052384	Lrrc33
chr16	35365164	35365518	1.00333	ENSMUST00000154216,ENSMUST00000141087,ENSMUST00000138355,ENSMUST00000043521	ENSMUSG00000034473	Sec22a
chr16	36070433	36070972	0.773333	ENSMUST00000004057,ENSMUST00000163352,ENSMUST00000164916	ENSMUSG00000003955,ENSMUSG00000075229	Fam162a,Ccdc58
chr16	36275099	36275453	1.02	ENSMUST00000042097	ENSMUSG00000071562	Stfa1
chr16	36369593	36369869	0.936667	ENSMUST00000138796,ENSMUST00000146691,ENSMUST00000096089	ENSMUSG00000071561	BC100530
chr16	38712680	38713107	1.73101	ENSMUST00000132697,ENSMUST00000124866,ENSMUST00000023487	ENSMUSG00000022799	Arhgap31
chr16	42340527	42341126	0.95	ENSMUST00000102817	ENSMUSG00000047261	Gap43
chr16	43889053	43889302	0.89	ENSMUST00000132859,ENSMUST00000122014,ENSMUST00000151183,ENSMUST00000156568,ENSMUST00000134792,ENSMUST00000124674,ENSMUST00000131360,ENSMUST00000171199,ENSMUST00000023387,ENSMUST00000158181	ENSMUSG00000022701,ENSMUSG00000022704,ENSMUSG00000088806	2610015P09Rik,Qtrtd1,SNORA84
chr16	44748985	44749231	1.11667	ENSMUST00000161436,ENSMUST00000162479,ENSMUST00000023348,ENSMUST00000162512	ENSMUSG00000022668	Gtpbp8
chr16	44818379	44819031	0.756667	ENSMUST00000114626	ENSMUSG00000062082	Cd200r4
chr16	46498454	46498608	1.26667	ENSMUST00000149901,ENSMUST00000096052,ENSMUST00000023334,ENSMUST00000023335,ENSMUST00000133935	ENSMUSG00000022656	Pvrl3
chr16	48839725	48840254	0.693333	ENSMUST00000023329	ENSMUSG00000061100	Retnla
chr16	48841205	48841589	1.15	ENSMUST00000023329	ENSMUSG00000061100	Retnla
chr16	48842585	48843153	0.72	ENSMUST00000023329	ENSMUSG00000061100	Retnla
chr16	52453792	52453849	1.41164	ENSMUST00000164728,ENSMUST00000170035,ENSMUST00000168071,ENSMUST00000023312	ENSMUSG00000022636	Alcam
chr16	58993495	58994263	0.666667	ENSMUST00000073320	ENSMUSG00000062105	Olfr183
chr16	59075785	59076345	0.656667	ENSMUST00000071243	ENSMUSG00000064006	Olfr190
chr16	59085791	59085925	0.57	ENSMUST00000078517	ENSMUSG00000057533	Olfr191
chr16	59099718	59100177	0.83	ENSMUST00000080251	ENSMUSG00000059041	Olfr192
chr16	59148014	59148457	1.09262	ENSMUST00000075381	ENSMUSG00000062608	Olfr195
chr16	59169229	59169395	0.87	ENSMUST00000077027	ENSMUSG00000063603	Olfr196
chr16	59187571	59187942	0.91	ENSMUST00000080031	ENSMUSG00000061501	Olfr197
chr16	59217043	59217689	0.67	ENSMUST00000099657	ENSMUSG00000074996	Olfr199
chr16	59218397	59218830	1.25739	ENSMUST00000099657	ENSMUSG00000074996	Olfr199
chr16	59347606	59347839	0.79	ENSMUST00000084791	ENSMUSG00000066257	Olfr206
chr16	59555345	59555599	0.703333	ENSMUST00000139989,ENSMUST00000044604	ENSMUSG00000022723	Crybg3
chr16	60606030	60606489	1.6551	ENSMUST00000171048,ENSMUST00000162129,ENSMUST00000068860,ENSMUST00000159383,ENSMUST00000159613	ENSMUSG00000055540,ENSMUSG00000089685	Epha6,Gm9017
chr16	63866233	63866677	0.746667	ENSMUST00000064405	ENSMUSG00000052504	Epha3
chr16	78577182	78577755	1.74258	ENSMUST00000114218,ENSMUST00000114219,ENSMUST00000114220	ENSMUSG00000022864	D16Ertd472e
chr16	87698362	87698701	1.66597	ENSMUST00000026703,ENSMUST00000151046,ENSMUST00000156958	ENSMUSG00000025612	Bach1
chr16	90830622	90831171	1.59219	ENSMUST00000130868,ENSMUST00000167745,ENSMUST00000169301,ENSMUST00000152223,ENSMUST00000168494,ENSMUST00000037539,ENSMUST00000099543	ENSMUSG00000039903	4931408A02Rik
chr16	91224434	91224588	0.683333	ENSMUST00000035608	ENSMUSG00000039830	Olig2
chr16	91224644	91225108	0.74	ENSMUST00000035608	ENSMUSG00000039830	Olig2
chr16	92697707	92697756	1.80704	ENSMUST00000046015,ENSMUST00000170769,ENSMUST00000113956,ENSMUST00000168195	ENSMUSG00000022952	Runx1
chr16	94083114	94083463	0.83	ENSMUST00000072182	ENSMUSG00000062713	Sim2
chr16	97728449	97728509	0.77	ENSMUST00000049721	ENSMUSG00000022938	Fam3b
chr16	98145202	98146113	0.72	ENSMUST00000060801,ENSMUST00000170757	ENSMUSG00000045975	C2cd2
chr17	3558082	3558351	0.856667	ENSMUST00000041003	ENSMUSG00000036983	Tfb1m
chr17	6269936	6270270	1.07676	ENSMUST00000088940	ENSMUSG00000038141	Tmem181a
chr17	6986709	6987255	1.57134	ENSMUST00000064234	ENSMUSG00000052397	Ezr
chr17	7527136	7527400	1	ENSMUST00000095726,ENSMUST00000128533,ENSMUST00000129709,ENSMUST00000147803,ENSMUST00000140192,ENSMUST00000138222,ENSMUST00000165256,ENSMUST00000144861	ENSMUSG00000071322	Gm10326
chr17	7557607	7557919	0.696667	ENSMUST00000115747	ENSMUSG00000079722	Ttll2
chr17	7590739	7591238	0.836667	ENSMUST00000070059	ENSMUSG00000056133	Gm9992
chr17	11032781	11033130	1.5141	ENSMUST00000041463,ENSMUST00000097413	ENSMUSG00000037196,ENSMUSG00000073465	Pacrg,Park2
chr17	11033570	11034224	1.41931	ENSMUST00000041463,ENSMUST00000097413	ENSMUSG00000037196,ENSMUSG00000073465	Pacrg,Park2
chr17	12870741	12870992	0.666667	ENSMUST00000024596	ENSMUSG00000023829	Slc22a1
chr17	13246693	13247334	0.776667	ENSMUST00000091648	ENSMUSG00000071311	Gpr31c
chr17	13247528	13247957	0.73	ENSMUST00000091648	ENSMUSG00000071311	Gpr31c
chr17	13252089	13252439	0.803333	ENSMUST00000086787,ENSMUST00000116666,ENSMUST00000089096,ENSMUST00000163227	ENSMUSG00000055602	Tcp10b
chr17	13252784	13253318	0.683333	ENSMUST00000086787,ENSMUST00000116666,ENSMUST00000089096,ENSMUST00000163227	ENSMUSG00000055602	Tcp10b
chr17	13325119	13325388	0.836667	ENSMUST00000171476,ENSMUST00000084966	ENSMUSG00000067049	Unc93a
chr17	13895594	13896448	1.29649	ENSMUST00000139347,ENSMUST00000156591,ENSMUST00000165039,ENSMUST00000170827,ENSMUST00000139666,ENSMUST00000137708,ENSMUST00000137784,ENSMUST00000150848,ENSMUST00000137495,ENSMUST00000129681	ENSMUSG00000068036,ENSMUSG00000086292	Mllt4,Gm16052
chr17	15515476	15515750	0.79	ENSMUST00000014917,ENSMUST00000143460	ENSMUSG00000014773	Dll1
chr17	17992192	17992443	0.71	ENSMUST00000003762	ENSMUSG00000003665	Has1
chr17	17992512	17992661	0.753333	ENSMUST00000003762	ENSMUSG00000003665	Has1
chr17	18021070	18021524	0.763333	ENSMUST00000061516	ENSMUSG00000045551	Fpr1
chr17	18104927	18105214	0.63	ENSMUST00000115565	ENSMUSG00000079700	Fpr3
chr17	18105457	18105510	0.72	ENSMUST00000115565	ENSMUSG00000079700	Fpr3
chr17	18105652	18105915	0.89	ENSMUST00000115565	ENSMUSG00000079700	Fpr3
chr17	18106747	18107222	0.81	ENSMUST00000115565	ENSMUSG00000079700	Fpr3
chr17	18416971	18417421	0.71	ENSMUST00000172190	ENSMUSG00000090417	Vmn2r94
chr17	18716053	18716436	0.696667	ENSMUST00000165692	ENSMUSG00000091679	Vmn2r96
chr17	19048446	19048788	0.82	ENSMUST00000168710	ENSMUSG00000091491	Vmn2r97
chr17	19187703	19187955	0.743333	ENSMUST00000170424	ENSMUSG00000090851	Vmn2r98
chr17	20618462	20618956	0.68	ENSMUST00000167314	ENSMUSG00000091805	Vmn2r108
chr17	20733283	20733740	0.906667	ENSMUST00000169559	ENSMUSG00000091259	Vmn2r110
chr17	20870167	20871035	0.933333	ENSMUST00000088829	ENSMUSG00000067951	Vmn1r227
chr17	20983572	20984017	0.793333	ENSMUST00000053974	ENSMUSG00000045417	Vmn1r230
chr17	21131113	21131372	0.91	ENSMUST00000056339	ENSMUSG00000045575	Vmn1r233
chr17	21365129	21365883	0.646667	ENSMUST00000079633	ENSMUSG00000057203	Vmn1r234
chr17	21587630	21587885	0.96	ENSMUST00000039577	ENSMUSG00000023892	Zfp51
chr17	21984810	21985428	0.67	ENSMUST00000084141	ENSMUSG00000069743	Zfp820
chr17	22305102	22305757	0.623333	ENSMUST00000080249	ENSMUSG00000063383	Zfp947
chr17	23078368	23078828	0.893333	ENSMUST00000170322	ENSMUSG00000092111	Vmn2r113
chr17	23080578	23080932	1.09	ENSMUST00000170322	ENSMUSG00000092111	Vmn2r113
chr17	23331502	23331748	0.7	ENSMUST00000142999,ENSMUST00000135840,ENSMUST00000037057,ENSMUST00000151447	ENSMUSG00000002617	Zfp40
chr17	23619221	23619361	0.793333	ENSMUST00000171996	ENSMUSG00000091407	Vmn2r117
chr17	23879882	23880206	1.48879	ENSMUST00000024702,ENSMUST00000133658	ENSMUSG00000023909,ENSMUSG00000086281	Paqr4,9530082P21Rik
chr17	24003292	24003836	0.693333	ENSMUST00000024928	ENSMUSG00000024116	Prss21
chr17	24033452	24033803	0.83	ENSMUST00000168272	ENSMUSG00000067843	Dcpp2
chr17	24051979	24052923	1	ENSMUST00000075966,ENSMUST00000115428	ENSMUSG00000057417	Dcpp3
chr17	24303433	24303667	1.41333	ENSMUST00000151061,ENSMUST00000131766,ENSMUST00000130520,ENSMUST00000040735	ENSMUSG00000024121,ENSMUSG00000036820	Atp6v0c,Amdhd2
chr17	24784256	24784605	1.62976	ENSMUST00000019684	ENSMUSG00000002504	Slc9a3r2
chr17	25031915	25032369	1.71024	ENSMUST00000043907,ENSMUST00000154236,ENSMUST00000138648,ENSMUST00000024978,ENSMUST00000150500,ENSMUST00000145688,ENSMUST00000125532,ENSMUST00000154321,ENSMUST00000145882,ENSMUST00000128953,ENSMUST00000119848,ENSMUST00000140688,ENSMUST00000139754,ENSMUST00000127293,ENSMUST00000156659,ENSMUST00000121542	ENSMUSG00000038880,ENSMUSG00000073435,ENSMUSG00000073436	Mrps34,Nme3,Eme2
chr17	25959296	25960030	0.606667	ENSMUST00000026833,ENSMUST00000160349,ENSMUST00000160829,ENSMUST00000160275	ENSMUSG00000025737	Wdr24
chr17	29484113	29484362	1.34333	ENSMUST00000153658,ENSMUST00000114693,ENSMUST00000095427,ENSMUST00000118366	ENSMUSG00000024012	Mtch1
chr17	30024157	30024406	1.51814	ENSMUST00000165211,ENSMUST00000073556,ENSMUST00000149552	ENSMUSG00000043557,ENSMUSG00000086534	Mdga1,Gm16758
chr17	30713892	30713941	1.45431	ENSMUST00000079924,ENSMUST00000168787,ENSMUST00000114635	ENSMUSG00000062202	Btbd9
chr17	33311596	33311951	1.07333	ENSMUST00000112168	ENSMUSG00000079309	Olfr55
chr17	33312346	33312401	0.813333	ENSMUST00000112168	ENSMUSG00000079309	Olfr55
chr17	33334332	33334597	1.21333	ENSMUST00000112165	ENSMUSG00000079308	Olfr239
chr17	33334993	33335554	0.743333	ENSMUST00000112165	ENSMUSG00000079308	Olfr239
chr17	33393623	33393965	0.66	ENSMUST00000008830	ENSMUSG00000008686	Zfp955a
chr17	33567684	33568363	0.616667	ENSMUST00000087639	ENSMUSG00000067416	Actl9
chr17	34260070	34260529	1.12667	ENSMUST00000114241,ENSMUST00000154232,ENSMUST00000114242,ENSMUST00000151986,ENSMUST00000025193	ENSMUSG00000024335	Brd2
chr17	34725804	34725853	0.81	ENSMUST00000038244,ENSMUST00000038325,ENSMUST00000150924	ENSMUSG00000034786	Gpsm3
chr17	35398253	35398582	0.75	ENSMUST00000087173	ENSMUSG00000073411	H2-D1
chr17	35456043	35456314	0.77	ENSMUST00000105041,ENSMUST00000073208	ENSMUSG00000079507	H2-Q2
chr17	35804499	35804753	1.50345	ENSMUST00000162927,ENSMUST00000165787,ENSMUST00000164978,ENSMUST00000171536,ENSMUST00000165144,ENSMUST00000043674	ENSMUSG00000001524,ENSMUSG00000038838	Gtf2h4,Vars2
chr17	35960558	35960897	0.883333	ENSMUST00000001569	ENSMUSG00000059714	Flot1
chr17	36054132	36054371	0.87	ENSMUST00000025305,ENSMUST00000113782,ENSMUST00000154856,ENSMUST00000087211,ENSMUST00000130124,ENSMUST00000133641,ENSMUST00000087210,ENSMUST00000151664,ENSMUST00000122802	ENSMUSG00000024436,ENSMUSG00000039220,ENSMUSG00000084751	Mrps18b,Ppp1r10,Mir1894
chr17	36681870	36682424	0.786667	ENSMUST00000041964	ENSMUSG00000037537	H2-M11
chr17	36683270	36683510	0.783333	ENSMUST00000041964	ENSMUSG00000037537	H2-M11
chr17	36781125	36781501	0.773333	ENSMUST00000087165,ENSMUST00000087167	ENSMUSG00000067201	H2-M9
chr17	36810425	36810668	0.686667	ENSMUST00000041662	ENSMUSG00000037334	H2-M1
chr17	36811325	36811764	0.696667	ENSMUST00000041662	ENSMUSG00000037334	H2-M1
chr17	37078684	37079138	0.62	ENSMUST00000040498	ENSMUSG00000036492	Rnf39
chr17	37088097	37088248	1.11667	ENSMUST00000040402	ENSMUSG00000036398	Ppp1r11
chr17	37118943	37119616	0.776667	ENSMUST00000039846	ENSMUSG00000064308	2410137M14Rik
chr17	37182299	37182633	0.896667	ENSMUST00000025338	ENSMUSG00000024462	Gabbr1
chr17	37249187	37249249	0.673333	ENSMUST00000168659	ENSMUSG00000091153	Olfr92
chr17	37330546	37330823	0.81	ENSMUST00000038844	ENSMUSG00000035186	Ubd
chr17	37350276	37350862	0.773333	ENSMUST00000060728	ENSMUSG00000049561	Olfr95
chr17	37401789	37402027	0.623333	ENSMUST00000080759	ENSMUSG00000063660	Olfr98
chr17	37405356	37405615	0.913333	ENSMUST00000038580,ENSMUST00000122476	ENSMUSG00000016206,ENSMUSG00000084425	H2-M3,U4
chr17	37418940	37419782	0.706667	ENSMUST00000077585	ENSMUSG00000061972	Olfr99
chr17	37439512	37439851	1.06667	ENSMUST00000058046	ENSMUSG00000092077	Olfr101
chr17	37602284	37602947	0.873333	ENSMUST00000031086	ENSMUSG00000029184	Olfr109
chr17	37665277	37665743	0.756667	ENSMUST00000097325	ENSMUSG00000090675	Olfr111
chr17	37939853	37940358	1.17143	ENSMUST00000053599	ENSMUSG00000044985	Olfr124
chr17	37970666	37971025	0.76	ENSMUST00000050255	ENSMUSG00000050613	Olfr125
chr17	37984779	37984945	0.786667	ENSMUST00000076936	ENSMUSG00000061777	Olfr126
chr17	38037761	38038319	0.78	ENSMUST00000076331	ENSMUSG00000058114	Olfr127
chr17	38057693	38058329	0.696667	ENSMUST00000080231	ENSMUSG00000059030	Olfr128
chr17	38285795	38286150	0.666667	ENSMUST00000113636	ENSMUSG00000063240	Olfr133
chr17	38312565	38312711	0.706667	ENSMUST00000074883	ENSMUSG00000064153	Olfr134
chr17	38344476	38345039	0.69	ENSMUST00000076245	ENSMUSG00000057801	Olfr135
chr17	38410859	38411335	0.743333	ENSMUST00000071871	ENSMUSG00000057443	Olfr138
chr17	38469767	38470203	0.753333	ENSMUST00000077203	ENSMUSG00000062695	Olfr136
chr17	38471102	38471564	0.803333	ENSMUST00000077203	ENSMUSG00000062695	Olfr136
chr17	38471814	38471970	0.743333	ENSMUST00000077203	ENSMUSG00000062695	Olfr136
chr17	41072050	41072309	0.783333	ENSMUST00000087114,ENSMUST00000097323,ENSMUST00000169611	ENSMUSG00000023919,ENSMUSG00000023921	Cenpq,Mut
chr17	43525408	43526024	0.733333	ENSMUST00000046665,ENSMUST00000113599	ENSMUSG00000056492	Gpr116
chr17	43804444	43805096	0.846667	ENSMUST00000024705,ENSMUST00000169337,ENSMUST00000170988,ENSMUST00000024760,ENSMUST00000055172	ENSMUSG00000023912,ENSMUSG00000023963	Slc25a27,Cyp39a1
chr17	44874312	44874555	0.83	ENSMUST00000160199,ENSMUST00000162130,ENSMUST00000162373,ENSMUST00000162878,ENSMUST00000162816,ENSMUST00000113571,ENSMUST00000113572,ENSMUST00000113576	ENSMUSG00000039153	Runx2
chr17	44875343	44875692	1.05	ENSMUST00000162373,ENSMUST00000162878,ENSMUST00000162816,ENSMUST00000113571,ENSMUST00000113572,ENSMUST00000113576	ENSMUSG00000039153	Runx2
chr17	47767464	47767616	1.23333	ENSMUST00000160861,ENSMUST00000024779	ENSMUSG00000023984,ENSMUSG00000090115	Med20,Usp49
chr17	49070549	49071298	1.45703	ENSMUST00000046254,ENSMUST00000163859	ENSMUSG00000040490	Lrfn2
chr17	53860224	53860473	1.05	ENSMUST00000077153	ENSMUSG00000062036	4932415M13Rik
chr17	53986393	53986624	0.823333	ENSMUST00000023886	ENSMUSG00000023122	Sult1c2
chr17	55584104	55585353	1.63618	ENSMUST00000133899,ENSMUST00000086878,ENSMUST00000025000,ENSMUST00000153220	ENSMUSG00000024172	St6gal2
chr17	56213681	56214025	0.99	ENSMUST00000132804,ENSMUST00000153947,ENSMUST00000139371,ENSMUST00000146467,ENSMUST00000151943,ENSMUST00000019722	ENSMUSG00000019578	Ubxn6
chr17	56256296	56256845	1.87194	ENSMUST00000113072,ENSMUST00000019808	ENSMUSG00000011305	Plin5
chr17	57200269	57200733	1.55308	ENSMUST00000112924,ENSMUST00000097299,ENSMUST00000169543,ENSMUST00000163763,ENSMUST00000163628,ENSMUST00000165187,ENSMUST00000040280	ENSMUSG00000044279,ENSMUSG00000046329	Crb3,Slc25a23
chr17	66122052	66123006	1.40293	ENSMUST00000165932,ENSMUST00000070673	ENSMUSG00000056515	Rab31
chr17	69786327	69786588	0.753333	ENSMUST00000169935	ENSMUSG00000091636	A330050F15Rik
chr17	71367879	71368417	1.45614	ENSMUST00000024847,ENSMUST00000073211	ENSMUSG00000024049	Myom1
chr17	73750601	73750950	0.753333	ENSMUST00000095208	ENSMUSG00000043705	Capn13
chr17	74151745	74152308	0.686667	ENSMUST00000024860	ENSMUSG00000024065	Ehd3
chr17	86018236	86018703	0.993333	ENSMUST00000162436,ENSMUST00000043819,ENSMUST00000162695,ENSMUST00000159468,ENSMUST00000159134,ENSMUST00000162917,ENSMUST00000159030,ENSMUST00000161688,ENSMUST00000161146,ENSMUST00000160691,ENSMUST00000070429,ENSMUST00000161439,ENSMUST00000162095,ENSMUST00000160176	ENSMUSG00000038805,ENSMUSG00000056364	Six3,Six3os1
chr17	88197716	88197955	1.57057	ENSMUST00000055221	ENSMUSG00000050138	Kcnk12
chr17	88466142	88466394	0.766667	ENSMUST00000130379,ENSMUST00000005504	ENSMUSG00000005371	Fbxo11
chr17	95233245	95233679	0.706667	ENSMUST00000097269	ENSMUSG00000073366	Gm10492
chr18	3504999	3505269	0.89	ENSMUST00000025075	ENSMUSG00000024232	Bambi
chr18	5590961	5591706	1.86247	ENSMUST00000025081,ENSMUST00000160522,ENSMUST00000159390,ENSMUST00000161295,ENSMUST00000162083,ENSMUST00000160910,ENSMUST00000162892,ENSMUST00000161383,ENSMUST00000160925,ENSMUST00000074702,ENSMUST00000161921,ENSMUST00000161096	ENSMUSG00000024238,ENSMUSG00000063087	Zeb1,Gm10125
chr18	6762353	6762707	0.806667	ENSMUST00000097680	ENSMUSG00000073639	Rab18
chr18	7629058	7629307	1.4	ENSMUST00000025129,ENSMUST00000115869	ENSMUSG00000057440	Mpp7
chr18	10611188	10611641	0.68	ENSMUST00000115864,ENSMUST00000145320,ENSMUST00000097670,ENSMUST00000025142,ENSMUST00000115863	ENSMUSG00000024293	Esco1
chr18	11049653	11050245	0.713333	ENSMUST00000047762	ENSMUSG00000005836	Gata6
chr18	11050776	11051335	0.783333	ENSMUST00000047762,ENSMUST00000138373	ENSMUSG00000005836,ENSMUSG00000087274	Gata6,1010001N08Rik
chr18	12286620	12286856	0.783333	ENSMUST00000025270	ENSMUSG00000024404	Riok3
chr18	12490374	12490871	0.626667	ENSMUST00000092070	ENSMUSG00000024421	Lama3
chr18	13130948	13131496	1.29842	ENSMUST00000025290	ENSMUSG00000024423	Impact
chr18	20403803	20404063	0.743333	ENSMUST00000054128	ENSMUSG00000034774	Dsg1c
chr18	24113702	24113959	0.716667	ENSMUST00000060762	ENSMUSG00000024276	Zfp397
chr18	24140994	24141361	0.66	ENSMUST00000115829	ENSMUSG00000024274	Zscan30
chr18	24146213	24146567	0.796667	ENSMUST00000074941	ENSMUSG00000063281	Zfp35
chr18	24810835	24811194	0.783333	ENSMUST00000068006	ENSMUSG00000039616	Mocos
chr18	24866008	24866247	0.926667	ENSMUST00000037097,ENSMUST00000091991,ENSMUST00000115819,ENSMUST00000115820,ENSMUST00000169491	ENSMUSG00000034295	Fhod3
chr18	36674692	36674961	1.3422	ENSMUST00000025363	ENSMUSG00000024486	Hbegf
chr18	36719486	36719745	1.30548	ENSMUST00000134146,ENSMUST00000115692,ENSMUST00000006205,ENSMUST00000155329,ENSMUST00000142977	ENSMUSG00000024483	Ankhd1
chr18	37089667	37089926	1.02557	ENSMUST00000070797	ENSMUSG00000007440	Pcdha11
chr18	37090277	37090606	0.83768	ENSMUST00000070797	ENSMUSG00000007440	Pcdha11
chr18	37157488	37158049	1.02312	ENSMUST00000115659	ENSMUSG00000007440	Pcdha11
chr18	37178420	37178575	0.743333	ENSMUST00000047614	ENSMUSG00000007440	Pcdha11
chr18	37249925	37250269	0.886512	ENSMUST00000007584	ENSMUSG00000007440	Pcdha11
chr18	37493544	37494093	1.39327	ENSMUST00000061717,ENSMUST00000170333	ENSMUSG00000051678	Pcdhb6
chr18	37581012	37581481	1.25247	ENSMUST00000053073	ENSMUSG00000051486	Pcdhb11
chr18	37671754	37671807	0.763333	ENSMUST00000061405	ENSMUSG00000044022	Pcdhb21
chr18	37865338	37865703	0.936667	ENSMUST00000157868	ENSMUSG00000088493	SNORA40
chr18	37866133	37866190	0.986667	ENSMUST00000157868	ENSMUSG00000088493	SNORA40
chr18	39151953	39152402	1.41714	ENSMUST00000097593,ENSMUST00000115574,ENSMUST00000077134,ENSMUST00000155576	ENSMUSG00000036452	Arhgap26
chr18	42740391	42740655	0.646667	ENSMUST00000054738	ENSMUSG00000042816	Gpr151
chr18	43553491	43554033	1.34092	ENSMUST00000025379	ENSMUSG00000024501	Dpysl3
chr18	43898253	43898748	0.633333	ENSMUST00000025381	ENSMUSG00000024503	Spink3
chr18	43921241	43921582	0.683333	ENSMUST00000115525,ENSMUST00000043803,ENSMUST00000158107	ENSMUSG00000038791,ENSMUSG00000088732	Scgb3a2,7SK
chr18	43922542	43923300	0.726667	ENSMUST00000115525,ENSMUST00000043803	ENSMUSG00000038791	Scgb3a2
chr18	44427094	44427450	0.596667	ENSMUST00000042747	ENSMUSG00000038071	Npy6r
chr18	44537216	44537572	0.783333	ENSMUST00000025350	ENSMUSG00000024472	Dcp2
chr18	46357940	46358194	1.34808	ENSMUST00000167364,ENSMUST00000037090	ENSMUSG00000033949,ENSMUSG00000033993	Trim36,1700018A14Rik
chr18	51274698	51275057	0.7	ENSMUST00000097576,ENSMUST00000116639	ENSMUSG00000073565	Prr16
chr18	52690278	52690700	0.64	ENSMUST00000025409,ENSMUST00000171470	ENSMUSG00000024529	Lox
chr18	52925423	52925981	0.516667	ENSMUST00000115410,ENSMUST00000025413,ENSMUST00000163742	ENSMUSG00000024534	Sncaip
chr18	59220405	59220464	0.703333	ENSMUST00000117064,ENSMUST00000165666,ENSMUST00000118510,ENSMUST00000058633,ENSMUST00000154125	ENSMUSG00000050875	A730017C20Rik
chr18	60372119	60372518	0.783333	ENSMUST00000031549	ENSMUSG00000073555	Gm4951
chr18	60450578	60451042	0.72	ENSMUST00000171297	ENSMUSG00000090942	F830016B08Rik
chr18	62112088	62112417	1.54155	ENSMUST00000051720,ENSMUST00000172152	ENSMUSG00000045629	Sh3tc2
chr18	63079675	63080048	1.00333	ENSMUST00000096554,ENSMUST00000163716	ENSMUSG00000071847	Apcdd1
chr18	64497997	64498242	0.666667	ENSMUST00000115145,ENSMUST00000056719	ENSMUSG00000045991	Onecut2
chr18	64650180	64650436	0.783333	ENSMUST00000091055,ENSMUST00000025484	ENSMUSG00000024588	Fech
chr18	66618208	66618867	1.26304	ENSMUST00000025399	ENSMUSG00000024521	Pmaip1
chr18	68461434	68461683	0.803333	ENSMUST00000129849,ENSMUST00000152193,ENSMUST00000042852	ENSMUSG00000009535,ENSMUSG00000038121	Rnmt,4933403F05Rik
chr18	69504489	69505172	0.676667	ENSMUST00000066717,ENSMUST00000128706,ENSMUST00000114985,ENSMUST00000078486,ENSMUST00000114982,ENSMUST00000155695,ENSMUST00000114980	ENSMUSG00000053477	Tcf4
chr18	89364044	89364216	0.693333	ENSMUST00000037142,ENSMUST00000097496,ENSMUST00000166314	ENSMUSG00000034028	Cd226
chr19	4081872	4081921	0.83	ENSMUST00000159593,ENSMUST00000159148,ENSMUST00000159556,ENSMUST00000025785,ENSMUST00000162908	ENSMUSG00000024857	Cabp2
chr19	4593069	4593548	0.983333	ENSMUST00000113825	ENSMUSG00000024892	Pcx
chr19	4945364	4945624	0.656667	ENSMUST00000143930,ENSMUST00000133504,ENSMUST00000133254,ENSMUST00000120475,ENSMUST00000146289,ENSMUST00000025834	ENSMUSG00000024901	Peli3
chr19	4961493	4961839	0.903333	ENSMUST00000025836	ENSMUSG00000024902	Mrpl11
chr19	5038901	5039240	1.36067	ENSMUST00000053705,ENSMUST00000116567,ENSMUST00000167503	ENSMUSG00000047379,ENSMUSG00000080268	B3gnt1,Brms1
chr19	5117603	5117969	1.43505	ENSMUST00000156717,ENSMUST00000113731,ENSMUST00000113728,ENSMUST00000113727,ENSMUST00000025798,ENSMUST00000116563	ENSMUSG00000024862	Klc2
chr19	5511756	5512127	1.23667	ENSMUST00000070172	ENSMUSG00000056185	Snx32
chr19	5688848	5689899	1.52807	ENSMUST00000004156,ENSMUST00000068169,ENSMUST00000135119,ENSMUST00000113615	ENSMUSG00000004054,ENSMUSG00000054874	Map3k11,Pcnxl3
chr19	5728686	5728840	1.39696	ENSMUST00000049295,ENSMUST00000075606,ENSMUST00000116558,ENSMUST00000099955,ENSMUST00000161368	ENSMUSG00000024937,ENSMUSG00000024939	Ehbp1l1,Fam89b
chr19	6426258	6426307	0.67	ENSMUST00000073522,ENSMUST00000137166,ENSMUST00000137821,ENSMUST00000155158	ENSMUSG00000033768	Nrxn2
chr19	6427258	6427807	0.856667	ENSMUST00000073522,ENSMUST00000137166,ENSMUST00000137821,ENSMUST00000155158	ENSMUSG00000033768	Nrxn2
chr19	6999321	7000660	1.27316	ENSMUST00000057716	ENSMUSG00000050623	1700019N12Rik
chr19	9212292	9212649	0.673333	ENSMUST00000150353,ENSMUST00000049948	ENSMUSG00000024654	Asrgl1
chr19	9976609	9976865	0.76	ENSMUST00000113168,ENSMUST00000025562	ENSMUSG00000024660	Incenp
chr19	11156438	11157389	0.666667	ENSMUST00000025636	ENSMUSG00000024730	Ms4a8a
chr19	11206488	11206828	0.606667	ENSMUST00000025635	ENSMUSG00000024729	1700017D01Rik
chr19	11411196	11411679	0.62	ENSMUST00000025574,ENSMUST00000056035,ENSMUST00000067532,ENSMUST00000162785	ENSMUSG00000024672	Ms4a7
chr19	11611263	11611312	0.863333	ENSMUST00000025581	ENSMUSG00000024678	Ms4a4d
chr19	11771684	11771928	0.886667	ENSMUST00000069760,ENSMUST00000119053	ENSMUSG00000055933	Gm97
chr19	11842691	11842835	0.67	ENSMUST00000025586,ENSMUST00000167199	ENSMUSG00000024683	Mrpl16
chr19	11968723	11969072	1.01667	ENSMUST00000072784	ENSMUSG00000060878	Olfr1420
chr19	11969549	11969792	0.756667	ENSMUST00000072784	ENSMUSG00000060878	Olfr1420
chr19	12112011	12112363	0.846667	ENSMUST00000087831	ENSMUSG00000067529	Olfr1423
chr19	12113048	12113318	0.906667	ENSMUST00000087831	ENSMUSG00000067529	Olfr1423
chr19	12135452	12136103	0.74	ENSMUST00000087830	ENSMUSG00000067528	Olfr1424
chr19	12136472	12136839	0.74	ENSMUST00000087830	ENSMUSG00000067528	Olfr1424
chr19	12197553	12198005	0.81	ENSMUST00000087822	ENSMUSG00000067522	Olfr76
chr19	12746161	12746595	0.82	ENSMUST00000057924	ENSMUSG00000044441	Olfr1442
chr19	13028295	13028678	0.726667	ENSMUST00000082006,ENSMUST00000112927	ENSMUSG00000062892	Olfr1450
chr19	13070692	13071630	0.58	ENSMUST00000063144	ENSMUSG00000046913	Olfr1451
chr19	13073038	13073383	0.816667	ENSMUST00000063144	ENSMUSG00000046913	Olfr1451
chr19	13073533	13073977	0.9	ENSMUST00000063144	ENSMUSG00000046913	Olfr1451
chr19	13238849	13239209	0.626667	ENSMUST00000053772	ENSMUSG00000045883	Olfr1461
chr19	13307696	13308037	0.813333	ENSMUST00000064102	ENSMUSG00000052277	Olfr1463
chr19	13545361	13545817	0.733333	ENSMUST00000096202	ENSMUSG00000071630	Olfr1474
chr19	13573423	13573887	0.76	ENSMUST00000096201	ENSMUSG00000071629	Olfr1477
chr19	13604214	13604785	0.923333	ENSMUST00000072219	ENSMUSG00000063485	Olfr1480
chr19	13660081	13660138	0.846667	ENSMUST00000074180	ENSMUSG00000057213	Olfr1484
chr19	13691606	13691964	0.68	ENSMUST00000076856	ENSMUSG00000057950	Olfr1487
chr19	13693624	13694298	0.846667	ENSMUST00000076856	ENSMUSG00000057950	Olfr1487
chr19	13705185	13705519	0.94	ENSMUST00000053113	ENSMUSG00000045678	Olfr1489
chr19	13707571	13707830	0.723333	ENSMUST00000053113	ENSMUSG00000045678	Olfr1489
chr19	13853468	13853615	0.856667	ENSMUST00000057390	ENSMUSG00000048356	Olfr1496
chr19	13854356	13854565	0.796667	ENSMUST00000057390	ENSMUSG00000048356	Olfr1496
chr19	13855199	13855758	0.966667	ENSMUST00000057390	ENSMUSG00000048356	Olfr1496
chr19	15999984	16000629	1.45472	ENSMUST00000162053,ENSMUST00000162233,ENSMUST00000025542	ENSMUSG00000024640	Psat1
chr19	16206632	16206866	1.47289	ENSMUST00000025541,ENSMUST00000170229	ENSMUSG00000024639	Gnaq
chr19	16509971	16510445	1.25749	ENSMUST00000025602	ENSMUSG00000024697	Gna14
chr19	18786628	18787016	1.37894	ENSMUST00000062753,ENSMUST00000055792	ENSMUSG00000047044	D030056L22Rik
chr19	18824062	18825029	1.56817	ENSMUST00000040489	ENSMUSG00000024727	Trpm6
chr19	20465800	20466170	0.873333	ENSMUST00000164587,ENSMUST00000099584,ENSMUST00000171423,ENSMUST00000025561	ENSMUSG00000024659	Anxa1
chr19	22210658	22210940	0.826667	ENSMUST00000074770,ENSMUST00000087576,ENSMUST00000099569	ENSMUSG00000052387	Trpm3
chr19	23349611	23349853	0.816667	ENSMUST00000036334,ENSMUST00000087556	ENSMUSG00000024943	Smc5
chr19	23523470	23524030	0.646667	ENSMUST00000036069	ENSMUSG00000033207	Mamdc2
chr19	24975220	24975554	1.13	ENSMUST00000058600	ENSMUSG00000051490	Foxd4
chr19	24977008	24977261	0.87	ENSMUST00000058600	ENSMUSG00000051490	Foxd4
chr19	25682190	25683538	1.24667	ENSMUST00000048935	ENSMUSG00000042372	Dmrt3
chr19	25683887	25684322	1.61333	ENSMUST00000048935	ENSMUSG00000042372	Dmrt3
chr19	25745614	25746072	0.906667	ENSMUST00000168023,ENSMUST00000053068	ENSMUSG00000048138	Dmrt2
chr19	26676733	26677181	0.716667	ENSMUST00000025862	ENSMUSG00000024921	Smarca2
chr19	26821634	26821966	0.706667	ENSMUST00000112637	ENSMUSG00000024921	Smarca2
chr19	26822962	26823313	0.726667	ENSMUST00000112637	ENSMUSG00000024921	Smarca2
chr19	29791898	29792151	0.68	ENSMUST00000059484	ENSMUSG00000046138	9930021J03Rik
chr19	29887728	29887959	0.763333	ENSMUST00000099525	ENSMUSG00000074909	Ranbp6
chr19	29888328	29888387	0.763333	ENSMUST00000099525	ENSMUSG00000074909	Ranbp6
chr19	30614951	30615200	0.756667	ENSMUST00000078012	ENSMUSG00000058816	Gm5972
chr19	32557801	32558463	0.73	ENSMUST00000025827	ENSMUSG00000024896	Minpp1
chr19	34034400	34035050	0.963333	ENSMUST00000025680	ENSMUSG00000024768	Lipf
chr19	34140408	34140863	1.2489	ENSMUST00000025682,ENSMUST00000126710,ENSMUST00000148821,ENSMUST00000165227,ENSMUST00000117028	ENSMUSG00000024770,ENSMUSG00000080678	Lipn,AC165239.1
chr19	34549055	34549504	1.30798	ENSMUST00000050562,ENSMUST00000134810,ENSMUST00000143658	ENSMUSG00000050370,ENSMUSG00000085164	Ch25h,Gm16704
chr19	34601545	34601689	1.34146	ENSMUST00000049572	ENSMUSG00000024781	Lipa
chr19	34676286	34676936	0.753333	ENSMUST00000112467,ENSMUST00000168254	ENSMUSG00000079339	Gm14446
chr19	34677001	34677145	0.81	ENSMUST00000168254	ENSMUSG00000079339	Gm14446
chr19	36155668	36156754	0.716667	ENSMUST00000025714	ENSMUSG00000024800	Rpp30
chr19	38128817	38129171	1.22333	ENSMUST00000096096,ENSMUST00000116506,ENSMUST00000169673,ENSMUST00000092265	ENSMUSG00000024989,ENSMUSG00000069554	Cep55,I830134H01Rik
chr19	38598794	38599138	1.51353	ENSMUST00000169713,ENSMUST00000025962	ENSMUSG00000024998	Plce1
chr19	38908122	38908535	0.876667	ENSMUST00000037302,ENSMUST00000090016	ENSMUSG00000048720	Tbc1d12
chr19	39585324	39585453	0.693333	ENSMUST00000025968	ENSMUSG00000025003	Cyp2c39
chr19	39888071	39888664	0.69	ENSMUST00000162507,ENSMUST00000162434,ENSMUST00000025969,ENSMUST00000160476,ENSMUST00000162630	ENSMUSG00000025004	Cyp2c40
chr19	39888976	39889416	0.68	ENSMUST00000162507,ENSMUST00000162434,ENSMUST00000025969,ENSMUST00000160476,ENSMUST00000162630	ENSMUSG00000025004	Cyp2c40
chr19	42245257	42245603	1.57293	ENSMUST00000018964,ENSMUST00000169536,ENSMUST00000172071,ENSMUST00000099443,ENSMUST00000166788	ENSMUSG00000018820	Zfyve27
chr19	43684255	43684624	1.45333	ENSMUST00000057178,ENSMUST00000170485	ENSMUSG00000044220	Nkx2-3
chr19	43829973	43830132	0.723333	ENSMUST00000045562,ENSMUST00000112049	ENSMUSG00000040018	Cox15
chr19	44367388	44368132	1.9092	ENSMUST00000026221	ENSMUSG00000025203	Scd2
chr19	45311589	45312737	0.77	ENSMUST00000099401	ENSMUSG00000025216	Lbx1
chr19	46222083	46222713	1.43031	ENSMUST00000026259	ENSMUSG00000025229	Pitx3
chr19	46781794	46782123	1.42705	ENSMUST00000003655	ENSMUSG00000003559	As3mt
chr19	47167720	47167869	0.683333	ENSMUST00000096014	ENSMUSG00000071528	Usmg5
chr19	47611785	47612127	1.31464	ENSMUST00000049369,ENSMUST00000099360	ENSMUSG00000042694	Obfc1
chr19	47768305	47768954	0.703333	ENSMUST00000026045,ENSMUST00000086923	ENSMUSG00000025064	Col17a1
chr19	59016479	59016603	1.59031	ENSMUST00000054280,ENSMUST00000165934	ENSMUSG00000048029	Eno4
chr19	59534377	59535119	1.00667	ENSMUST00000136990	ENSMUSG00000087095	Emx2os
chr19	60544099	60544538	1.27502	ENSMUST00000051277	ENSMUSG00000045052	Prlhr
chr19	60886653	60886882	0.69	ENSMUST00000128357,ENSMUST00000119633,ENSMUST00000147049,ENSMUST00000025957,ENSMUST00000148577,ENSMUST00000136146	ENSMUSG00000024993	Fam45a
chr2	4072486	4072851	0.84	ENSMUST00000091497,ENSMUST00000132710	ENSMUSG00000026657,ENSMUSG00000069875	Frmd4a
chr2	6133508	6133770	1.57574	ENSMUST00000114941,ENSMUST00000042658	ENSMUSG00000039063	Echdc3
chr2	6134123	6134552	1.47397	ENSMUST00000114941,ENSMUST00000042658	ENSMUSG00000039063	Echdc3
chr2	10292466	10292627	1.54333	ENSMUST00000114862,ENSMUST00000114861,ENSMUST00000126531,ENSMUST00000070103,ENSMUST00000114864,ENSMUST00000145398,ENSMUST00000041105,ENSMUST00000114868,ENSMUST00000116594	ENSMUSG00000061186	Sfmbt2
chr2	11697965	11698420	0.783333	ENSMUST00000130186,ENSMUST00000056108,ENSMUST00000125024,ENSMUST00000150213,ENSMUST00000156067,ENSMUST00000150320,ENSMUST00000123717,ENSMUST00000151402,ENSMUST00000151862,ENSMUST00000114813,ENSMUST00000126543,ENSMUST00000071564	ENSMUSG00000047909,ENSMUSG00000058594	Ankrd16,Fbxo18
chr2	11698967	11699611	1.53789	ENSMUST00000130186,ENSMUST00000056108,ENSMUST00000125024,ENSMUST00000150213,ENSMUST00000156067,ENSMUST00000150320,ENSMUST00000123717,ENSMUST00000151402,ENSMUST00000151862,ENSMUST00000114813,ENSMUST00000126543,ENSMUST00000071564	ENSMUSG00000047909,ENSMUSG00000058594	Ankrd16,Fbxo18
chr2	17972360	17973038	0.693333	ENSMUST00000066885,ENSMUST00000142856,ENSMUST00000152908,ENSMUST00000091420	ENSMUSG00000054074	2810030E01Rik
chr2	18599858	18600229	0.933333	ENSMUST00000132014,ENSMUST00000150834,ENSMUST00000051929,ENSMUST00000156284,ENSMUST00000134734,ENSMUST00000147365	ENSMUSG00000026739	Bmi1
chr2	18601351	18602116	1.11333	ENSMUST00000051929,ENSMUST00000156284,ENSMUST00000134734,ENSMUST00000147365	ENSMUSG00000026739	Bmi1
chr2	18603251	18604207	0.98	ENSMUST00000134734,ENSMUST00000147365	ENSMUSG00000026739	Bmi1
chr2	22160440	22160787	0.943333	ENSMUST00000153002	ENSMUSG00000025716	Myo3a
chr2	23173912	23174073	0.816667	ENSMUST00000102945	ENSMUSG00000069132	Nxph2
chr2	23428405	23428855	0.676667	ENSMUST00000132827,ENSMUST00000028110,ENSMUST00000132484,ENSMUST00000123843	ENSMUSG00000026771	Spopl
chr2	24006802	24007264	0.845764	ENSMUST00000028363	ENSMUSG00000026985	Il1f8
chr2	28477550	28478027	0.66	ENSMUST00000028156,ENSMUST00000145690,ENSMUST00000164290	ENSMUSG00000026815	Gfi1b
chr2	30141321	30142085	1.88341	ENSMUST00000064447,ENSMUST00000148969,ENSMUST00000156023,ENSMUST00000138666,ENSMUST00000113634,ENSMUST00000133603,ENSMUST00000100219	ENSMUSG00000052533,ENSMUSG00000075419	Nup188,Dolk
chr2	31324523	31324972	1.37769	ENSMUST00000102840	ENSMUSG00000076441	Ass1
chr2	31494062	31494311	0.766667	ENSMUST00000113470	ENSMUSG00000079466	Prdm12
chr2	31495186	31495545	0.986667	ENSMUST00000113470,ENSMUST00000145389	ENSMUSG00000079466,ENSMUSG00000085224	Prdm12,Gm13425
chr2	31829830	31830369	1.5369	ENSMUST00000065398,ENSMUST00000130975,ENSMUST00000168996	ENSMUSG00000001855	Nup214
chr2	32006070	32006409	1.23	ENSMUST00000036691	ENSMUSG00000039262	Prrc2b
chr2	33497293	33497637	0.833333	ENSMUST00000041730,ENSMUST00000152118,ENSMUST00000147294	ENSMUSG00000038765,ENSMUSG00000052951	Lmx1b,C130021I20Rik
chr2	35837000	35837438	0.913333	ENSMUST00000028248,ENSMUST00000104996,ENSMUST00000112976,ENSMUST00000161970,ENSMUST00000127742	ENSMUSG00000026885	Ttll11
chr2	36230358	36230817	0.586667	ENSMUST00000091006	ENSMUSG00000068950	Olfr338
chr2	36274660	36275040	0.793333	ENSMUST00000071437	ENSMUSG00000063287	Olfr339
chr2	36305821	36306080	0.893333	ENSMUST00000072854	ENSMUSG00000058803	Olfr340
chr2	36336522	36337080	0.823333	ENSMUST00000100154	ENSMUSG00000075387	Olfr341
chr2	36337427	36337678	0.893333	ENSMUST00000100154	ENSMUSG00000075387	Olfr341
chr2	36640009	36640347	0.653333	ENSMUST00000112950,ENSMUST00000056865	ENSMUSG00000049315	Olfr348
chr2	36647449	36648022	1.31447	ENSMUST00000072114,ENSMUST00000112948	ENSMUSG00000061900	Olfr50
chr2	36723013	36723367	0.833333	ENSMUST00000065416	ENSMUSG00000053146	Olfr352
chr2	36790884	36791243	0.89	ENSMUST00000095021	ENSMUSG00000070943	Olfr356
chr2	36850184	36850535	0.663333	ENSMUST00000069578	ENSMUSG00000055838	Olfr357
chr2	36863095	36863471	0.963333	ENSMUST00000100146	ENSMUSG00000075379	Olfr358
chr2	36922081	36922220	0.633333	ENSMUST00000120505,ENSMUST00000120704	ENSMUSG00000083361	Olfr360
chr2	37072675	37073210	0.73	ENSMUST00000091001	ENSMUSG00000068947	Olfr366
chr2	37214229	37214678	1.02667	ENSMUST00000138314,ENSMUST00000147703,ENSMUST00000112940,ENSMUST00000009174	ENSMUSG00000009030	Pdcl
chr2	37503311	37503768	0.63	ENSMUST00000155831,ENSMUST00000028279	ENSMUSG00000026915	Strbp
chr2	37504016	37504883	0.63	ENSMUST00000155831,ENSMUST00000028279	ENSMUSG00000026915	Strbp
chr2	38204121	38204576	0.886667	ENSMUST00000000253	ENSMUSG00000000247	Lhx2
chr2	38205036	38205392	0.953333	ENSMUST00000000253,ENSMUST00000155964	ENSMUSG00000000247	Lhx2
chr2	38782312	38782652	0.803333	ENSMUST00000076275,ENSMUST00000112875,ENSMUST00000142130,ENSMUST00000112877	ENSMUSG00000063972	Nr6a1
chr2	38920908	38921052	1.57841	ENSMUST00000136261,ENSMUST00000112850,ENSMUST00000126520,ENSMUST00000144867,ENSMUST00000039165	ENSMUSG00000026754	Golga1
chr2	51480275	51481211	0.696667	ENSMUST00000070028	ENSMUSG00000056115	Tas2r134
chr2	51792331	51792475	0.833333	ENSMUST00000165313,ENSMUST00000132703,ENSMUST00000102767,ENSMUST00000039138,ENSMUST00000102768	ENSMUSG00000036249	Rbm43
chr2	58179604	58179881	0.68	ENSMUST00000100085,ENSMUST00000154453	ENSMUSG00000026834	Acvr1c
chr2	60561441	60561775	1.4945	ENSMUST00000028348,ENSMUST00000112517	ENSMUSG00000026971	Itgb6
chr2	62323272	62323530	0.856667	ENSMUST00000136686,ENSMUST00000102733	ENSMUSG00000000394	Gcg
chr2	68698105	68698156	0.683333	ENSMUST00000028426,ENSMUST00000141983	ENSMUSG00000027035	Lass6
chr2	71376805	71377504	0.85	ENSMUST00000143767,ENSMUST00000137251	ENSMUSG00000084946	Dlx1as
chr2	71378353	71378605	0.953333	ENSMUST00000143767,ENSMUST00000137251	ENSMUSG00000084946	Dlx1as
chr2	73614218	73614620	0.9	ENSMUST00000139252,ENSMUST00000112024,ENSMUST00000166199	ENSMUSG00000056486	Chn1
chr2	74418286	74418637	0.706667	ENSMUST00000102676,ENSMUST00000130232,ENSMUST00000145293,ENSMUST00000134168,ENSMUST00000154706,ENSMUST00000134641,ENSMUST00000064503,ENSMUST00000111993,ENSMUST00000130586,ENSMUST00000134764	ENSMUSG00000009207	Lnp
chr2	74418681	74418843	0.706667	ENSMUST00000102676,ENSMUST00000130232,ENSMUST00000145293,ENSMUST00000134168,ENSMUST00000154706,ENSMUST00000134641,ENSMUST00000064503,ENSMUST00000111993,ENSMUST00000130586,ENSMUST00000134764	ENSMUSG00000009207	Lnp
chr2	74498534	74498878	0.816667	ENSMUST00000111990,ENSMUST00000001867	ENSMUSG00000001815	Evx2
chr2	74504411	74504676	0.843333	ENSMUST00000001872	ENSMUSG00000001819	Hoxd13
chr2	74518693	74519682	1.61333	ENSMUST00000142312,ENSMUST00000164493,ENSMUST00000136302	ENSMUSG00000042499	Hoxd11
chr2	79750241	79750306	0.816667	ENSMUST00000090756,ENSMUST00000102651,ENSMUST00000102652	ENSMUSG00000059173	Pde1a
chr2	80288055	80288433	1.04333	ENSMUST00000028389	ENSMUSG00000027004	Frzb
chr2	83563218	83563717	0.71	ENSMUST00000028499,ENSMUST00000125360,ENSMUST00000141725,ENSMUST00000155521,ENSMUST00000151463,ENSMUST00000148256,ENSMUST00000111740	ENSMUSG00000027087	Itgav
chr2	84519399	84519682	0.91	ENSMUST00000102645,ENSMUST00000138529,ENSMUST00000053664,ENSMUST00000123772,ENSMUST00000111664,ENSMUST00000111665,ENSMUST00000152149	ENSMUSG00000027080,ENSMUSG00000050043	Med19,Tmx2
chr2	84573848	84574077	0.966667	ENSMUST00000090729,ENSMUST00000111643,ENSMUST00000151399,ENSMUST00000151647	ENSMUSG00000034059	Ypel4
chr2	84574528	84574787	0.976667	ENSMUST00000090729,ENSMUST00000111643,ENSMUST00000151399,ENSMUST00000151647	ENSMUSG00000034059	Ypel4
chr2	85194366	85194606	0.686667	ENSMUST00000099928	ENSMUSG00000075222	Olfr988
chr2	85242865	85243018	0.836667	ENSMUST00000099927	ENSMUSG00000075221	Olfr992
chr2	85520127	85520416	0.846667	ENSMUST00000099919	ENSMUSG00000075211	Olfr1006
chr2	85614705	85614856	0.89	ENSMUST00000076250	ENSMUSG00000059379	Olfr1014
chr2	85885439	85886395	1.5695	ENSMUST00000079298	ENSMUSG00000060422	Olfr1034
chr2	86448836	86449171	0.633333	ENSMUST00000090719,ENSMUST00000117704	ENSMUSG00000068824	Olfr1083-ps
chr2	86666457	86667210	1.42919	ENSMUST00000105211	ENSMUSG00000044213	Olfr1094
chr2	86733237	86733391	0.703333	ENSMUST00000111576	ENSMUSG00000075170	Olfr1097
chr2	86765520	86765977	0.703333	ENSMUST00000099872,ENSMUST00000111574	ENSMUSG00000075169	Olfr1098
chr2	86799787	86800335	1.25936	ENSMUST00000099871	ENSMUSG00000075168	Olfr1099
chr2	86842200	86842757	0.696667	ENSMUST00000055129	ENSMUSG00000049843	Olfr1102
chr2	86875559	86875708	1.20497	ENSMUST00000099868	ENSMUSG00000075165	Olfr1105
chr2	86876039	86876500	1.14453	ENSMUST00000099868	ENSMUSG00000075165	Olfr1105
chr2	86889773	86890210	0.71	ENSMUST00000099867	ENSMUSG00000075164	Olfr1106
chr2	86935641	86936002	1.28486	ENSMUST00000099863	ENSMUSG00000075161	Olfr1109
chr2	86949971	86950112	0.843333	ENSMUST00000099862	ENSMUSG00000075160	Olfr259
chr2	87031878	87032629	0.97	ENSMUST00000053050	ENSMUSG00000044487	Olfr1112
chr2	87108093	87108969	1.52153	ENSMUST00000090718,ENSMUST00000121296	ENSMUSG00000070855	Olfr1116-ps
chr2	87584716	87585653	1.75218	ENSMUST00000111568,ENSMUST00000090710	ENSMUSG00000068817	Olfr1140
chr2	87622844	87623083	0.82	ENSMUST00000090709,ENSMUST00000105210	ENSMUSG00000068816	Olfr152
chr2	87784265	87784710	1.29385	ENSMUST00000099843	ENSMUSG00000075145	Olfr1155
chr2	87791086	87791451	1.18893	ENSMUST00000099842	ENSMUSG00000075144	Olfr1156
chr2	87830766	87830910	0.663333	ENSMUST00000102622	ENSMUSG00000062793	Olfr1158
chr2	87941704	87941883	0.713333	ENSMUST00000050854,ENSMUST00000117860	ENSMUSG00000046590	Olfr1165-ps
chr2	88025391	88025554	0.746667	ENSMUST00000079599	ENSMUSG00000061342	Olfr1168
chr2	88064465	88065020	0.726667	ENSMUST00000099831	ENSMUSG00000075133	Olfr1170
chr2	88255392	88255690	1.1407	ENSMUST00000099824	ENSMUSG00000075126	Olfr1180
chr2	88264663	88264804	1.31915	ENSMUST00000099823	ENSMUSG00000075125	Olfr1181
chr2	88300004	88300793	1.6804	ENSMUST00000057555,ENSMUST00000102618	ENSMUSG00000049372	Olfr1183
chr2	88525188	88525743	1.51808	ENSMUST00000099818	ENSMUSG00000075121	Olfr1195
chr2	88598582	88598835	0.676667	ENSMUST00000099813	ENSMUSG00000089892	Olfr1199
chr2	88608734	88609105	1.05333	ENSMUST00000099811	ENSMUSG00000075115	Olfr1200
chr2	88609980	88610345	0.806667	ENSMUST00000099811	ENSMUSG00000075115	Olfr1200
chr2	88670690	88671044	1.34766	ENSMUST00000076438	ENSMUSG00000057447	Olfr1205
chr2	88796489	88797140	1.30614	ENSMUST00000055895,ENSMUST00000111556	ENSMUSG00000048226	Olfr1212
chr2	89417455	89418335	1.72168	ENSMUST00000099773	ENSMUSG00000075083	Olfr1245
chr2	89473161	89473513	1.22583	ENSMUST00000099769	ENSMUSG00000075079	Olfr1249
chr2	89720266	89720623	0.983333	ENSMUST00000060795	ENSMUSG00000049057	Olfr1257
chr2	89979955	89980719	0.956667	ENSMUST00000099755	ENSMUSG00000075066	Olfr32
chr2	89990738	89991402	0.813333	ENSMUST00000099754	ENSMUSG00000075065	Olfr1270
chr2	90163990	90164232	0.803333	ENSMUST00000118332	ENSMUSG00000089859	Gm13769
chr2	92021790	92022041	0.596667	ENSMUST00000111294,ENSMUST00000111293,ENSMUST00000142528,ENSMUST00000111292,ENSMUST00000162146,ENSMUST00000160235,ENSMUST00000162497,ENSMUST00000162188	ENSMUSG00000058318	Phf21a
chr2	92211744	92211989	1.66863	ENSMUST00000155891,ENSMUST00000130283,ENSMUST00000111284,ENSMUST00000043868,ENSMUST00000148352,ENSMUST00000090582,ENSMUST00000146311,ENSMUST00000068586,ENSMUST00000124428	ENSMUSG00000027222,ENSMUSG00000040434	Pex16,Gyltl1b
chr2	92299811	92300365	1.32806	ENSMUST00000136718,ENSMUST00000067631,ENSMUST00000051836,ENSMUST00000125276	ENSMUSG00000049922	Slc35c1
chr2	92300733	92301179	1.35997	ENSMUST00000136718,ENSMUST00000067631,ENSMUST00000051836,ENSMUST00000125276	ENSMUSG00000049922	Slc35c1
chr2	93999435	93999627	0.583333	ENSMUST00000141955,ENSMUST00000127084,ENSMUST00000028619	ENSMUSG00000027195	Hsd17b12
chr2	101463393	101463549	0.633333	ENSMUST00000090513,ENSMUST00000132640,ENSMUST00000044031,ENSMUST00000111227	ENSMUSG00000027165,ENSMUSG00000032864	B230118H07Rik,Rag2
chr2	102388789	102388927	0.726667	ENSMUST00000028612,ENSMUST00000139090,ENSMUST00000144333	ENSMUSG00000027188	Pamr1
chr2	102389484	102389818	0.676667	ENSMUST00000028612,ENSMUST00000139090,ENSMUST00000144333	ENSMUSG00000027188	Pamr1
chr2	103602791	103603148	0.82	ENSMUST00000140895,ENSMUST00000165970,ENSMUST00000143017,ENSMUST00000144590,ENSMUST00000133016,ENSMUST00000137050,ENSMUST00000127581,ENSMUST00000028608,ENSMUST00000145189	ENSMUSG00000027185	Nat10
chr2	104584636	104585150	0.723333	ENSMUST00000028595	ENSMUSG00000027173	Depdc7
chr2	104726321	104726571	1.29384	ENSMUST00000094764,ENSMUST00000111114	ENSMUSG00000045106	Ccdc73
chr2	104968812	104969158	0.8	ENSMUST00000145107,ENSMUST00000111098,ENSMUST00000111099,ENSMUST00000111101	ENSMUSG00000016458	Wt1
chr2	105511995	105513306	0.89	ENSMUST00000111088,ENSMUST00000147923,ENSMUST00000090397,ENSMUST00000153639,ENSMUST00000111085,ENSMUST00000111084,ENSMUST00000171744,ENSMUST00000111083,ENSMUST00000090391,ENSMUST00000111082,ENSMUST00000126948,ENSMUST00000149133	ENSMUSG00000027168,ENSMUSG00000086029	Pax6,Pax6os1
chr2	109730546	109730982	1.28602	ENSMUST00000028583,ENSMUST00000151163	ENSMUSG00000027162	Lin7c
chr2	109756987	109757540	0.683333	ENSMUST00000046548,ENSMUST00000111037	ENSMUSG00000050199	Lgr4
chr2	111094617	111095196	1.42728	ENSMUST00000073322,ENSMUST00000111008	ENSMUSG00000063844	Olfr1276
chr2	111095337	111095966	1.38776	ENSMUST00000073322,ENSMUST00000111008,ENSMUST00000131512	ENSMUSG00000063844,ENSMUSG00000084933	Olfr1276,Gm13962
chr2	111176629	111177173	0.72	ENSMUST00000099618	ENSMUSG00000074964	Olfr1282
chr2	111486735	111486984	0.893333	ENSMUST00000090322	ENSMUSG00000068641	Olfr1298
chr2	111592450	111593221	1.0317	ENSMUST00000080094	ENSMUSG00000057149	Olfr1301
chr2	111618555	111618995	1.35208	ENSMUST00000054004	ENSMUSG00000044560	Olfr1302
chr2	111656754	111656817	0.776667	ENSMUST00000099609	ENSMUSG00000074956	Olfr1303
chr2	111752546	111753815	0.94	ENSMUST00000099607	ENSMUSG00000074954	Olfr1306
chr2	111800594	111801253	0.646667	ENSMUST00000099605	ENSMUSG00000074952	Olfr1308
chr2	111932127	111932373	0.846667	ENSMUST00000099598	ENSMUSG00000074945	Olfr1314
chr2	111970443	111970987	0.793333	ENSMUST00000099596	ENSMUSG00000074943	Olfr1316
chr2	112122002	112122353	0.66	ENSMUST00000053666	ENSMUSG00000027130	Slc12a6
chr2	113600722	113600989	0.74	ENSMUST00000099575	ENSMUSG00000074934	Grem1
chr2	114003390	114003734	1.21333	ENSMUST00000125460,ENSMUST00000102543,ENSMUST00000129504,ENSMUST00000131785,ENSMUST00000043160	ENSMUSG00000040383	Aqr
chr2	118085136	118085389	0.826667	ENSMUST00000028820,ENSMUST00000028821	ENSMUSG00000027344	Fsip1
chr2	118751542	118751796	1.50266	ENSMUST00000099546,ENSMUST00000110837	ENSMUSG00000074916	Chst14
chr2	118858240	118858589	0.62	ENSMUST00000028796	ENSMUSG00000027324	Rpusd2
chr2	119499893	119500159	0.693333	ENSMUST00000028767,ENSMUST00000136321	ENSMUSG00000027304	Rtf1
chr2	119584722	119585271	1.6527	ENSMUST00000134295,ENSMUST00000127470,ENSMUST00000140224,ENSMUST00000082130,ENSMUST00000028759	ENSMUSG00000027297	Ltk
chr2	120070337	120071101	1.49511	ENSMUST00000127009,ENSMUST00000152263,ENSMUST00000090071,ENSMUST00000155641	ENSMUSG00000050211,ENSMUSG00000087555	Pla2g4e,Gm13997
chr2	120434207	120434539	0.986667	ENSMUST00000028741,ENSMUST00000124187,ENSMUST00000110706,ENSMUST00000135465,ENSMUST00000141932,ENSMUST00000102496,ENSMUST00000102497,ENSMUST00000090011,ENSMUST00000133612,ENSMUST00000102498,ENSMUST00000102499	ENSMUSG00000027285,ENSMUSG00000027286	Haus2,Lrrc57
chr2	120964928	120965387	1.31004	ENSMUST00000130221,ENSMUST00000028702,ENSMUST00000110665,ENSMUST00000146750,ENSMUST00000147271,ENSMUST00000119031,ENSMUST00000110662,ENSMUST00000156132,ENSMUST00000066155,ENSMUST00000099486	ENSMUSG00000027259,ENSMUSG00000074890	Adal,Lcmt2
chr2	122605098	122605147	0.916667	ENSMUST00000110506	ENSMUSG00000005803	Sqrdl
chr2	127554902	127555248	1.22991	ENSMUST00000028856	ENSMUSG00000027377	Mall
chr2	127949033	127949399	1.24939	ENSMUST00000019281,ENSMUST00000089634,ENSMUST00000146023,ENSMUST00000110341,ENSMUST00000103211,ENSMUST00000103210	ENSMUSG00000027381	Bcl2l11
chr2	128514959	128515017	0.9	ENSMUST00000110332,ENSMUST00000134485,ENSMUST00000110333,ENSMUST00000014499	ENSMUSG00000014355	Anapc1
chr2	128523771	128524200	0.79	ENSMUST00000014505	ENSMUSG00000014361	Mertk
chr2	128643173	128643432	0.903333	ENSMUST00000110325,ENSMUST00000152210	ENSMUSG00000014353	Tmem87b
chr2	130229600	130230076	0.823333	ENSMUST00000110281,ENSMUST00000028898,ENSMUST00000055421,ENSMUST00000166842,ENSMUST00000120139	ENSMUSG00000027409,ENSMUSG00000049692,ENSMUSG00000082985	1700020A23Rik,4933425O20Rik,Gm14042
chr2	130249089	130249938	1.83808	ENSMUST00000125973,ENSMUST00000028900,ENSMUST00000128994,ENSMUST00000130258,ENSMUST00000131561,ENSMUST00000153663,ENSMUST00000089581,ENSMUST00000123977,ENSMUST00000142536,ENSMUST00000110277,ENSMUST00000141749	ENSMUSG00000027411,ENSMUSG00000037773	Vps16,Fam113a
chr2	130274044	130274413	0.58	ENSMUST00000028769,ENSMUST00000110266,ENSMUST00000077303	ENSMUSG00000027303	Ptpra
chr2	130951166	130951535	0.646667	ENSMUST00000099349,ENSMUST00000100763,ENSMUST00000127862	ENSMUSG00000074793	Hspa12b
chr2	131315892	131316421	1.56014	ENSMUST00000129143,ENSMUST00000028806,ENSMUST00000123122,ENSMUST00000110184,ENSMUST00000110179,ENSMUST00000110182,ENSMUST00000110183,ENSMUST00000110186,ENSMUST00000110188,ENSMUST00000110189,ENSMUST00000137489,ENSMUST00000151627,ENSMUST00000110181,ENSMUST00000110180,ENSMUST00000131698	ENSMUSG00000027333	Smox
chr2	132707664	132708108	1.22333	ENSMUST00000049787	ENSMUSG00000043110	Lrrn4
chr2	132708386	132708755	0.93	ENSMUST00000049787	ENSMUSG00000043110	Lrrn4
chr2	134610813	134610952	0.686667	ENSMUST00000110116,ENSMUST00000130524,ENSMUST00000070724	ENSMUSG00000051177	Plcb1
chr2	136941804	136942348	1.40109	ENSMUST00000028735	ENSMUSG00000027276	Jag1
chr2	136942408	136942557	1.52933	ENSMUST00000028735	ENSMUSG00000027276	Jag1
chr2	145068675	145069014	0.68	ENSMUST00000137908,ENSMUST00000081121	ENSMUSG00000063873	Slc24a3
chr2	145382153	145382297	0.696667	ENSMUST00000136794	ENSMUSG00000074753	Gm14092
chr2	146046708	146047062	1.69607	ENSMUST00000089257	ENSMUSG00000068154	Insm1
chr2	146912437	146912985	0.78	ENSMUST00000067020	ENSMUSG00000054160	Nkx2-4
chr2	147014167	147014792	0.963333	ENSMUST00000164197,ENSMUST00000067075,ENSMUST00000109970	ENSMUSG00000027434	Nkx2-2
chr2	148270865	148271119	0.743333	ENSMUST00000099269	ENSMUSG00000027435	Cd93
chr2	148504012	148504360	0.756667	ENSMUST00000028928,ENSMUST00000107222,ENSMUST00000131292	ENSMUSG00000027439	Gzf1
chr2	148573836	148573966	0.77	ENSMUST00000109955,ENSMUST00000068607,ENSMUST00000109954,ENSMUST00000109952	ENSMUSG00000055177	Cstl1
chr2	148623155	148623509	0.7	ENSMUST00000028931,ENSMUST00000109947,ENSMUST00000154737	ENSMUSG00000027442	Cst8
chr2	150083061	150083395	0.593333	ENSMUST00000063463,ENSMUST00000109922	ENSMUSG00000074735,ENSMUSG00000079008	Gm10749,Gm14124
chr2	151496770	151496919	0.793333	ENSMUST00000096439	ENSMUSG00000074704	Rad21l
chr2	152512239	152512295	0.962455	ENSMUST00000062148	ENSMUSG00000042814	Mcts2
chr2	152512765	152513104	0.764993	ENSMUST00000062148	ENSMUSG00000042814	Mcts2
chr2	152561324	152561996	1.29136	ENSMUST00000038368,ENSMUST00000109824	ENSMUSG00000042745	Id1
chr2	154131772	154132251	0.636667	ENSMUST00000088921	ENSMUSG00000067996	Bpifb9b
chr2	155101263	155101807	1.38052	ENSMUST00000029128,ENSMUST00000145086,ENSMUST00000154596	ENSMUSG00000027602	Map1lc3a
chr2	155342939	155343288	1.01	ENSMUST00000029131,ENSMUST00000147601,ENSMUST00000029135,ENSMUST00000149788,ENSMUST00000133654,ENSMUST00000065973,ENSMUST00000131054,ENSMUST00000103142	ENSMUSG00000027603,ENSMUSG00000027605	Ggt7,Acss2
chr2	155652749	155653098	0.69	ENSMUST00000129830,ENSMUST00000138962,ENSMUST00000154841,ENSMUST00000109638,ENSMUST00000134278,ENSMUST00000029142,ENSMUST00000141926	ENSMUSG00000027613,ENSMUSG00000086754	Eif6,Gm16098
chr2	157385535	157385809	1.04521	ENSMUST00000153739,ENSMUST00000088485,ENSMUST00000109526,ENSMUST00000088484,ENSMUST00000152605,ENSMUST00000134513,ENSMUST00000134239	ENSMUSG00000067786,ENSMUSG00000067787	Nnat,Blcap
chr2	157385855	157386106	0.93767	ENSMUST00000153739,ENSMUST00000088485,ENSMUST00000109526,ENSMUST00000088484,ENSMUST00000152605,ENSMUST00000134513,ENSMUST00000134239	ENSMUSG00000067786,ENSMUSG00000067787	Nnat,Blcap
chr2	163679625	163680090	1.49035	ENSMUST00000044798,ENSMUST00000109396	ENSMUSG00000035238	Kcnk15
chr2	164065297	164065636	0.606667	ENSMUST00000109374,ENSMUST00000099101,ENSMUST00000044953	ENSMUSG00000040132	Svs2
chr2	164141427	164141594	0.71	ENSMUST00000017144	ENSMUSG00000017000	Svs6
chr2	164156865	164157230	0.756667	ENSMUST00000017148,ENSMUST00000149370	ENSMUSG00000017004	Svs5
chr2	164226456	164226595	1.58927	ENSMUST00000137427,ENSMUST00000017151,ENSMUST00000109356	ENSMUSG00000017007	Rbpjl
chr2	164441460	164441704	0.7	ENSMUST00000109339,ENSMUST00000094351,ENSMUST00000109338	ENSMUSG00000070533	Wfdc8
chr2	164540354	164540601	0.853333	ENSMUST00000103097	ENSMUSG00000074593	Gm14316
chr2	164860261	164861211	1.71891	ENSMUST00000141663,ENSMUST00000122070,ENSMUST00000127545,ENSMUST00000121377,ENSMUST00000153905,ENSMUST00000040381	ENSMUSG00000039804	Ncoa5
chr2	166887285	166887624	2.21	ENSMUST00000155281,ENSMUST00000135967,ENSMUST00000128676,ENSMUST00000048988,ENSMUST00000125674,ENSMUST00000136378,ENSMUST00000125841,ENSMUST00000145859,ENSMUST00000143587,ENSMUST00000104327,ENSMUST00000104377	ENSMUSG00000039501,ENSMUSG00000074578,ENSMUSG00000077515,ENSMUSG00000077565	Znfx1,1500012F01Rik,SNORD12
chr2	166889198	166889650	0.846667	ENSMUST00000135967,ENSMUST00000128676,ENSMUST00000048988,ENSMUST00000125674,ENSMUST00000136378,ENSMUST00000125841,ENSMUST00000145859,ENSMUST00000143587,ENSMUST00000104327,ENSMUST00000104377,ENSMUST00000104510	ENSMUSG00000039501,ENSMUSG00000074578,ENSMUSG00000077515,ENSMUSG00000077565,ENSMUSG00000077698	Znfx1,1500012F01Rik,SNORD12,Snord12
chr2	167176712	167176971	1.50942	ENSMUST00000109221	ENSMUSG00000017929	B4galt5
chr2	167514653	167515202	1.66826	ENSMUST00000141923,ENSMUST00000130679,ENSMUST00000070642,ENSMUST00000148262	ENSMUSG00000006462,ENSMUSG00000056501,ENSMUSG00000090213	A530013C23Rik,Cebpb,Tmem189
chr2	168057345	168057715	1.00065	ENSMUST00000150437,ENSMUST00000142482,ENSMUST00000099072,ENSMUST00000156800,ENSMUST00000138667,ENSMUST00000154111,ENSMUST00000109193	ENSMUSG00000078919	Dpm1
chr2	173102768	173103297	1.39553	ENSMUST00000139306,ENSMUST00000036248,ENSMUST00000167854,ENSMUST00000150185	ENSMUSG00000038400,ENSMUSG00000087600	Pmepa1,Gm14454
chr2	174109077	174109226	0.636667	ENSMUST00000109095,ENSMUST00000109096,ENSMUST00000130940,ENSMUST00000130761	ENSMUSG00000027523	Gnas
chr2	174121220	174121269	0.769878	ENSMUST00000069396,ENSMUST00000080493,ENSMUST00000087876,ENSMUST00000087877,ENSMUST00000109088,ENSMUST00000154658,ENSMUST00000069396,ENSMUST00000080493,ENSMUST00000087876,ENSMUST00000087877,ENSMUST00000109088,ENSMUST00000154658,ENSMUST00000150276,ENSMUST00000151472,ENSMUST00000150276,ENSMUST00000151472,ENSMUST00000069396,ENSMUST00000080493,ENSMUST00000087876,ENSMUST00000087877,ENSMUST00000109088,…	ENSMUSG00000027523,ENSMUSG00000086537,ENSMUSG00000027523,ENSMUSG00000086537	Gnas,Nespas,Gnas,Nespas
chr2	174121315	174121364	0.728952	ENSMUST00000069396,ENSMUST00000080493,ENSMUST00000087876,ENSMUST00000087877,ENSMUST00000109088,ENSMUST00000154658,ENSMUST00000069396,ENSMUST00000080493,ENSMUST00000087876,ENSMUST00000087877,ENSMUST00000109088,ENSMUST00000154658,ENSMUST00000150276,ENSMUST00000151472,ENSMUST00000150276,ENSMUST00000151472	ENSMUSG00000027523,ENSMUSG00000086537	Gnas,Nespas
chr2	174121520	174121569	0.750152	ENSMUST00000069396,ENSMUST00000080493,ENSMUST00000087876,ENSMUST00000087877,ENSMUST00000109088,ENSMUST00000154658,ENSMUST00000069396,ENSMUST00000080493,ENSMUST00000087876,ENSMUST00000087877,ENSMUST00000109088,ENSMUST00000154658,ENSMUST00000069396,ENSMUST00000080493,ENSMUST00000087876,ENSMUST00000087877,ENSMUST00000109088,ENSMUST00000154658,ENSMUST00000069396,ENSMUST00000080493,ENSMUST00000087876,…	ENSMUSG00000027523,ENSMUSG00000086537	Gnas,Nespas
chr2	174121925	174122194	0.79885	ENSMUST00000069396,ENSMUST00000080493,ENSMUST00000087876,ENSMUST00000087877,ENSMUST00000109088,ENSMUST00000154658,ENSMUST00000069396,ENSMUST00000080493,ENSMUST00000087876,ENSMUST00000087877,ENSMUST00000109088,ENSMUST00000154658,ENSMUST00000069396,ENSMUST00000080493,ENSMUST00000087876,ENSMUST00000087877,ENSMUST00000109088,ENSMUST00000154658,ENSMUST00000069396,ENSMUST00000080493,ENSMUST00000087876,…	ENSMUSG00000027523,ENSMUSG00000086537,ENSMUSG00000027523,ENSMUSG00000086537,ENSMUSG00000027523,ENSMUSG00000086537	Gnas,Nespas,Gnas,Nespas,Gnas,Nespas
chr2	174122632	174122781	0.807183	ENSMUST00000069396,ENSMUST00000080493,ENSMUST00000087876,ENSMUST00000087877,ENSMUST00000109088,ENSMUST00000154658,ENSMUST00000150276,ENSMUST00000151472	ENSMUSG00000027523,ENSMUSG00000086537	Gnas,Nespas
chr2	174122732	174122781	0.852566	ENSMUST00000069396,ENSMUST00000080493,ENSMUST00000087876,ENSMUST00000087877,ENSMUST00000109088,ENSMUST00000154658,ENSMUST00000069396,ENSMUST00000080493,ENSMUST00000087876,ENSMUST00000087877,ENSMUST00000109088,ENSMUST00000154658,ENSMUST00000150276,ENSMUST00000151472,ENSMUST00000150276,ENSMUST00000151472,ENSMUST00000069396,ENSMUST00000080493,ENSMUST00000087876,ENSMUST00000087877,ENSMUST00000109088,…	ENSMUSG00000027523,ENSMUSG00000086537,ENSMUSG00000027523,ENSMUSG00000086537,ENSMUSG00000027523,ENSMUSG00000086537	Gnas,Nespas,Gnas,Nespas,Gnas,Nespas
chr2	174123524	174123993	0.910173	ENSMUST00000069396,ENSMUST00000080493,ENSMUST00000087876,ENSMUST00000087877,ENSMUST00000109088,ENSMUST00000154658,ENSMUST00000069396,ENSMUST00000080493,ENSMUST00000087876,ENSMUST00000087877,ENSMUST00000109088,ENSMUST00000154658,ENSMUST00000069396,ENSMUST00000080493,ENSMUST00000087876,ENSMUST00000087877,ENSMUST00000109088,ENSMUST00000154658,ENSMUST00000069396,ENSMUST00000080493,ENSMUST00000087876,…	ENSMUSG00000027523,ENSMUSG00000086537	Gnas,Nespas
chr2	174123739	174123993	0.922366	ENSMUST00000069396,ENSMUST00000080493,ENSMUST00000087876,ENSMUST00000087877,ENSMUST00000109088,ENSMUST00000154658,ENSMUST00000069396,ENSMUST00000080493,ENSMUST00000087876,ENSMUST00000087877,ENSMUST00000109088,ENSMUST00000154658,ENSMUST00000069396,ENSMUST00000080493,ENSMUST00000087876,ENSMUST00000087877,ENSMUST00000109088,ENSMUST00000154658,ENSMUST00000069396,ENSMUST00000080493,ENSMUST00000087876,…	ENSMUSG00000027523,ENSMUSG00000086537	Gnas,Nespas
chr2	174173251	174173830	1.01667	ENSMUST00000168292	ENSMUSG00000090625	AF085738
chr2	174174176	174174225	1.04333	ENSMUST00000168292	ENSMUSG00000090625	AF085738
chr2	174174391	174174629	1.03	ENSMUST00000168292	ENSMUSG00000090625	AF085738
chr2	174174686	174175335	0.9	ENSMUST00000168292	ENSMUSG00000090625	AF085738
chr2	179838645	179839174	1.57644	ENSMUST00000166392,ENSMUST00000163215,ENSMUST00000164442,ENSMUST00000165248,ENSMUST00000165762,ENSMUST00000171736,ENSMUST00000166724,ENSMUST00000171152,ENSMUST00000056480	ENSMUSG00000039059	Hrh3
chr2	180023945	180024504	0.643333	ENSMUST00000038529	ENSMUSG00000038980	BC066135
chr2	180656691	180656925	1.24873	ENSMUST00000124666,ENSMUST00000037299,ENSMUST00000108876	ENSMUSG00000038848	Ythdf1
chr2	180891591	180892045	0.653333	ENSMUST00000163317,ENSMUST00000055990	ENSMUSG00000016349	Eef1a2
chr3	5218599	5219142	0.686667	ENSMUST00000026284	ENSMUSG00000025255	Zfhx4
chr3	9611208	9611762	1.29916	ENSMUST00000041124	ENSMUSG00000040209	Zfp704
chr3	10185063	10185226	0.92	ENSMUST00000029034	ENSMUSG00000052468	Pmp2
chr3	15426106	15426645	0.793333	ENSMUST00000099201	ENSMUSG00000044138	Sirpb1a
chr3	27267591	27267950	0.63	ENSMUST00000057186	ENSMUSG00000051136	Ghsr
chr3	27611122	27611581	0.696667	ENSMUST00000046157,ENSMUST00000165396	ENSMUSG00000039286	Fndc3b
chr3	28789106	28789455	0.746667	ENSMUST00000099170	ENSMUSG00000074655	Gm1527
chr3	29897995	29898153	0.683333	ENSMUST00000166001	ENSMUSG00000027684	Mecom
chr3	29898235	29898574	0.783333	ENSMUST00000166001	ENSMUSG00000027684	Mecom
chr3	30546648	30547080	1.43173	ENSMUST00000029252,ENSMUST00000108265	ENSMUSG00000027702,ENSMUSG00000027703	Lrrc34,Lrriq4
chr3	30992470	30992794	0.58	ENSMUST00000118470,ENSMUST00000029194,ENSMUST00000144756,ENSMUST00000123532,ENSMUST00000117728,ENSMUST00000118204	ENSMUSG00000027660	Skil
chr3	35954931	35955391	0.803333	ENSMUST00000133450,ENSMUST00000062056	ENSMUSG00000047696	Ccdc144b
chr3	36122711	36122767	0.933333	ENSMUST00000142552,ENSMUST00000091227,ENSMUST00000122174	ENSMUSG00000058400	Qrfpr
chr3	38786226	38786575	1.73831	ENSMUST00000061260,ENSMUST00000153659	ENSMUSG00000046743,ENSMUSG00000086181	Fat4,C230034O21Rik
chr3	40510143	40510592	0.78	ENSMUST00000091184	ENSMUSG00000069041	Slc25a31
chr3	40653138	40653398	0.776667	ENSMUST00000137533,ENSMUST00000026859	ENSMUSG00000025759	Mfsd8
chr3	40754793	40755142	1.72371	ENSMUST00000048490,ENSMUST00000099122	ENSMUSG00000037814	Larp1b
chr3	57495729	57496081	0.68	ENSMUST00000099091	ENSMUSG00000074591	Gm410
chr3	59809756	59810026	0.793333	ENSMUST00000169794	ENSMUSG00000091376	Aadacl2
chr3	59833819	59834257	0.743333	ENSMUST00000029325,ENSMUST00000151605	ENSMUSG00000027761	Aadac
chr3	62143308	62143837	1.54648	ENSMUST00000163008,ENSMUST00000161493,ENSMUST00000159746	ENSMUSG00000036885	Arhgef26
chr3	63770947	63771417	1.22667	ENSMUST00000160883,ENSMUST00000161659,ENSMUST00000029402	ENSMUSG00000027822	Slc33a1
chr3	63943393	63943647	0.726667	ENSMUST00000077958	ENSMUSG00000043897	Vmn2r2
chr3	64364602	64365071	0.846667	ENSMUST00000165012	ENSMUSG00000090581	Vmn2r6
chr3	64524266	64524721	0.813333	ENSMUST00000168072	ENSMUSG00000062200	Vmn2r7
chr3	64649453	64649811	0.75	ENSMUST00000160778,ENSMUST00000050123,ENSMUST00000160644	ENSMUSG00000062200,ENSMUSG00000074581	Vmn2r7,Vmn2r-ps11
chr3	64910806	64911155	0.606667	ENSMUST00000049230,ENSMUST00000159525	ENSMUSG00000027827	Kcnab1
chr3	65470450	65470702	1.40097	ENSMUST00000099075,ENSMUST00000168251,ENSMUST00000107848,ENSMUST00000161794,ENSMUST00000161534,ENSMUST00000161851	ENSMUSG00000074579	Lekr1
chr3	66024038	66024587	1.38299	ENSMUST00000029421	ENSMUSG00000027832	Ptx3
chr3	67384633	67384989	0.7	ENSMUST00000029344	ENSMUSG00000027775	Mfsd1
chr3	74949534	74949895	0.766667	ENSMUST00000107776,ENSMUST00000039269,ENSMUST00000107775,ENSMUST00000107778	ENSMUSG00000034151	Zbbx
chr3	79393416	79393874	0.613333	ENSMUST00000161460,ENSMUST00000029382,ENSMUST00000162690	ENSMUSG00000027804	Ppid
chr3	79645854	79646293	1.53145	ENSMUST00000168038,ENSMUST00000029568	ENSMUSG00000027956	Tmem144
chr3	84024206	84024343	0.743333	ENSMUST00000128574,ENSMUST00000136651,ENSMUST00000137596,ENSMUST00000140856,ENSMUST00000154152,ENSMUST00000107693,ENSMUST00000107695	ENSMUSG00000027993	Trim2
chr3	86804870	86805303	0.636667	ENSMUST00000132131,ENSMUST00000063869,ENSMUST00000142793,ENSMUST00000029717	ENSMUSG00000028076	Cd1d1
chr3	87648391	87648749	0.636667	ENSMUST00000029709,ENSMUST00000107581	ENSMUSG00000028071	Sh2d2a
chr3	88339725	88340049	1.24395	ENSMUST00000098953,ENSMUST00000122779	ENSMUSG00000074480,ENSMUSG00000084728	Mex3a,Mir1905
chr3	89017085	89017419	0.696667	ENSMUST00000029682,ENSMUST00000142051,ENSMUST00000126315,ENSMUST00000119084,ENSMUST00000138633,ENSMUST00000124086,ENSMUST00000152789,ENSMUST00000150303,ENSMUST00000156847,ENSMUST00000119222,ENSMUST00000171495,ENSMUST00000118964,ENSMUST00000073572	ENSMUSG00000028047,ENSMUSG00000064068	Thbs3,Mtx1
chr3	89854497	89855043	0.816667	ENSMUST00000159064,ENSMUST00000160640,ENSMUST00000159202,ENSMUST00000029552,ENSMUST00000162114,ENSMUST00000162595,ENSMUST00000068798,ENSMUST00000161918,ENSMUST00000171025,ENSMUST00000161874	ENSMUSG00000027942	4933434E20Rik
chr3	90270479	90270758	0.806667	ENSMUST00000029540	ENSMUSG00000027931	Npr1
chr3	90470830	90471179	1.08	ENSMUST00000069927	ENSMUSG00000056054	S100a8
chr3	90500173	90500741	0.75	ENSMUST00000069960,ENSMUST00000117167	ENSMUSG00000056071	S100a9
chr3	90502324	90502606	0.643333	ENSMUST00000069960,ENSMUST00000117167	ENSMUSG00000056071	S100a9
chr3	90529604	90529743	0.546667	ENSMUST00000169698,ENSMUST00000047745	ENSMUSG00000042250	Pglyrp4
chr3	90894210	90894759	0.69	ENSMUST00000166173	ENSMUSG00000091175	9130204L05Rik
chr3	92017374	92017734	0.626667	ENSMUST00000090871,ENSMUST00000074449	ENSMUSG00000068893,ENSMUSG00000078664	Sprr2a2,Sprr2a1
chr3	92053262	92053716	0.8	ENSMUST00000071805	ENSMUSG00000068893	Sprr2a2
chr3	92290082	92290523	0.946667	ENSMUST00000054599	ENSMUSG00000050359	Sprr1a
chr3	92378122	92378394	0.966667	ENSMUST00000053107,ENSMUST00000107316	ENSMUSG00000049128	Ivl
chr3	92462156	92462406	0.75	ENSMUST00000029531	ENSMUSG00000027923	Lce1b
chr3	92731729	92731787	0.673333	ENSMUST00000067318	ENSMUSG00000054325	Lce3a
chr3	92732059	92732648	0.613333	ENSMUST00000067318	ENSMUSG00000054325	Lce3a
chr3	93456764	93457014	0.69	ENSMUST00000071173	ENSMUSG00000057901	Tdpoz2
chr3	93458369	93458629	0.87	ENSMUST00000071173	ENSMUSG00000057901	Tdpoz2
chr3	93600022	93600381	1.07333	ENSMUST00000075953	ENSMUSG00000060256	Tdpoz4
chr3	93627581	93628039	1.26667	ENSMUST00000081780	ENSMUSG00000058005	Tdpoz3
chr3	93629201	93629441	0.986667	ENSMUST00000081780	ENSMUSG00000058005	Tdpoz3
chr3	93629531	93629592	0.946667	ENSMUST00000081780	ENSMUSG00000058005	Tdpoz3
chr3	94244643	94244997	0.82	ENSMUST00000140827,ENSMUST00000029786,ENSMUST00000098876	ENSMUSG00000028140	Mrpl9
chr3	94779178	94779422	0.756667	ENSMUST00000072287,ENSMUST00000167008,ENSMUST00000107251,ENSMUST00000125476,ENSMUST00000138209	ENSMUSG00000038861	Pi4kb
chr3	95393271	95393549	0.88	ENSMUST00000060323,ENSMUST00000098861	ENSMUSG00000046519	Golph3l
chr3	95491387	95492237	1.3952	ENSMUST00000015994,ENSMUST00000148854,ENSMUST00000117782	ENSMUSG00000015850	Adamtsl4
chr3	96024058	96024399	1.62695	ENSMUST00000073115,ENSMUST00000090781,ENSMUST00000090782,ENSMUST00000148335,ENSMUST00000126492	ENSMUSG00000063689,ENSMUSG00000068854,ENSMUSG00000068855,ENSMUSG00000086556	Hist2h2ab,Hist2h2be,Hist2h2ac,Gm15444
chr3	96530691	96531047	0.626667	ENSMUST00000029740,ENSMUST00000128918,ENSMUST00000154679,ENSMUST00000141377,ENSMUST00000125183,ENSMUST00000137009,ENSMUST00000029741,ENSMUST00000083735	ENSMUSG00000028098,ENSMUSG00000028099,ENSMUSG00000065669	Rnf115,Polr3c,SNORA5
chr3	96835996	96836360	0.72	ENSMUST00000072600,ENSMUST00000132256	ENSMUSG00000057123	Gja5
chr3	98619515	98620661	0.82	ENSMUST00000029463	ENSMUSG00000027869	Hsd3b6
chr3	98697496	98697912	0.746667	ENSMUST00000029464	ENSMUSG00000027870	Hao2
chr3	98942879	98943654	0.67	ENSMUST00000004343,ENSMUST00000135960,ENSMUST00000145650,ENSMUST00000126875	ENSMUSG00000004233	Wars2
chr3	100292385	100293052	1.453	ENSMUST00000139833,ENSMUST00000128107,ENSMUST00000061455,ENSMUST00000122898	ENSMUSG00000044468,ENSMUSG00000053957	Fam46c,Gm12474
chr3	102585906	102586269	0.63	ENSMUST00000029450,ENSMUST00000170856,ENSMUST00000172026	ENSMUSG00000027857	Tshb
chr3	103082488	103082540	0.79	ENSMUST00000029444,ENSMUST00000106860	ENSMUSG00000033014	Trim33
chr3	105970325	105970489	0.85	ENSMUST00000063062	ENSMUSG00000040809	Chi3l3
chr3	105971225	105971589	1.04333	ENSMUST00000063062	ENSMUSG00000040809	Chi3l3
chr3	106021852	106023301	1.10667	ENSMUST00000168857,ENSMUST00000082219	ENSMUSG00000040809,ENSMUSG00000063779	Chi3l3,Chi3l4
chr3	106023347	106023717	1.21	ENSMUST00000168857,ENSMUST00000082219	ENSMUSG00000040809,ENSMUSG00000063779	Chi3l3,Chi3l4
chr3	106283032	106283081	0.603333	ENSMUST00000139062,ENSMUST00000029508,ENSMUST00000149225	ENSMUSG00000027901	Dennd2d
chr3	106625157	106625493	0.86	ENSMUST00000059486	ENSMUSG00000043529	Olfr266
chr3	106628152	106628401	0.75	ENSMUST00000059486	ENSMUSG00000043529	Olfr266
chr3	107359059	107359223	0.713333	ENSMUST00000052853	ENSMUSG00000055891	Ubl4b
chr3	107951120	107951492	1.13667	ENSMUST00000000001	ENSMUSG00000000001	Gnai3
chr3	121518110	121518444	1.43829	ENSMUST00000162262,ENSMUST00000161742,ENSMUST00000029770	ENSMUSG00000028127	Abcd3
chr3	121946073	121946715	0.836667	ENSMUST00000029769,ENSMUST00000137540	ENSMUSG00000028124	Gclm
chr3	122323382	122324355	0.716667	ENSMUST00000162947,ENSMUST00000106438,ENSMUST00000162409	ENSMUSG00000039735	Fnbp1l
chr3	122429415	122429753	0.76	ENSMUST00000066728	ENSMUSG00000053965	Pde5a
chr3	122597222	122597276	0.78	ENSMUST00000023820	ENSMUSG00000023057	Fabp2
chr3	127334344	127334394	1.09	ENSMUST00000029587	ENSMUSG00000027967	Neurog2
chr3	127334534	127334698	1.16667	ENSMUST00000029587	ENSMUSG00000027967	Neurog2
chr3	128901176	128901725	0.97	ENSMUST00000029657,ENSMUST00000106382	ENSMUSG00000028023	Pitx2
chr3	128902017	128902461	1.12	ENSMUST00000029657,ENSMUST00000106382	ENSMUSG00000028023	Pitx2
chr3	129535554	129535801	0.833333	ENSMUST00000106366,ENSMUST00000166226,ENSMUST00000149071,ENSMUST00000128441,ENSMUST00000029643	ENSMUSG00000028010	Gar1
chr3	129764134	129764672	1.31249	ENSMUST00000001079,ENSMUST00000098616,ENSMUST00000168675	ENSMUSG00000001052	Sec24b
chr3	130811236	130811480	0.82	ENSMUST00000029611,ENSMUST00000066849,ENSMUST00000106341	ENSMUSG00000027985	Lef1
chr3	130811541	130812431	0.873333	ENSMUST00000029611,ENSMUST00000066849,ENSMUST00000106341	ENSMUSG00000027985	Lef1
chr3	131747446	131748003	1.39009	ENSMUST00000029665,ENSMUST00000083058	ENSMUSG00000028031,ENSMUSG00000064992	Dkk2,U6
chr3	132345002	132345148	0.766667	ENSMUST00000029664,ENSMUST00000169172	ENSMUSG00000028030	Tbck
chr3	134874343	134874697	0.666667	ENSMUST00000062893	ENSMUSG00000045328	Cenpe
chr3	135354821	135355268	1.52696	ENSMUST00000029812,ENSMUST00000138602	ENSMUSG00000028163	Nfkb1
chr3	137286257	137286996	1.75945	ENSMUST00000053855,ENSMUST00000165845	ENSMUSG00000046818	Ddit4l
chr3	137528952	137529202	0.62	ENSMUST00000125821,ENSMUST00000090178,ENSMUST00000125226	ENSMUSG00000037894,ENSMUSG00000074212	H2afz,Dnajb14
chr3	138076108	138076579	0.69	ENSMUST00000162260,ENSMUST00000161312,ENSMUST00000013458	ENSMUSG00000037797	Adh4
chr3	142055187	142055536	0.726667	ENSMUST00000058626	ENSMUSG00000028273	Pdlim5
chr3	142283040	142283438	0.75	ENSMUST00000165774,ENSMUST00000169572	ENSMUSG00000028270	Gbp2
chr3	144483171	144483805	0.663333	ENSMUST00000159643,ENSMUST00000029929	ENSMUSG00000028262	Clca2
chr3	145239524	145239768	0.943333	ENSMUST00000098534	ENSMUSG00000074182	Znhit6
chr3	145420597	145421288	1.15026	ENSMUST00000029845,ENSMUST00000120310	ENSMUSG00000028194	Ddah1
chr3	153568509	153568953	1.71271	ENSMUST00000070638,ENSMUST00000005630	ENSMUSG00000005493	Msh4
chr3	153993194	153993945	1.35667	ENSMUST00000169671,ENSMUST00000167744,ENSMUST00000169291,ENSMUST00000029852	ENSMUSG00000028201	Lhx8
chr3	153996067	153996532	0.693333	ENSMUST00000029852	ENSMUSG00000028201	Lhx8
chr3	154719251	154719588	0.726667	ENSMUST00000146952,ENSMUST00000064076,ENSMUST00000143410	ENSMUSG00000040086	Tnni3k
chr3	154757694	154758073	0.76	ENSMUST00000165391,ENSMUST00000066568	ENSMUSG00000053870	Fpgt
chr3	154758684	154758733	0.72	ENSMUST00000165391,ENSMUST00000066568	ENSMUSG00000053870	Fpgt
chr3	159259794	159260158	1.36667	ENSMUST00000029824	ENSMUSG00000028174	Rpe65
chr3	159500663	159501676	0.916667	ENSMUST00000068952	ENSMUSG00000028173	Wls
chr4	3114523	3114874	0.793333	ENSMUST00000105159	ENSMUSG00000078366	Vmn1r3
chr4	3605145	3605284	1.52106	ENSMUST00000041377,ENSMUST00000103010,ENSMUST00000145083	ENSMUSG00000042228	Lyn
chr4	3864103	3864577	0.646667	ENSMUST00000003369,ENSMUST00000147035,ENSMUST00000137439,ENSMUST00000151543,ENSMUST00000108386,ENSMUST00000121110,ENSMUST00000149544,ENSMUST00000041122,ENSMUST00000120732,ENSMUST00000121210,ENSMUST00000121651,ENSMUST00000150618,ENSMUST00000119307,ENSMUST00000123769,ENSMUST00000128829,ENSMUST00000131746	ENSMUSG00000003282,ENSMUSG00000042198	Plag1,Chchd7
chr4	6204899	6205165	0.85	ENSMUST00000029905,ENSMUST00000147346	ENSMUSG00000028240	Cyp7a1
chr4	6290592	6290848	0.73	ENSMUST00000029912,ENSMUST00000103008,ENSMUST00000155247,ENSMUST00000108371,ENSMUST00000108374,ENSMUST00000140830	ENSMUSG00000028249	Sdcbp
chr4	9770477	9770931	0.743333	ENSMUST00000057613	ENSMUSG00000051279	Gdf6
chr4	11630832	11631491	1.73285	ENSMUST00000108304,ENSMUST00000029868	ENSMUSG00000028214	Gem
chr4	13676756	13677185	0.953333	ENSMUST00000105566,ENSMUST00000150583	ENSMUSG00000006586	Runx1t1
chr4	14724746	14724908	0.816667	ENSMUST00000108276,ENSMUST00000023917	ENSMUSG00000023151	Lrrc69
chr4	16093047	16093383	1.01333	ENSMUST00000170586,ENSMUST00000129036,ENSMUST00000037035	ENSMUSG00000041135	Ripk2
chr4	20706225	20706551	0.913333	ENSMUST00000119374,ENSMUST00000102998	ENSMUSG00000055761	Nkain3
chr4	24898337	24898601	1.10333	ENSMUST00000038920	ENSMUSG00000040372	Gpr63
chr4	34497274	34497527	0.8	ENSMUST00000084299,ENSMUST00000132230	ENSMUSG00000028291	Akirin2
chr4	40417702	40418576	0.646667	ENSMUST00000049655	ENSMUSG00000046593	Tmem215
chr4	41261210	41262273	1.74676	ENSMUST00000030145,ENSMUST00000157313	ENSMUSG00000028436,ENSMUSG00000087938	Dcaf12,U6
chr4	41518544	41518803	0.823333	ENSMUST00000108049,ENSMUST00000108050,ENSMUST00000108052,ENSMUST00000146276	ENSMUSG00000028439	2310028H24Rik
chr4	41659831	41660365	1.29925	ENSMUST00000038434	ENSMUSG00000036114	2810432D09Rik
chr4	43058344	43058588	1.23	ENSMUST00000140998,ENSMUST00000107956,ENSMUST00000107957,ENSMUST00000036462,ENSMUST00000135067,ENSMUST00000128209	ENSMUSG00000036002,ENSMUSG00000086983	B230312A22Rik,Gm16972
chr4	43392677	43392841	0.776667	ENSMUST00000035645,ENSMUST00000144911,ENSMUST00000131037	ENSMUSG00000035969	Rusc2
chr4	43512194	43512748	1.54301	ENSMUST00000129378,ENSMUST00000152134,ENSMUST00000147124,ENSMUST00000154905,ENSMUST00000136005,ENSMUST00000146781,ENSMUST00000128754,ENSMUST00000125834,ENSMUST00000156058,ENSMUST00000054538	ENSMUSG00000051517	E130306D19Rik
chr4	43714311	43714755	0.786667	ENSMUST00000055545	ENSMUSG00000050215	Olfr70
chr4	44098479	44099578	0.63	ENSMUST00000144985,ENSMUST00000030201,ENSMUST00000102937	ENSMUSG00000028479	Gne
chr4	45026303	45026460	1.02	ENSMUST00000131991,ENSMUST00000055028,ENSMUST00000107817,ENSMUST00000095105	ENSMUSG00000049657,ENSMUSG00000070997	Zbtb5,1700055D18Rik
chr4	45999450	45999704	0.893333	ENSMUST00000043784	ENSMUSG00000035517	Tdrd7
chr4	47488467	47488797	0.99	ENSMUST00000143104,ENSMUST00000044148,ENSMUST00000065678,ENSMUST00000137461,ENSMUST00000125622,ENSMUST00000136685	ENSMUSG00000039740,ENSMUSG00000053317	Alg2,Sec61b
chr4	48135609	48135984	0.733333	ENSMUST00000107721,ENSMUST00000153502,ENSMUST00000077450,ENSMUST00000107720,ENSMUST00000064765	ENSMUSG00000061455	Stx17
chr4	49860469	49860833	0.633333	ENSMUST00000076674,ENSMUST00000093859,ENSMUST00000163744,ENSMUST00000131797	ENSMUSG00000039579	Grin3a
chr4	53002490	53002629	1.6228	ENSMUST00000015386,ENSMUST00000168596,ENSMUST00000107666	ENSMUSG00000015242	Nipsnap3a
chr4	53172350	53172800	1.38405	ENSMUST00000030010	ENSMUSG00000015243	Abca1
chr4	53450971	53451205	1.21873	ENSMUST00000030120,ENSMUST00000102911,ENSMUST00000107646,ENSMUST00000107651,ENSMUST00000136607,ENSMUST00000107647	ENSMUSG00000028412	Slc44a1
chr4	53726335	53727423	1.7302	ENSMUST00000128667,ENSMUST00000061771,ENSMUST00000107638,ENSMUST00000098071	ENSMUSG00000028414	Fktn
chr4	58568316	58568657	0.81	ENSMUST00000145361,ENSMUST00000107571,ENSMUST00000055018,ENSMUST00000107575,ENSMUST00000107574,ENSMUST00000147354	ENSMUSG00000038668	Lpar1
chr4	58799573	58799902	0.693333	ENSMUST00000059608	ENSMUSG00000043385	Olfr267
chr4	62068879	62069313	1.13667	ENSMUST00000084524,ENSMUST00000156854,ENSMUST00000107459,ENSMUST00000084525,ENSMUST00000134727	ENSMUSG00000066148,ENSMUSG00000066149	Prpf4,Cdc26
chr4	62165668	62166182	0.666667	ENSMUST00000037820,ENSMUST00000140038	ENSMUSG00000038422	Hdhd3
chr4	62182457	62182508	0.59	ENSMUST00000137448,ENSMUST00000107444,ENSMUST00000030090	ENSMUSG00000028393	Alad
chr4	62183657	62183916	0.746667	ENSMUST00000137448,ENSMUST00000107444,ENSMUST00000030090,ENSMUST00000062145	ENSMUSG00000028393,ENSMUSG00000058046	Alad,4933430I17Rik
chr4	63285673	63286132	0.753333	ENSMUST00000102861,ENSMUST00000102862	ENSMUSG00000058935	1700018C11Rik
chr4	65266527	65266666	1.13333	ENSMUST00000050850,ENSMUST00000107366,ENSMUST00000155978,ENSMUST00000156922	ENSMUSG00000051675	Trim32
chr4	82153420	82153761	0.716667	ENSMUST00000050872,ENSMUST00000064770,ENSMUST00000075543,ENSMUST00000107243,ENSMUST00000107250,ENSMUST00000122918,ENSMUST00000140874,ENSMUST00000107247,ENSMUST00000107248,ENSMUST00000148982,ENSMUST00000107245,ENSMUST00000107246,ENSMUST00000135024,ENSMUST00000139835	ENSMUSG00000008575,ENSMUSG00000087413	Nfib,Gm11266
chr4	86204268	86204937	1.14698	ENSMUST00000133793,ENSMUST00000030216,ENSMUST00000139694,ENSMUST00000131790	ENSMUSG00000028492,ENSMUSG00000085108	Fam154a,4930457A20Rik
chr4	86260203	86260563	0.683333	ENSMUST00000123432,ENSMUST00000102816,ENSMUST00000125481,ENSMUST00000070607,ENSMUST00000128381	ENSMUSG00000038047	Haus6
chr4	88169692	88170388	0.54	ENSMUST00000055671	ENSMUSG00000048806	Ifnb1
chr4	88220327	88220691	0.676667	ENSMUST00000102808	ENSMUSG00000089770	Ifna14
chr4	88367679	88367923	1.10066	ENSMUST00000168670,ENSMUST00000094993	ENSMUSG00000070923	Klhl9
chr4	88464858	88465130	0.72	ENSMUST00000170428	ENSMUSG00000070906	Ifna11
chr4	88930154	88930860	1	ENSMUST00000060501	ENSMUSG00000044303	Cdkn2a
chr4	99601865	99602702	1.73437	ENSMUST00000058351,ENSMUST00000163683,ENSMUST00000123830	ENSMUSG00000025791,ENSMUSG00000028549	Pgm2,Itgb3bp
chr4	102985211	102985668	0.8	ENSMUST00000035780	ENSMUSG00000035069	Oma1
chr4	106581433	106581787	1.04667	ENSMUST00000150915,ENSMUST00000030367,ENSMUST00000149926,ENSMUST00000072753,ENSMUST00000097934,ENSMUST00000132506	ENSMUSG00000061887	Ssbp3
chr4	106582616	106583073	0.746667	ENSMUST00000150915,ENSMUST00000030367,ENSMUST00000149926,ENSMUST00000072753,ENSMUST00000097934,ENSMUST00000132506,ENSMUST00000106761,ENSMUST00000146659	ENSMUSG00000061887	Ssbp3
chr4	106925202	106925527	1.56333	ENSMUST00000156771,ENSMUST00000030360,ENSMUST00000152717,ENSMUST00000156934,ENSMUST00000106749,ENSMUST00000046558	ENSMUSG00000028617,ENSMUSG00000063172	Lrrc42,Hspb11
chr4	106981106	106981435	0.743333	ENSMUST00000145332,ENSMUST00000106748,ENSMUST00000126291,ENSMUST00000147709,ENSMUST00000129138,ENSMUST00000134366,ENSMUST00000150974,ENSMUST00000082426	ENSMUSG00000034785	Dio1
chr4	108079690	108080029	1.32738	ENSMUST00000097926,ENSMUST00000149102,ENSMUST00000030332	ENSMUSG00000028597	Gpx7
chr4	108292133	108292382	1.63003	ENSMUST00000030320,ENSMUST00000126668	ENSMUSG00000028582,ENSMUSG00000084968	Cc2d1b,Gm12743
chr4	108506524	108507402	0.796667	ENSMUST00000030296,ENSMUST00000147581,ENSMUST00000102739,ENSMUST00000102740,ENSMUST00000102741,ENSMUST00000102742	ENSMUSG00000028567,ENSMUSG00000028568	Txndc12,Btf3l4
chr4	108507448	108507815	0.926667	ENSMUST00000030296,ENSMUST00000147581,ENSMUST00000102739,ENSMUST00000102740,ENSMUST00000102741,ENSMUST00000102742	ENSMUSG00000028567,ENSMUSG00000028568	Txndc12,Btf3l4
chr4	111086352	111086407	1.00667	ENSMUST00000030274,ENSMUST00000130523,ENSMUST00000129760,ENSMUST00000138394	ENSMUSG00000028545	Bend5
chr4	111589821	111590379	0.81	ENSMUST00000168170,ENSMUST00000147395,ENSMUST00000106572,ENSMUST00000124862,ENSMUST00000165046	ENSMUSG00000049214,ENSMUSG00000078599	Skint7,Skint8
chr4	111592422	111592783	0.783333	ENSMUST00000168170,ENSMUST00000147395,ENSMUST00000106572,ENSMUST00000124862,ENSMUST00000165046	ENSMUSG00000049214,ENSMUSG00000078599	Skint7,Skint8
chr4	111678360	111678917	0.786667	ENSMUST00000117379,ENSMUST00000161389,ENSMUST00000162158,ENSMUST00000162885,ENSMUST00000143802	ENSMUSG00000089773	Skint1
chr4	111754418	111754767	0.78	ENSMUST00000106564,ENSMUST00000106566,ENSMUST00000168994	ENSMUSG00000055960	Skint4
chr4	112449649	112449991	0.981386	ENSMUST00000060327,ENSMUST00000137128,ENSMUST00000068851	ENSMUSG00000048766	Skint10
chr4	112959534	112959914	0.97	ENSMUST00000138966	ENSMUSG00000087194	Skint6
chr4	113833658	113834137	0.902112	ENSMUST00000079915,ENSMUST00000164297,ENSMUST00000145797,ENSMUST00000151810	ENSMUSG00000057977	Skint11
chr4	113835013	113835463	0.723333	ENSMUST00000079915,ENSMUST00000164297,ENSMUST00000145797,ENSMUST00000151810	ENSMUSG00000057977	Skint11
chr4	114079773	114079917	0.986667	ENSMUST00000094894	ENSMUSG00000070867	Gm12824
chr4	114671696	114671945	0.656667	ENSMUST00000067847,ENSMUST00000030490,ENSMUST00000129957,ENSMUST00000141933	ENSMUSG00000028718	Stil
chr4	115123372	115123723	0.82	ENSMUST00000119958	ENSMUSG00000084346	Cyp4a30b-ps
chr4	115124882	115125061	0.763333	ENSMUST00000119958	ENSMUSG00000084346	Cyp4a30b-ps
chr4	115271226	115271381	0.7	ENSMUST00000129918,ENSMUST00000084342	ENSMUSG00000063929	Cyp4a32
chr4	115613750	115614141	1.03333	ENSMUST00000084338,ENSMUST00000124071	ENSMUSG00000028707	Dmbx1
chr4	115746979	115747123	0.743333	ENSMUST00000030471,ENSMUST00000154274,ENSMUST00000133799,ENSMUST00000138952,ENSMUST00000050580,ENSMUST00000134760,ENSMUST00000127175,ENSMUST00000078676	ENSMUSG00000028703,ENSMUSG00000063882	Lrrc41,Uqcrh
chr4	116177817	116178276	0.75	ENSMUST00000106479,ENSMUST00000169272,ENSMUST00000030461,ENSMUST00000106479,ENSMUST00000169272,ENSMUST00000030461	ENSMUSG00000028696	Ipp
chr4	116177992	116178276	0.703333	ENSMUST00000106479,ENSMUST00000169272,ENSMUST00000030461,ENSMUST00000106479,ENSMUST00000169272,ENSMUST00000030461	ENSMUSG00000028696	Ipp
chr4	116228034	116228983	0.716667	ENSMUST00000030460,ENSMUST00000106475,ENSMUST00000129201,ENSMUST00000069674,ENSMUST00000106478	ENSMUSG00000034042,ENSMUSG00000055900	Gpbp1l1,Tmem69
chr4	118032210	118032559	1.20035	ENSMUST00000153202,ENSMUST00000106393,ENSMUST00000006562,ENSMUST00000132882	ENSMUSG00000006395	Hyi
chr4	118335266	118335715	0.703333	ENSMUST00000102666	ENSMUSG00000043698	Olfr62
chr4	118337236	118337582	0.736667	ENSMUST00000102666	ENSMUSG00000043698	Olfr62
chr4	118427008	118427562	0.673333	ENSMUST00000084315	ENSMUSG00000066063	Olfr1338
chr4	118632837	118633316	0.66	ENSMUST00000025838,ENSMUST00000058651	ENSMUSG00000024903	Lao1
chr4	118967094	118967448	1.69888	ENSMUST00000142884,ENSMUST00000139897,ENSMUST00000152733,ENSMUST00000079644	ENSMUSG00000028639	Ybx1
chr4	119487001	119487450	1.20797	ENSMUST00000143837,ENSMUST00000136547,ENSMUST00000106307,ENSMUST00000166542	ENSMUSG00000028634	Hivep3
chr4	120505511	120505762	1.01667	ENSMUST00000118902	ENSMUSG00000032897	Nfyc
chr4	122365377	122365427	1.20667	ENSMUST00000024032	ENSMUSG00000023263	9530002B09Rik
chr4	122691881	122692275	0.79	ENSMUST00000102649,ENSMUST00000147165	ENSMUSG00000028653	Trit1
chr4	124805067	124805506	1.32334	ENSMUST00000036188	ENSMUSG00000042677	Zc3h12a
chr4	128963713	128963972	1.4496	ENSMUST00000102599,ENSMUST00000146448,ENSMUST00000163294,ENSMUST00000166048	ENSMUSG00000001333	Sync
chr4	132289752	132289801	1.22358	ENSMUST00000143642,ENSMUST00000150104,ENSMUST00000045550	ENSMUSG00000037752	Xkr8
chr4	132528353	132528642	0.68	ENSMUST00000124451,ENSMUST00000030693	ENSMUSG00000028874	Fgr
chr4	132770134	132770662	0.75206	ENSMUST00000105911,ENSMUST00000151025,ENSMUST00000052090	ENSMUSG00000049649	Gpr3
chr4	133054707	133055061	1.42302	ENSMUST00000123169,ENSMUST00000125541	ENSMUSG00000056596	Trnp1
chr4	133949810	133950250	0.750802	ENSMUST00000105869,ENSMUST00000140888,ENSMUST00000131337,ENSMUST00000148863	ENSMUSG00000037366	Pafah2
chr4	133950839	133951198	0.925493	ENSMUST00000105869,ENSMUST00000140888,ENSMUST00000131337,ENSMUST00000148863,ENSMUST00000105870	ENSMUSG00000037366	Pafah2
chr4	134829140	134829485	1.47123	ENSMUST00000037099,ENSMUST00000143370	ENSMUSG00000037242	Clic4
chr4	135283699	135283923	1.46408	ENSMUST00000102546	ENSMUSG00000037157	Il22ra1
chr4	137806006	137807045	1.5966	ENSMUST00000105818,ENSMUST00000105819,ENSMUST00000105824,ENSMUST00000124239,ENSMUST00000139033,ENSMUST00000105823	ENSMUSG00000028758,ENSMUSG00000045349	Kif17,Sh2d5
chr4	138631181	138631520	2.19735	ENSMUST00000068036,ENSMUST00000105802	ENSMUSG00000028747	Htr6
chr4	138867146	138867591	1.32431	ENSMUST00000073787,ENSMUST00000141007,ENSMUST00000094564,ENSMUST00000105801,ENSMUST00000139840,ENSMUST00000053862	ENSMUSG00000028743,ENSMUSG00000028744	Akr7a5,Pqlc2
chr4	138867747	138868085	1.24289	ENSMUST00000141007,ENSMUST00000094564,ENSMUST00000105801,ENSMUST00000139840,ENSMUST00000053862	ENSMUSG00000028744	Pqlc2
chr4	139131052	139131711	1.67653	ENSMUST00000040023	ENSMUSG00000041025	Iffo2
chr4	139390741	139391270	0.8	ENSMUST00000030508	ENSMUSG00000028736	Pax7
chr4	140222627	140223076	1.32443	ENSMUST00000105800,ENSMUST00000164152,ENSMUST00000069623	ENSMUSG00000040964	Arhgef10l
chr4	143202456	143202905	0.77	ENSMUST00000120556,ENSMUST00000105773	ENSMUSG00000044377,ENSMUSG00000066688	Gm13080,Gm13083
chr4	143203266	143203727	0.976667	ENSMUST00000120556,ENSMUST00000105773	ENSMUSG00000044377,ENSMUSG00000066688	Gm13080,Gm13083
chr4	143247226	143247818	0.593333	ENSMUST00000105771	ENSMUSG00000078513	Gm13088
chr4	143249008	143249351	0.606667	ENSMUST00000105771	ENSMUSG00000078513	Gm13088
chr4	143306698	143307067	0.753333	ENSMUST00000078695	ENSMUSG00000046435	Gm13078
chr4	143307313	143308070	0.726667	ENSMUST00000078695	ENSMUSG00000046435	Gm13078
chr4	143308103	143308156	0.743333	ENSMUST00000078695	ENSMUSG00000046435	Gm13078
chr4	143308926	143309280	0.783333	ENSMUST00000078695	ENSMUSG00000046435	Gm13078
chr4	143490356	143491109	0.71	ENSMUST00000105767,ENSMUST00000081645	ENSMUSG00000078512	Pramef6
chr4	143492030	143492294	0.946667	ENSMUST00000081645	ENSMUSG00000078512	Pramef6
chr4	143559261	143559607	0.723333	ENSMUST00000105763,ENSMUST00000105764	ENSMUSG00000078510	Gm13101
chr4	143585304	143585653	0.72	ENSMUST00000105762	ENSMUSG00000078509	Pramef17
chr4	143917591	143917947	0.72	ENSMUST00000105751	ENSMUSG00000078508	Gm13128
chr4	143918775	143919273	0.7	ENSMUST00000105751	ENSMUSG00000078508	Gm13128
chr4	144155347	144155732	0.563333	ENSMUST00000105748	ENSMUSG00000078506	Gm13124
chr4	144836436	144837085	1.62626	ENSMUST00000030336,ENSMUST00000143055	ENSMUSG00000028599	Tnfrsf1b
chr4	145259328	145259385	1.14333	ENSMUST00000105738,ENSMUST00000105732	ENSMUSG00000058186	Gm13242
chr4	145749623	145749986	0.95	ENSMUST00000105733	ENSMUSG00000070605	Gm13251
chr4	146033325	146033750	1.03	ENSMUST00000084161,ENSMUST00000121342	ENSMUSG00000082195	Gm13034
chr4	146063419	146063579	0.716667	ENSMUST00000154939,ENSMUST00000105730,ENSMUST00000140817,ENSMUST00000091878	ENSMUSG00000066009	Gm13051
chr4	147077822	147078075	0.703333	ENSMUST00000066794,ENSMUST00000117638	ENSMUSG00000062518	Zfp534
chr4	147243154	147243833	0.836667	ENSMUST00000119975,ENSMUST00000156374,ENSMUST00000141534,ENSMUST00000030886,ENSMUST00000105717,ENSMUST00000094481	ENSMUSG00000029022,ENSMUSG00000070583	Miip,Fv1
chr4	147244681	147244950	0.806453	ENSMUST00000119975,ENSMUST00000156374,ENSMUST00000141534,ENSMUST00000030886,ENSMUST00000105717	ENSMUSG00000029022	Miip
chr4	151402241	151402690	1.41728	ENSMUST00000155441,ENSMUST00000156748,ENSMUST00000131935,ENSMUST00000066715,ENSMUST00000155389,ENSMUST00000123696	ENSMUSG00000028952	Zbtb48
chr4	153515144	153516117	0.896362	ENSMUST00000030892,ENSMUST00000105644,ENSMUST00000030895,ENSMUST00000105640,ENSMUST00000142665	ENSMUSG00000029026,ENSMUSG00000029029	Trp73,Wdr8
chr4	155366397	155366751	1.5187	ENSMUST00000105579,ENSMUST00000050078,ENSMUST00000097734,ENSMUST00000105578,ENSMUST00000052185	ENSMUSG00000029076,ENSMUSG00000050796	Sdf4,B3galt6
chr4	155560806	155560955	0.956667	ENSMUST00000075787,ENSMUST00000071248,ENSMUST00000105574,ENSMUST00000105575	ENSMUSG00000041936	Agrn
chr5	3654557	3654716	0.61	ENSMUST00000014673,ENSMUST00000115515	ENSMUSG00000014529	4930511M11Rik
chr5	3801950	3802599	1.7088	ENSMUST00000080085,ENSMUST00000115493,ENSMUST00000171023,ENSMUST00000043551	ENSMUSG00000000600,ENSMUSG00000040351	Krit1,Ankib1
chr5	5516634	5516683	0.563333	ENSMUST00000134157,ENSMUST00000115445,ENSMUST00000125110,ENSMUST00000115446,ENSMUST00000060947,ENSMUST00000134931	ENSMUSG00000046798	Cldn12
chr5	8423888	8424445	0.766667	ENSMUST00000168500,ENSMUST00000002368,ENSMUST00000166364,ENSMUST00000170927,ENSMUST00000171808,ENSMUST00000170496	ENSMUSG00000002297,ENSMUSG00000054099	Dbf4,Slc25a40
chr5	8797736	8797970	1.39008	ENSMUST00000009058,ENSMUST00000152470	ENSMUSG00000028970,ENSMUSG00000084763	Abcb1b,Gm5106
chr5	9263252	9263535	0.756667	ENSMUST00000155764,ENSMUST00000152095,ENSMUST00000131626,ENSMUST00000069538,ENSMUST00000134991,ENSMUST00000115348,ENSMUST00000166011,ENSMUST00000154662,ENSMUST00000168402,ENSMUST00000118351	ENSMUSG00000056004,ENSMUSG00000080875	9330182L06Rik,Gm7332
chr5	9727413	9728269	0.916667	ENSMUST00000004076	ENSMUSG00000003974	Grm3
chr5	15184065	15184709	0.866667	ENSMUST00000162113	ENSMUSG00000089871	Speer7-ps1
chr5	15184955	15185200	0.926667	ENSMUST00000162113	ENSMUSG00000089871	Speer7-ps1
chr5	16057731	16058163	0.626667	ENSMUST00000030683	ENSMUSG00000028864	Hgf
chr5	20389067	20389326	0.856667	ENSMUST00000156044,ENSMUST00000139325,ENSMUST00000140147,ENSMUST00000118174	ENSMUSG00000039987	Phtf2
chr5	21372029	21372368	0.69	ENSMUST00000030878	ENSMUSG00000029015	Slc26a5
chr5	22057755	22058170	0.573333	ENSMUST00000141263,ENSMUST00000135906,ENSMUST00000030872,ENSMUST00000142987,ENSMUST00000138248	ENSMUSG00000029012	Orc5
chr5	23930216	23930865	1.3541	ENSMUST00000153274,ENSMUST00000127315,ENSMUST00000141966,ENSMUST00000080067,ENSMUST00000144305,ENSMUST00000139081,ENSMUST00000155598,ENSMUST00000030814	ENSMUSG00000028962,ENSMUSG00000028969	Slc4a2,Cdk5
chr5	24348878	24349222	1.45395	ENSMUST00000154523,ENSMUST00000030787	ENSMUSG00000028945	Rheb
chr5	25212164	25212431	0.793333	ENSMUST00000131308,ENSMUST00000134972,ENSMUST00000030773	ENSMUSG00000028933	Xrcc2
chr5	29804696	29805135	1.60544	ENSMUST00000001608,ENSMUST00000165512	ENSMUSG00000001566	Mnx1
chr5	30558622	30558846	1.49527	ENSMUST00000145167,ENSMUST00000151468,ENSMUST00000138001,ENSMUST00000145858,ENSMUST00000132404	ENSMUSG00000075703	Ept1
chr5	31223254	31223583	1.58493	ENSMUST00000031053,ENSMUST00000117435,ENSMUST00000123885,ENSMUST00000172453	ENSMUSG00000029162,ENSMUSG00000029163	Khk,Emilin1
chr5	31828189	31828548	0.806667	ENSMUST00000146720,ENSMUST00000114533,ENSMUST00000127416,ENSMUST00000031023,ENSMUST00000117262,ENSMUST00000117319,ENSMUST00000131584,ENSMUST00000120574,ENSMUST00000118874,ENSMUST00000117642,ENSMUST00000065388	ENSMUSG00000029141,ENSMUSG00000053134	Slc4a1ap,Supt7l
chr5	33720060	33720429	1.38528	ENSMUST00000153980,ENSMUST00000087864,ENSMUST00000131752	ENSMUSG00000037355	4933407H18Rik
chr5	34511547	34511795	0.79	ENSMUST00000042954,ENSMUST00000101332,ENSMUST00000101334,ENSMUST00000060049	ENSMUSG00000045102,ENSMUSG00000079555	Poln,Haus3
chr5	34513137	34513186	0.76	ENSMUST00000042954,ENSMUST00000101332,ENSMUST00000101334,ENSMUST00000060049	ENSMUSG00000045102,ENSMUSG00000079555	Poln,Haus3
chr5	35732303	35732552	1.22667	ENSMUST00000069741,ENSMUST00000087674	ENSMUSG00000055944,ENSMUSG00000067438	E130018O15Rik,Hmx1
chr5	38216285	38216649	1.20667	ENSMUST00000063116	ENSMUSG00000048450	Msx1
chr5	38217201	38217662	1.11333	ENSMUST00000063116	ENSMUSG00000048450	Msx1
chr5	38648657	38649108	0.78	ENSMUST00000087511,ENSMUST00000119047,ENSMUST00000128025	ENSMUSG00000067365	Tmem128
chr5	38954239	38954468	0.706667	ENSMUST00000005234	ENSMUSG00000005103	Wdr1
chr5	39270137	39270586	0.743333	ENSMUST00000169819,ENSMUST00000171633	ENSMUSG00000039315	Clnk
chr5	42156568	42157012	0.716667	ENSMUST00000165723,ENSMUST00000060820	ENSMUSG00000049691	Nkx3-2
chr5	53172636	53173117	0.65	ENSMUST00000031077,ENSMUST00000113904,ENSMUST00000157074	ENSMUSG00000029179	Zcchc4
chr5	67066503	67066901	1.01667	ENSMUST00000031131,ENSMUST00000152002	ENSMUSG00000029223,ENSMUSG00000087601	Uchl1,Gm16832
chr5	67649532	67650444	0.75	ENSMUST00000037918,ENSMUST00000162543,ENSMUST00000161233,ENSMUST00000160352,ENSMUST00000162074,ENSMUST00000161369,ENSMUST00000163028	ENSMUSG00000037720	Tmem33
chr5	71235966	71236439	0.686667	ENSMUST00000031119,ENSMUST00000101143	ENSMUSG00000001260	Gabrg1
chr5	72089511	72089850	0.966667	ENSMUST00000031122	ENSMUSG00000029212	Gabrb1
chr5	72089896	72090261	0.91	ENSMUST00000031122	ENSMUSG00000029212	Gabrb1
chr5	73559358	73559496	1.39792	ENSMUST00000153923	ENSMUSG00000070733	Fryl
chr5	73559668	73559812	1.45109	ENSMUST00000153923	ENSMUSG00000070733	Fryl
chr5	75547516	75547855	0.763333	ENSMUST00000000476	ENSMUSG00000029231	Pdgfra
chr5	75548326	75548560	1.03333	ENSMUST00000000476	ENSMUSG00000029231	Pdgfra
chr5	77430822	77431250	1.01667	ENSMUST00000071199	ENSMUSG00000063820	Arl9
chr5	86803114	86803572	0.883333	ENSMUST00000031175	ENSMUSG00000061259	Tmprss11d
chr5	87106686	87107343	0.583333	ENSMUST00000038448	ENSMUSG00000035861	Tmprss11bnl
chr5	87911745	87911917	0.75	ENSMUST00000079811,ENSMUST00000144144	ENSMUSG00000029268	Ugt2a1
chr5	91567878	91568312	0.776667	ENSMUST00000031325	ENSMUSG00000029378	Areg
chr5	97823053	97823300	0.693333	ENSMUST00000060265	ENSMUSG00000046000	Naa11
chr5	102095539	102096083	1.27	ENSMUST00000044125	ENSMUSG00000035187	Nkx6-1
chr5	102500140	102500685	0.74	ENSMUST00000043529,ENSMUST00000053177	ENSMUSG00000043940	Wdfy3
chr5	103852591	103852930	0.96	ENSMUST00000048957,ENSMUST00000094553	ENSMUSG00000034573	Ptpn13
chr5	105539463	105539730	0.676667	ENSMUST00000031238	ENSMUSG00000029298	Gbp9
chr5	105568950	105569002	0.796667	ENSMUST00000072396,ENSMUST00000100962	ENSMUSG00000079363	Gbp4
chr5	107718143	107719201	1.60511	ENSMUST00000146591,ENSMUST00000031224	ENSMUSG00000029287	Tgfbr3
chr5	107859358	107859712	0.78	ENSMUST00000049088,ENSMUST00000166599	ENSMUSG00000033794	Lpcat2b
chr5	109283552	109283799	0.836667	ENSMUST00000170419	ENSMUSG00000091624	Vmn2r9
chr5	109620711	109621424	0.643333	ENSMUST00000053253	ENSMUSG00000091635	Vmn2r13
chr5	109758732	109758788	0.646667	ENSMUST00000165180	ENSMUSG00000092080	Vmn2r16
chr5	109846373	109846639	0.853333	ENSMUST00000171841	ENSMUSG00000091879	Vmn2r17
chr5	110537850	110538307	0.823333	ENSMUST00000112528,ENSMUST00000144089,ENSMUST00000147631,ENSMUST00000131918,ENSMUST00000127628,ENSMUST00000135409,ENSMUST00000131774,ENSMUST00000136722,ENSMUST00000140538,ENSMUST00000144162,ENSMUST00000138881,ENSMUST00000149227,ENSMUST00000077220	ENSMUSG00000023284,ENSMUSG00000033434	Zfp605,Gtpbp6
chr5	110539455	110539813	0.8	ENSMUST00000112528,ENSMUST00000144089,ENSMUST00000147631,ENSMUST00000136722,ENSMUST00000140538,ENSMUST00000144162,ENSMUST00000138881,ENSMUST00000149227,ENSMUST00000077220	ENSMUSG00000023284,ENSMUSG00000033434	Zfp605,Gtpbp6
chr5	114186256	114186510	1.46973	ENSMUST00000065698	ENSMUSG00000053334	Ficd
chr5	115878405	115879035	1.01667	ENSMUST00000150779,ENSMUST00000151444,ENSMUST00000067168,ENSMUST00000131079	ENSMUSG00000054256	Msi1
chr5	118695578	118695937	1.17333	ENSMUST00000049138,ENSMUST00000144213,ENSMUST00000100822,ENSMUST00000117177,ENSMUST00000133372,ENSMUST00000154786,ENSMUST00000072529,ENSMUST00000121369	ENSMUSG00000032840,ENSMUSG00000032850	2410131K14Rik,Rnft2
chr5	120879535	120879799	0.86	ENSMUST00000031591	ENSMUSG00000029595	Lhx5
chr5	120880733	120881162	0.996667	ENSMUST00000031591	ENSMUSG00000029595	Lhx5
chr5	123351127	123351364	1.74357	ENSMUST00000031435	ENSMUSG00000029475	Kdm2b
chr5	124331433	124331975	0.73	ENSMUST00000051138,ENSMUST00000164267	ENSMUSG00000049241	Gpr81
chr5	127722496	127723263	1.50649	ENSMUST00000119026,ENSMUST00000134780	ENSMUSG00000034324	Tmem132c
chr5	129104137	129104919	1.02333	ENSMUST00000117102	ENSMUSG00000081683	Fzd10
chr5	129600781	129601235	0.653333	ENSMUST00000056617,ENSMUST00000155590,ENSMUST00000156437,ENSMUST00000165588	ENSMUSG00000044017	Gpr133
chr5	135583309	135583573	1.03529	ENSMUST00000141770,ENSMUST00000005507,ENSMUST00000142385,ENSMUST00000128691,ENSMUST00000129008,ENSMUST00000153519,ENSMUST00000111201	ENSMUSG00000005373	Mlxipl
chr5	135662882	135663451	1.46677	ENSMUST00000002825	ENSMUSG00000002748	Baz1b
chr5	136589746	136589980	1.51311	ENSMUST00000041366,ENSMUST00000111127,ENSMUST00000111129	ENSMUSG00000039771	Polr2j
chr5	137506356	137506903	1.34728	ENSMUST00000041543	ENSMUSG00000037428	Vgf
chr5	137776653	137777005	0.843333	ENSMUST00000156646,ENSMUST00000039991,ENSMUST00000149847	ENSMUSG00000037344	Slc12a9
chr5	138181093	138181858	0.523333	ENSMUST00000118326,ENSMUST00000149512,ENSMUST00000061789,ENSMUST00000119498	ENSMUSG00000045348	6430598A04Rik
chr5	138227292	138227816	1.50154	ENSMUST00000140336,ENSMUST00000031740,ENSMUST00000132726,ENSMUST00000035852	ENSMUSG00000029726,ENSMUSG00000037108	Mepce,Zcwpw1
chr5	138277574	138277825	0.576667	ENSMUST00000110980,ENSMUST00000058897,ENSMUST00000110979	ENSMUSG00000046245	Pilra
chr5	138713564	138713693	1.13	ENSMUST00000161665,ENSMUST00000100530,ENSMUST00000161279,ENSMUST00000162557,ENSMUST00000161647	ENSMUSG00000075593	Gal3st4
chr5	138719594	138719928	0.746667	ENSMUST00000161055,ENSMUST00000160729,ENSMUST00000161113,ENSMUST00000048028,ENSMUST00000159483,ENSMUST00000162245,ENSMUST00000161691	ENSMUSG00000029510,ENSMUSG00000036928	Gpc2,Stag3
chr5	139061362	139061734	0.57	ENSMUST00000069862,ENSMUST00000032590,ENSMUST00000129832,ENSMUST00000110903,ENSMUST00000063262,ENSMUST00000085852,ENSMUST00000110905	ENSMUSG00000056014,ENSMUSG00000058291	A430033K04Rik,Zfp68
chr5	140018762	140019166	1.25667	ENSMUST00000031523,ENSMUST00000167393	ENSMUSG00000029546	Uncx
chr5	143175681	143175731	0.626667	ENSMUST00000058418	ENSMUSG00000050822	Slc29a4
chr5	143177521	143177780	1.83	ENSMUST00000058418	ENSMUSG00000050822	Slc29a4
chr5	143876231	143876460	0.88	ENSMUST00000053498	ENSMUSG00000045078	Rnf216
chr5	143986937	143987255	0.626667	ENSMUST00000085733,ENSMUST00000159838	ENSMUSG00000039296,ENSMUSG00000089879	Spdyb,4930448H16Rik
chr5	145121226	145121565	0.68	ENSMUST00000055190	ENSMUSG00000038859	Baiap2l1
chr5	145306322	145306586	1.37686	ENSMUST00000071782	ENSMUSG00000059991	Nptx2
chr5	146231581	146231840	0.9	ENSMUST00000031633	ENSMUSG00000038656	Cyp3a16
chr5	146232818	146233366	0.98	ENSMUST00000031633	ENSMUSG00000038656	Cyp3a16
chr5	146346273	146346732	0.616667	ENSMUST00000075837	ENSMUSG00000075552	Cyp3a41b
chr5	146347410	146348279	1.11333	ENSMUST00000075837	ENSMUSG00000075552	Cyp3a41b
chr5	146619242	146619605	1.33	ENSMUST00000067479	ENSMUSG00000054417	Cyp3a44
chr5	146821887	146822128	1.04	ENSMUST00000138870,ENSMUST00000068317,ENSMUST00000145062	ENSMUSG00000029630	Cyp3a25
chr5	147642538	147643003	0.78	ENSMUST00000035983,ENSMUST00000154768,ENSMUST00000075453,ENSMUST00000099272,ENSMUST00000151871	ENSMUSG00000041453	Rpl21
chr5	147643960	147644634	1.63386	ENSMUST00000035983,ENSMUST00000154768,ENSMUST00000075453,ENSMUST00000099272,ENSMUST00000151871,ENSMUST00000135345,ENSMUST00000103997,ENSMUST00000104376	ENSMUSG00000041453,ENSMUSG00000077185,ENSMUSG00000077564	Rpl21,SNORD102,SNORA27
chr5	148119257	148119694	1.12	ENSMUST00000031650	ENSMUSG00000029646	Cdx2
chr5	150075167	150075506	0.773333	ENSMUST00000071130,ENSMUST00000130144	ENSMUSG00000060063	Alox5ap
chr5	151993301	151993530	0.823333	ENSMUST00000146814,ENSMUST00000062015,ENSMUST00000110483	ENSMUSG00000016128	Stard13
chr5	151994896	151995155	0.733333	ENSMUST00000146814,ENSMUST00000062015,ENSMUST00000110483	ENSMUSG00000016128	Stard13
chr6	4548207	4548664	0.713333	ENSMUST00000015333,ENSMUST00000153963,ENSMUST00000141359	ENSMUSG00000015189	Casd1
chr6	4696249	4696598	1.00161	ENSMUST00000126151,ENSMUST00000133306,ENSMUST00000123907,ENSMUST00000139029,ENSMUST00000128109,ENSMUST00000090686,ENSMUST00000004750,ENSMUST00000101677,ENSMUST00000115577,ENSMUST00000115579,ENSMUST00000166678	ENSMUSG00000004631,ENSMUSG00000092035	Sgce,Peg10
chr6	4696761	4697417	1.08769	ENSMUST00000126151,ENSMUST00000133306,ENSMUST00000123907,ENSMUST00000139029,ENSMUST00000128109,ENSMUST00000090686,ENSMUST00000004750,ENSMUST00000101677,ENSMUST00000115577,ENSMUST00000115579,ENSMUST00000166678	ENSMUSG00000004631,ENSMUSG00000092035	Sgce,Peg10
chr6	4698062	4698416	0.710895	ENSMUST00000126151,ENSMUST00000133306,ENSMUST00000123907,ENSMUST00000139029,ENSMUST00000128109,ENSMUST00000090686,ENSMUST00000004750,ENSMUST00000101677,ENSMUST00000115577,ENSMUST00000115579,ENSMUST00000166678	ENSMUSG00000004631,ENSMUSG00000092035	Sgce,Peg10
chr6	6814714	6815083	0.84	ENSMUST00000031768	ENSMUSG00000029754	Dlx6
chr6	6818802	6819384	1.02667	ENSMUST00000159568	ENSMUSG00000090063	Dlx6os1
chr6	6820036	6821345	1.27667	ENSMUST00000159568	ENSMUSG00000090063	Dlx6os1
chr6	7645492	7645952	0.679407	ENSMUST00000115542,ENSMUST00000148349,ENSMUST00000126303,ENSMUST00000031766	ENSMUSG00000029752	Asns
chr6	8211015	8211268	0.87	ENSMUST00000159594,ENSMUST00000012627	ENSMUSG00000012483	Rpa3
chr6	8211510	8212071	0.783333	ENSMUST00000159594,ENSMUST00000012627	ENSMUSG00000012483	Rpa3
chr6	11874295	11874650	0.68	ENSMUST00000115510,ENSMUST00000115511,ENSMUST00000090632,ENSMUST00000133776	ENSMUSG00000029629	Phf14
chr6	17980671	17981015	1.33782	ENSMUST00000156317,ENSMUST00000010941	ENSMUSG00000010797	Wnt2
chr6	23922416	23922750	0.666667	ENSMUST00000062463	ENSMUSG00000043865	Tas2r118
chr6	24119178	24119235	0.586667	ENSMUST00000031713,ENSMUST00000115350	ENSMUSG00000029700	Slc13a1
chr6	30686452	30686783	1.34326	ENSMUST00000128398,ENSMUST00000124665,ENSMUST00000163949,ENSMUST00000131465,ENSMUST00000063387	ENSMUSG00000051855	Mest
chr6	30687227	30687576	0.991702	ENSMUST00000128398,ENSMUST00000124665,ENSMUST00000163949,ENSMUST00000131465,ENSMUST00000063387	ENSMUSG00000051855	Mest
chr6	30865654	30866007	1.06333	ENSMUST00000048580	ENSMUSG00000039032	Tsga13
chr6	37996260	37996532	0.663333	ENSMUST00000040486,ENSMUST00000096040	ENSMUSG00000029830	Svopl
chr6	38383714	38384488	1.62928	ENSMUST00000090271,ENSMUST00000160583,ENSMUST00000039127	ENSMUSG00000038538	Ubn2
chr6	38482945	38482995	0.63	ENSMUST00000147651,ENSMUST00000019833	ENSMUSG00000019689	1110001J03Rik
chr6	38827675	38828124	0.9	ENSMUST00000114856,ENSMUST00000162359,ENSMUST00000160360,ENSMUST00000161779,ENSMUST00000038777	ENSMUSG00000061436	Hipk2
chr6	40441373	40442412	0.936667	ENSMUST00000038750,ENSMUST00000064932	ENSMUSG00000037140,ENSMUSG00000052850	Tas2r108,Tas2r137
chr6	40443562	40443614	0.656667	ENSMUST00000038750	ENSMUSG00000037140	Tas2r108
chr6	40520533	40521085	0.766667	ENSMUST00000051540	ENSMUSG00000045514	Olfr460
chr6	41470992	41471254	0.67	ENSMUST00000070380	ENSMUSG00000057163	Prss2
chr6	41653608	41653937	0.646667	ENSMUST00000031899	ENSMUSG00000029866	Kel
chr6	41654193	41655157	0.573333	ENSMUST00000031899	ENSMUSG00000029866	Kel
chr6	42194580	42195045	1.01333	ENSMUST00000031897	ENSMUSG00000029864	Gstk1
chr6	42423784	42424017	0.6	ENSMUST00000170504	ENSMUSG00000091983	Olfr457
chr6	42437879	42437941	0.823333	ENSMUST00000057251	ENSMUSG00000090631	Olfr456
chr6	42438392	42438536	0.73	ENSMUST00000057251	ENSMUSG00000090631	Olfr456
chr6	42785042	42785371	0.863333	ENSMUST00000050729	ENSMUSG00000049168	Olfr449
chr6	42785832	42786194	1.06	ENSMUST00000050729	ENSMUSG00000049168	Olfr449
chr6	47763874	47764676	0.81	ENSMUST00000077290,ENSMUST00000080603	ENSMUSG00000025823,ENSMUSG00000057764	Pdia4,Rpl35a-ps7
chr6	48395748	48396305	0.696667	ENSMUST00000043676,ENSMUST00000169350,ENSMUST00000114566,ENSMUST00000114559,ENSMUST00000114560,ENSMUST00000141449,ENSMUST00000114563,ENSMUST00000114558,ENSMUST00000101443,ENSMUST00000140198,ENSMUST00000114564,ENSMUST00000114556,ENSMUST00000114561	ENSMUSG00000029797,ENSMUSG00000068551	Sspo,Zfp467
chr6	48666706	48666859	0.75	ENSMUST00000127537	ENSMUSG00000090019	Gimap1
chr6	48789896	48790425	0.526667	ENSMUST00000101426,ENSMUST00000168406,ENSMUST00000031833,ENSMUST00000164733,ENSMUST00000101429,ENSMUST00000166247	ENSMUSG00000023367,ENSMUSG00000029810	Tmem176a,Tmem176b
chr6	52117040	52117764	0.693333	ENSMUST00000014848,ENSMUST00000114435	ENSMUSG00000014704,ENSMUSG00000056445	Hoxa2,5730446D14Rik
chr6	52154280	52155134	1.40742	ENSMUST00000048794	ENSMUSG00000038253	Hoxa5
chr6	52156995	52157430	0.813333	ENSMUST00000048794	ENSMUSG00000038253	Hoxa5
chr6	52176853	52177382	0.74	ENSMUST00000114425,ENSMUST00000048680	ENSMUSG00000038227	Hoxa9
chr6	52262510	52262559	0.846667	ENSMUST00000031787,ENSMUST00000129243,ENSMUST00000137258	ENSMUSG00000005503,ENSMUSG00000086126	Evx1,5730457N03Rik
chr6	52662578	52663030	0.696667	ENSMUST00000080723,ENSMUST00000149588,ENSMUST00000128173,ENSMUST00000138040,ENSMUST00000129660	ENSMUSG00000004535	Tax1bp1
chr6	55632151	55632495	0.66	ENSMUST00000044767	ENSMUSG00000037984	Neurod6
chr6	56749706	56749968	0.836667	ENSMUST00000124994,ENSMUST00000151308,ENSMUST00000114323,ENSMUST00000114321	ENSMUSG00000059486	Kbtbd2
chr6	56934341	56934583	1.16667	ENSMUST00000164307	ENSMUSG00000090346	Vmn1r5
chr6	56984772	56984921	0.906667	ENSMUST00000078186,ENSMUST00000169561	ENSMUSG00000061208	Vmn1r8
chr6	57341467	57341705	0.863333	ENSMUST00000164732	ENSMUSG00000091382	Vmn1r18
chr6	57380246	57380901	0.623333	ENSMUST00000167904	ENSMUSG00000090283	Vmn1r20
chr6	57776802	57776865	0.596667	ENSMUST00000143953,ENSMUST00000127485,ENSMUST00000114297,ENSMUST00000145608	ENSMUSG00000037788	Vopp1
chr6	57795366	57795535	1.18333	ENSMUST00000081186	ENSMUSG00000058588	Vmn1r21
chr6	57851753	57852121	0.686667	ENSMUST00000079870	ENSMUSG00000059362	Vmn1r22
chr6	57877650	57878003	0.89	ENSMUST00000089899	ENSMUSG00000068465	Vmn1r23
chr6	57907429	57907885	0.913333	ENSMUST00000073616	ENSMUSG00000060390	Vmn1r24
chr6	57929865	57930117	0.91	ENSMUST00000072266	ENSMUSG00000060687	Vmn1r25
chr6	57930660	57931037	0.846667	ENSMUST00000072266	ENSMUSG00000060687	Vmn1r25
chr6	58167179	58167559	0.703333	ENSMUST00000095862	ENSMUSG00000071428	Vmn1r27
chr6	58386421	58386873	0.913333	ENSMUST00000078890	ENSMUSG00000057144	Vmn1r30
chr6	58387201	58387568	0.883333	ENSMUST00000078890	ENSMUSG00000057144	Vmn1r30
chr6	58857080	58857245	1.2018	ENSMUST00000131132,ENSMUST00000059539	ENSMUSG00000029804,ENSMUSG00000055430	Herc3,Nap1l5
chr6	58859381	58859657	0.913333	ENSMUST00000059539	ENSMUSG00000055430	Nap1l5
chr6	63204615	63205167	0.713333	ENSMUST00000159319,ENSMUST00000159561,ENSMUST00000095852,ENSMUST00000160408,ENSMUST00000161105	ENSMUSG00000071424	Grid2
chr6	66509785	66510049	0.576667	ENSMUST00000079584	ENSMUSG00000062905	Vmn1r32
chr6	66511205	66511550	0.866667	ENSMUST00000079584	ENSMUSG00000062905	Vmn1r32
chr6	66563622	66564084	1.15	ENSMUST00000079678	ENSMUSG00000059375	Vmn1r33
chr6	66630558	66631115	1.20667	ENSMUST00000071414	ENSMUSG00000060699	Vmn1r35
chr6	66666935	66667199	0.79	ENSMUST00000075750	ENSMUSG00000063974	Vmn1r36
chr6	66667945	66668320	1.07	ENSMUST00000075750	ENSMUSG00000063974	Vmn1r36
chr6	66679975	66680242	1.05667	ENSMUST00000077482	ENSMUSG00000057612	Vmn1r37
chr6	66727576	66728330	1.23333	ENSMUST00000089829	ENSMUSG00000068425	Vmn1r38
chr6	72738342	72739186	1.78603	ENSMUST00000149446,ENSMUST00000114053,ENSMUST00000069536,ENSMUST00000134052	ENSMUSG00000055799	Tcf7l1
chr6	73197995	73198332	0.83	ENSMUST00000064740,ENSMUST00000171513,ENSMUST00000123159,ENSMUST00000127660	ENSMUSG00000052738	Suclg1
chr6	78318820	78319290	0.766667	ENSMUST00000096904,ENSMUST00000164851	ENSMUSG00000071356	Reg3b
chr6	78352862	78353227	0.97	ENSMUST00000023906	ENSMUSG00000023140	Reg2
chr6	83659546	83659820	1.05333	ENSMUST00000037807	ENSMUSG00000034777	Vax2
chr6	83692100	83692331	0.99	ENSMUST00000006431	ENSMUSG00000006269	Atp6v1b1
chr6	83712395	83712829	1.08409	ENSMUST00000014891,ENSMUST00000113857	ENSMUSG00000014747	Ankrd53
chr6	84545515	84545860	0.923333	ENSMUST00000077705	ENSMUSG00000063415	Cyp26b1
chr6	85020114	85020497	0.846667	ENSMUST00000046334,ENSMUST00000161443,ENSMUST00000162786,ENSMUST00000160783,ENSMUST00000162821,ENSMUST00000051531,ENSMUST00000101224,ENSMUST00000160197,ENSMUST00000169318	ENSMUSG00000033769	Exoc6b
chr6	85135476	85135920	0.893333	ENSMUST00000045942	ENSMUSG00000033726	Emx1
chr6	85282751	85283810	1.65245	ENSMUST00000113787,ENSMUST00000148179,ENSMUST00000059034,ENSMUST00000149362,ENSMUST00000045846,ENSMUST00000113788	ENSMUSG00000033720	Sfxn5
chr6	88674488	88675237	1.86651	ENSMUST00000113585,ENSMUST00000113582,ENSMUST00000151699,ENSMUST00000113580,ENSMUST00000113581,ENSMUST00000163271,ENSMUST00000150180,ENSMUST00000089449,ENSMUST00000137056	ENSMUSG00000033174,ENSMUSG00000085291	Mgll,Gm16628
chr6	89663765	89664429	0.736667	ENSMUST00000075158	ENSMUSG00000059546	Vmn1r40
chr6	89696334	89696605	0.74	ENSMUST00000089417	ENSMUSG00000068230	Vmn1r41
chr6	89795003	89795347	0.72	ENSMUST00000089419	ENSMUSG00000068232	Vmn1r42
chr6	89819921	89820380	0.633333	ENSMUST00000089418	ENSMUSG00000068231	Vmn1r43
chr6	89924720	89925167	0.823333	ENSMUST00000075797	ENSMUSG00000061653	Vmn1r46
chr6	89925430	89925486	0.79	ENSMUST00000075797	ENSMUSG00000061653	Vmn1r46
chr6	89925915	89926054	0.856667	ENSMUST00000075797	ENSMUSG00000061653	Vmn1r46
chr6	89926125	89926374	0.956667	ENSMUST00000075797	ENSMUSG00000061653	Vmn1r46
chr6	90022672	90023032	0.65	ENSMUST00000071865	ENSMUSG00000060151	Vmn1r49
chr6	90023872	90024329	0.736667	ENSMUST00000071865	ENSMUSG00000060151	Vmn1r49
chr6	90025452	90025809	0.786667	ENSMUST00000071865	ENSMUSG00000060151	Vmn1r49
chr6	90054608	90055164	0.743333	ENSMUST00000081706	ENSMUSG00000058595	Vmn1r50
chr6	90126157	90126323	0.7	ENSMUST00000079832	ENSMUSG00000060816	Vmn1r52
chr6	90174402	90174668	1.03	ENSMUST00000076086	ENSMUSG00000057697	Vmn1r53
chr6	90248911	90249172	1.36667	ENSMUST00000054799,ENSMUST00000167550	ENSMUSG00000049694	BC048671
chr6	91633399	91634044	1.82227	ENSMUST00000032185	ENSMUSG00000030096	Slc6a6
chr6	92517141	92517382	0.86	ENSMUST00000113447	ENSMUSG00000030020	Prickle2
chr6	97158042	97158172	0.763333	ENSMUST00000164744,ENSMUST00000032142,ENSMUST00000089287,ENSMUST00000044681	ENSMUSG00000030061,ENSMUSG00000035199	Uba3,Arl6ip5
chr6	100781783	100782150	0.916667	ENSMUST00000063854,ENSMUST00000165384	ENSMUSG00000052144	Ppp4r2
chr6	101327259	101327408	1.48282	ENSMUST00000151175,ENSMUST00000168467,ENSMUST00000101117,ENSMUST00000075994	ENSMUSG00000035357	Pdzrn3
chr6	105627489	105628137	1.77637	ENSMUST00000132044,ENSMUST00000113261,ENSMUST00000113264,ENSMUST00000089208,ENSMUST00000142962	ENSMUSG00000064293,ENSMUSG00000085067	Cntn4,Gm15631
chr6	107479693	107480117	1.50583	ENSMUST00000049285	ENSMUSG00000034648	Lrrn1
chr6	112440021	112440371	1.43818	ENSMUST00000053306,ENSMUST00000165435	ENSMUSG00000049112	Oxtr
chr6	113025525	113025881	2.25333	ENSMUST00000042889,ENSMUST00000143998,ENSMUST00000136128,ENSMUST00000141072,ENSMUST00000125003,ENSMUST00000113157	ENSMUSG00000034269	Setd5
chr6	113255841	113256302	0.833333	ENSMUST00000113122,ENSMUST00000113119,ENSMUST00000113121,ENSMUST00000113117,ENSMUST00000001677	ENSMUSG00000001632	Brpf1
chr6	113482539	113482783	0.733333	ENSMUST00000032425,ENSMUST00000036340,ENSMUST00000168342,ENSMUST00000101051,ENSMUST00000143535	ENSMUSG00000030286,ENSMUSG00000034023	Tmem111,Fancd2
chr6	113646373	113646507	0.756667	ENSMUST00000089018,ENSMUST00000113022	ENSMUSG00000056952	Tatdn2
chr6	115802384	115802622	0.78	ENSMUST00000122816,ENSMUST00000147282,ENSMUST00000032469,ENSMUST00000112925,ENSMUST00000112923,ENSMUST00000038234,ENSMUST00000141305,ENSMUST00000125889	ENSMUSG00000030322,ENSMUSG00000030323	Mbd4,Ift122
chr6	116156043	116156559	0.966667	ENSMUST00000036759,ENSMUST00000171453	ENSMUSG00000024104	D6Wsu116e
chr6	121194565	121194804	0.706667	ENSMUST00000032198	ENSMUSG00000030107	Usp18
chr6	122288219	122288670	0.963333	ENSMUST00000161290,ENSMUST00000079560,ENSMUST00000081849,ENSMUST00000159657,ENSMUST00000160696,ENSMUST00000160163,ENSMUST00000161877,ENSMUST00000161210,ENSMUST00000169419,ENSMUST00000161054	ENSMUSG00000040669	Phc1
chr6	122938145	122938585	0.62	ENSMUST00000079379	ENSMUSG00000059639	Clec4a4
chr6	123070562	123071122	0.893333	ENSMUST00000161636,ENSMUST00000161365,ENSMUST00000041779,ENSMUST00000032248	ENSMUSG00000030148	Clec4a2
chr6	123258379	123258800	0.773333	ENSMUST00000073948	ENSMUSG00000091260	Vmn2r19
chr6	124869446	124869792	0.903333	ENSMUST00000032216	ENSMUSG00000030122	Ptms
chr6	124947705	124948075	1.37333	ENSMUST00000032479,ENSMUST00000159391,ENSMUST00000162170,ENSMUST00000160704,ENSMUST00000161292,ENSMUST00000162000,ENSMUST00000160666	ENSMUSG00000030329	C530028O21Rik
chr6	125141110	125141359	0.62	ENSMUST00000136804,ENSMUST00000032485,ENSMUST00000144380,ENSMUST00000043848,ENSMUST00000112291	ENSMUSG00000030335,ENSMUSG00000038252	Mrpl51,Ncapd2
chr6	129337716	129338165	0.946667	ENSMUST00000032261,ENSMUST00000112082	ENSMUSG00000030158	Clec12b
chr6	129357446	129357819	0.84	ENSMUST00000058352,ENSMUST00000088075,ENSMUST00000164160,ENSMUST00000164513,ENSMUST00000166194	ENSMUSG00000046080	Clec9a
chr6	129540982	129541326	0.946667	ENSMUST00000032268,ENSMUST00000112063,ENSMUST00000119520,ENSMUST00000159804	ENSMUSG00000030165	Klrd1
chr6	129611739	129611913	0.69	ENSMUST00000119533,ENSMUST00000145984,ENSMUST00000118401,ENSMUST00000149494,ENSMUST00000071920,ENSMUST00000095411,ENSMUST00000112057	ENSMUSG00000052736	Klrc2
chr6	129690149	129690412	0.83	ENSMUST00000050385	ENSMUSG00000043932	Klri2
chr6	130233821	130234271	0.626667	ENSMUST00000112020,ENSMUST00000167207	ENSMUSG00000072718	Klra10
chr6	131635945	131636275	0.93	ENSMUST00000072404	ENSMUSG00000061977	Tas2r104
chr6	131640445	131640710	0.713333	ENSMUST00000053652,ENSMUST00000080619	ENSMUSG00000051153,ENSMUSG00000063478	Tas2r105,Tas2r114
chr6	132162478	132162940	1.03	ENSMUST00000087846,ENSMUST00000087853	ENSMUSG00000067543	Prb1
chr6	132162988	132163547	0.933333	ENSMUST00000087846,ENSMUST00000087853	ENSMUSG00000067543	Prb1
chr6	132267065	132267206	1.04333	ENSMUST00000048686	ENSMUSG00000052262	Prpmp5
chr6	132316265	132316519	1.08	ENSMUST00000080849	ENSMUSG00000030143	Gm8882
chr6	132517715	132518163	0.766667	ENSMUST00000074042	ENSMUSG00000059934	Prh1
chr6	132651256	132651609	1.32021	ENSMUST00000095395	ENSMUSG00000071150	Tas2r121
chr6	134344970	134345421	1.07667	ENSMUST00000032321,ENSMUST00000139183	ENSMUSG00000030200	Bcl2l14
chr6	134743878	134744230	1.8473	ENSMUST00000149776,ENSMUST00000065273,ENSMUST00000081261,ENSMUST00000100857	ENSMUSG00000030203	Dusp16
chr6	135261941	135261990	0.673333	ENSMUST00000050471,ENSMUST00000165752	ENSMUSG00000047104	Pbp2
chr6	136756160	136756468	0.98	ENSMUST00000074556	ENSMUSG00000060032	H2afj
chr6	136805983	136806132	1.32109	ENSMUST00000032341	ENSMUSG00000030217	Art4
chr6	139987233	139987473	0.76	ENSMUST00000043797	ENSMUSG00000041791	Capza3
chr6	140372734	140373383	1.83244	ENSMUST00000032357,ENSMUST00000032358,ENSMUST00000087622	ENSMUSG00000030231	Plekha5
chr6	142457635	142457897	1.04333	ENSMUST00000134191,ENSMUST00000130817,ENSMUST00000032373	ENSMUSG00000030246	Ldhb
chr6	142458795	142458934	0.886667	ENSMUST00000134191,ENSMUST00000130817,ENSMUST00000032373	ENSMUSG00000030246	Ldhb
chr6	142702342	142702789	0.706667	ENSMUST00000032419,ENSMUST00000133248,ENSMUST00000144920	ENSMUSG00000030282	Cmas
chr6	145813140	145813486	0.916667	ENSMUST00000111703,ENSMUST00000032386	ENSMUSG00000030256	Bhlhe41
chr6	145880121	145880475	0.77	ENSMUST00000111702,ENSMUST00000032383	ENSMUSG00000030255	Sspn
chr6	146672322	146672766	1.02287	ENSMUST00000001675,ENSMUST00000111644	ENSMUSG00000001630	Stk38l
chr6	147423057	147423215	0.71	ENSMUST00000032441,ENSMUST00000159460,ENSMUST00000156106,ENSMUST00000169225	ENSMUSG00000030301,ENSMUSG00000072660	Ccdc91,Gm6288
chr6	147423252	147423507	0.773333	ENSMUST00000032441,ENSMUST00000159460,ENSMUST00000156106,ENSMUST00000169225,ENSMUST00000100778	ENSMUSG00000030301,ENSMUSG00000072660	Ccdc91,Gm6288
chr7	3672438	3672738	1.13667	ENSMUST00000049747,ENSMUST00000137474,ENSMUST00000155131,ENSMUST00000078451,ENSMUST00000129493,ENSMUST00000136238	ENSMUSG00000058818	Lilrb3
chr7	3674186	3674624	1.43	ENSMUST00000049747,ENSMUST00000137474,ENSMUST00000155131,ENSMUST00000078451,ENSMUST00000129493,ENSMUST00000136238	ENSMUSG00000058818	Lilrb3
chr7	3797022	3797170	1.01333	ENSMUST00000071671,ENSMUST00000108615,ENSMUST00000119469	ENSMUSG00000089942	Pira2
chr7	3797260	3797623	1.09333	ENSMUST00000071671,ENSMUST00000108615,ENSMUST00000119469	ENSMUSG00000089942	Pira2
chr7	3799388	3799622	1.23	ENSMUST00000071671,ENSMUST00000108615,ENSMUST00000119469	ENSMUSG00000089942	Pira2
chr7	3850106	3850634	1.01	ENSMUST00000108616,ENSMUST00000108614,ENSMUST00000070639	ENSMUSG00000074417	Pira5
chr7	3867494	3867818	0.823333	ENSMUST00000073970,ENSMUST00000038176,ENSMUST00000090689,ENSMUST00000131255	ENSMUSG00000030427	Lilra6
chr7	4223430	4223979	0.673333	ENSMUST00000118066	ENSMUSG00000081723	Gm15931
chr7	4224670	4225359	0.87	ENSMUST00000118066	ENSMUSG00000081723	Gm15931
chr7	4397755	4398223	0.666667	ENSMUST00000138798,ENSMUST00000147599,ENSMUST00000119485,ENSMUST00000154033,ENSMUST00000128299,ENSMUST00000008579	ENSMUSG00000008435	Rdh13
chr7	4641743	4641993	1.08667	ENSMUST00000120836,ENSMUST00000048248,ENSMUST00000170011	ENSMUSG00000035390	Brsk1
chr7	4692034	4692368	0.963333	ENSMUST00000098853,ENSMUST00000076059,ENSMUST00000135541,ENSMUST00000130215,ENSMUST00000108582,ENSMUST00000108583,ENSMUST00000129927,ENSMUST00000160480,ENSMUST00000136177,ENSMUST00000152500,ENSMUST00000130200,ENSMUST00000152431	ENSMUSG00000059851	Suv420h2
chr7	5364151	5364805	0.78	ENSMUST00000164239,ENSMUST00000108569	ENSMUSG00000078808	Vmn1r58
chr7	5407989	5408256	0.82	ENSMUST00000074132	ENSMUSG00000074401	Vmn1r59
chr7	5446051	5446110	1.36333	ENSMUST00000086297	ENSMUSG00000066820	Vmn2r28
chr7	5756550	5757022	0.89	ENSMUST00000075085	ENSMUSG00000058631	Vmn1r63
chr7	6107626	6108172	1.68823	ENSMUST00000094870	ENSMUSG00000046792	Zfp787
chr7	6236196	6236546	0.673333	ENSMUST00000086327,ENSMUST00000153840,ENSMUST00000170776,ENSMUST00000108562	ENSMUSG00000054893	Zfp667
chr7	6412435	6412773	0.683333	ENSMUST00000056120	ENSMUSG00000048620	Olfr1336
chr7	6436153	6436609	0.856667	ENSMUST00000086319	ENSMUSG00000066844	Olfr5
chr7	6522251	6522611	0.666667	ENSMUST00000070985	ENSMUSG00000056696	Olfr1350
chr7	7122530	7122924	0.766667	ENSMUST00000051435	ENSMUSG00000034538	Zfp418
chr7	7433143	7433194	1.27	ENSMUST00000094866	ENSMUSG00000070849	Vmn2r32
chr7	7641728	7642222	0.993333	ENSMUST00000076515	ENSMUSG00000070841	Vmn2r34
chr7	7772984	7773195	1.00667	ENSMUST00000169683	ENSMUSG00000090518	Vmn2r35
chr7	8954663	8954890	1.49333	ENSMUST00000072787	ENSMUSG00000066828	Vmn2r37
chr7	9637744	9638000	0.786667	ENSMUST00000164845	ENSMUSG00000090662	Vmn2r45
chr7	9638603	9638819	0.76	ENSMUST00000164845	ENSMUSG00000090662	Vmn2r45
chr7	9867265	9867471	1.41333	ENSMUST00000066317	ENSMUSG00000053720	Vmn2r43
chr7	9964385	9964722	0.863333	ENSMUST00000168807	ENSMUSG00000090892	Vmn2r41
chr7	9965533	9965801	1.07333	ENSMUST00000168807	ENSMUSG00000090892	Vmn2r41
chr7	10427781	10428300	0.756667	ENSMUST00000170131	ENSMUSG00000091545	Vmn2r47
chr7	10539909	10540151	0.966667	ENSMUST00000163357,ENSMUST00000165611	ENSMUSG00000091544	Vmn2r48
chr7	10639512	10640134	0.723333	ENSMUST00000086298	ENSMUSG00000061026	Vmn2r50
chr7	10690310	10690477	1.28	ENSMUST00000094863	ENSMUSG00000058685	Vmn2r51
chr7	10761832	10763201	1.12667	ENSMUST00000164918	ENSMUSG00000091930	Vmn2r52
chr7	11335904	11336464	0.696667	ENSMUST00000079113	ENSMUSG00000059206	Vmn1r71
chr7	12908563	12908933	0.936667	ENSMUST00000086229	ENSMUSG00000066804	Vmn1r83
chr7	13221884	13222220	0.846667	ENSMUST00000086210	ENSMUSG00000053088	Vmn2r54
chr7	13270936	13271304	0.823333	ENSMUST00000167771	ENSMUSG00000091045	Vmn2r55
chr7	13319147	13319201	0.74	ENSMUST00000163852	ENSMUSG00000090762	Vmn2r56
chr7	13319551	13319714	0.836667	ENSMUST00000163852	ENSMUSG00000090762	Vmn2r56
chr7	13506220	13506659	0.74	ENSMUST00000004554,ENSMUST00000108539,ENSMUST00000147435,ENSMUST00000139349,ENSMUST00000131795,ENSMUST00000137329	ENSMUSG00000012848	Rps5
chr7	13622478	13622726	1.27	ENSMUST00000123541,ENSMUST00000126827,ENSMUST00000125964,ENSMUST00000131837,ENSMUST00000138357,ENSMUST00000165394,ENSMUST00000005714,ENSMUST00000156389,ENSMUST00000005711	ENSMUSG00000005575,ENSMUSG00000033916	Ube2m,Chmp2a
chr7	13640406	13640671	0.74	ENSMUST00000005709,ENSMUST00000069289	ENSMUSG00000030380	Mzf1
chr7	13863359	13863788	0.726667	ENSMUST00000148471,ENSMUST00000156525,ENSMUST00000098814,ENSMUST00000146998,ENSMUST00000123846,ENSMUST00000165964,ENSMUST00000123025,ENSMUST00000147735,ENSMUST00000119139,ENSMUST00000137574,ENSMUST00000144470,ENSMUST00000140530,ENSMUST00000119558,ENSMUST00000108532,ENSMUST00000135898	ENSMUSG00000056394,ENSMUSG00000070814	Lig1,6330408A02Rik
chr7	14317679	14318151	0.803333	ENSMUST00000086148	ENSMUSG00000070811	Sult2a2
chr7	14318822	14319372	1.02667	ENSMUST00000086148	ENSMUSG00000070811	Sult2a2
chr7	14422402	14422770	0.983333	ENSMUST00000108522	ENSMUSG00000078798	Sult2a1
chr7	14423430	14423851	0.833333	ENSMUST00000108522	ENSMUSG00000078798	Sult2a1
chr7	14574202	14574646	0.806667	ENSMUST00000165167,ENSMUST00000108520	ENSMUSG00000074377	Sult2a4
chr7	14839593	14839974	0.803333	ENSMUST00000076576	ENSMUSG00000070810	Sult2a6
chr7	15033555	15034024	0.656667	ENSMUST00000166522,ENSMUST00000063509,ENSMUST00000125941	ENSMUSG00000030378	2810007J24Rik
chr7	15210823	15211262	0.71	ENSMUST00000044683	ENSMUSG00000041596	Vmn1r90
chr7	15242247	15242411	0.783333	ENSMUST00000069740	ENSMUSG00000055942	Gm4745
chr7	15974641	15974913	0.72	ENSMUST00000036575,ENSMUST00000098807	ENSMUSG00000074369	Obox2
chr7	16332780	16333220	0.766667	ENSMUST00000098802	ENSMUSG00000074366	Obox5
chr7	16465713	16466077	0.95	ENSMUST00000044434,ENSMUST00000125993,ENSMUST00000130566	ENSMUSG00000041578,ENSMUSG00000074365	Crx,Crxos1
chr7	16656305	16656559	0.733333	ENSMUST00000108509,ENSMUST00000163604	ENSMUSG00000078796	Zfp541
chr7	16715009	16715243	1.3	ENSMUST00000006175,ENSMUST00000168693,ENSMUST00000171069	ENSMUSG00000030376	Slc8a2
chr7	16806863	16806993	1.40667	ENSMUST00000094816,ENSMUST00000118795,ENSMUST00000119102,ENSMUST00000163968,ENSMUST00000121123	ENSMUSG00000006019	Dhx34
chr7	16870949	16871293	1.34333	ENSMUST00000168420,ENSMUST00000041010,ENSMUST00000145519,ENSMUST00000144186,ENSMUST00000150528,ENSMUST00000148741,ENSMUST00000118976,ENSMUST00000146609	ENSMUSG00000041375	Ccdc9
chr7	17262155	17262404	1.02	ENSMUST00000108498	ENSMUSG00000078795	Ceacam15
chr7	18258042	18258303	0.803333	ENSMUST00000165490	ENSMUSG00000090442	Psg-ps1
chr7	18398295	18398504	0.756667	ENSMUST00000023953	ENSMUSG00000023185	Ceacam14
chr7	18557003	18557061	0.803333	ENSMUST00000094799,ENSMUST00000165314	ENSMUSG00000030368	Ceacam11
chr7	18592499	18592549	0.72	ENSMUST00000081703,ENSMUST00000108488	ENSMUSG00000057195	Ceacam13
chr7	19068770	19069015	0.98	ENSMUST00000094798	ENSMUSG00000070799	Psg26
chr7	19425629	19426078	0.833333	ENSMUST00000072386,ENSMUST00000072415	ENSMUSG00000040987	Mill2
chr7	19590326	19590855	1.26353	ENSMUST00000053713	ENSMUSG00000044030	Irf2bp1
chr7	19705401	19705755	0.926667	ENSMUST00000053109,ENSMUST00000127433,ENSMUST00000141380	ENSMUSG00000050428,ENSMUSG00000085601	Fbxo46,Gm4969
chr7	19894906	19895466	1.35046	ENSMUST00000003640	ENSMUSG00000003545	Fosb
chr7	20092121	20092590	1.37065	ENSMUST00000136873,ENSMUST00000147114,ENSMUST00000002112,ENSMUST00000108455,ENSMUST00000129808	ENSMUSG00000002043	Trappc6a
chr7	20302756	20303095	0.63	ENSMUST00000032555,ENSMUST00000093552	ENSMUSG00000002984	Tomm40
chr7	20335391	20335850	0.83	ENSMUST00000075447,ENSMUST00000108450	ENSMUSG00000062300	Pvrl2
chr7	20591011	20591340	0.803333	ENSMUST00000073151,ENSMUST00000137183,ENSMUST00000094751	ENSMUSG00000060508	Nlrp9b
chr7	24713168	24713849	0.64	ENSMUST00000049819	ENSMUSG00000046924	Vmn1r179
chr7	24768748	24769343	0.62	ENSMUST00000077386	ENSMUSG00000057946	Vmn1r181
chr7	24839407	24839751	0.72	ENSMUST00000086012	ENSMUSG00000066723	Vmn1r183
chr7	25024893	25025246	0.95	ENSMUST00000108439	ENSMUSG00000074283	Zfp109
chr7	25862846	25863086	1.16333	ENSMUST00000053410	ENSMUSG00000045252	Zfp574
chr7	26847015	26847282	0.743333	ENSMUST00000005669	ENSMUSG00000040583	Cyp2b13
chr7	27398978	27399767	0.683333	ENSMUST00000171039	ENSMUSG00000091924	Vmn1r185
chr7	28337496	28337967	1.01667	ENSMUST00000131106,ENSMUST00000143903,ENSMUST00000127240,ENSMUST00000117095,ENSMUST00000117611,ENSMUST00000067386	ENSMUSG00000003363,ENSMUSG00000049643	Pld3,2310022A10Rik
chr7	29086923	29087287	0.91	ENSMUST00000145512,ENSMUST00000050191,ENSMUST00000094650,ENSMUST00000108315	ENSMUSG00000003436	Dll3
chr7	29219530	29220173	0.723333	ENSMUST00000108292,ENSMUST00000108289	ENSMUSG00000060791	Gmfg
chr7	29746709	29746968	0.716667	ENSMUST00000127210,ENSMUST00000068045	ENSMUSG00000054808	Actn4
chr7	29953080	29953619	0.866667	ENSMUST00000098609,ENSMUST00000033886,ENSMUST00000071601,ENSMUST00000048923	ENSMUSG00000031493,ENSMUSG00000037239	Ggn,Spred3
chr7	30511514	30511763	0.753333	ENSMUST00000061193,ENSMUST00000048659	ENSMUSG00000049123	Catsperg2
chr7	30599933	30600182	0.706667	ENSMUST00000032796	ENSMUSG00000011427	Zfp790
chr7	30601333	30601780	0.803333	ENSMUST00000032796	ENSMUSG00000011427	Zfp790
chr7	30954133	30954402	0.873333	ENSMUST00000062181,ENSMUST00000085668	ENSMUSG00000037029,ENSMUSG00000066647	Zfp146,Gm5113
chr7	31093910	31094259	1.07667	ENSMUST00000060834,ENSMUST00000136887,ENSMUST00000137550,ENSMUST00000132193,ENSMUST00000144951,ENSMUST00000135319,ENSMUST00000139121,ENSMUST00000143369,ENSMUST00000137870,ENSMUST00000148858	ENSMUSG00000042831	Alkbh6
chr7	31321326	31321688	0.643333	ENSMUST00000044338,ENSMUST00000166635	ENSMUSG00000036882	Arhgap33
chr7	31344144	31344499	0.77	ENSMUST00000149400,ENSMUST00000043975,ENSMUST00000156241,ENSMUST00000108164	ENSMUSG00000036845	Lin37
chr7	31497470	31497839	0.83	ENSMUST00000005692,ENSMUST00000167761,ENSMUST00000170371	ENSMUSG00000005553	Atp4a
chr7	31829031	31829395	0.65	ENSMUST00000161805,ENSMUST00000159924,ENSMUST00000162116,ENSMUST00000159753,ENSMUST00000160689,ENSMUST00000162733,ENSMUST00000161259,ENSMUST00000162087,ENSMUST00000009831,ENSMUST00000161684	ENSMUSG00000009687	Fxyd5
chr7	31837875	31838509	0.9	ENSMUST00000073892	ENSMUSG00000036578	Fxyd7
chr7	31838685	31838734	0.973333	ENSMUST00000073892	ENSMUSG00000036578	Fxyd7
chr7	35841966	35842594	1.63338	ENSMUST00000070191,ENSMUST00000130491	ENSMUSG00000056216	Cebpg
chr7	36370076	36370125	1.36521	ENSMUST00000040844,ENSMUST00000085536,ENSMUST00000085538,ENSMUST00000069912	ENSMUSG00000034867,ENSMUSG00000056043	Ankrd27,Rgs9bp
chr7	38969246	38969510	1.26667	ENSMUST00000067854	ENSMUSG00000054676	1600014C10Rik
chr7	39313603	39313847	1.05333	ENSMUST00000079759	ENSMUSG00000060565	Gm5591
chr7	39314664	39314720	1.07333	ENSMUST00000079759	ENSMUSG00000060565	Gm5591
chr7	46669403	46671271	1.02	ENSMUST00000031488,ENSMUST00000108017	ENSMUSG00000053742	Gm5114
chr7	48285804	48286599	1.01	ENSMUST00000164422	ENSMUSG00000048312	Gm4884
chr7	48537757	48538017	0.876667	ENSMUST00000097044	ENSMUSG00000072259	Gm5592
chr7	49371330	49371977	0.696667	ENSMUST00000166447	ENSMUSG00000090619	Vmn2r60
chr7	50210895	50211250	0.783333	ENSMUST00000054104,ENSMUST00000165198,ENSMUST00000102235	ENSMUSG00000044609,ENSMUSG00000076190	Gm9294,AC102561.1
chr7	50699051	50699415	0.956667	ENSMUST00000004729	ENSMUSG00000004610	Etfb
chr7	51033887	51034226	0.68	ENSMUST00000014058	ENSMUSG00000030693	Klk10
chr7	51696336	51696697	0.87	ENSMUST00000058667,ENSMUST00000156093	ENSMUSG00000047085	Lrrc4b
chr7	51844820	51845999	1.02667	ENSMUST00000071062,ENSMUST00000107905,ENSMUST00000107907,ENSMUST00000107906,ENSMUST00000163842,ENSMUST00000148180	ENSMUSG00000062785,ENSMUSG00000087560	Kcnc3,Gm15396
chr7	52229816	52230155	0.716667	ENSMUST00000063761	ENSMUSG00000007783	Cpt1c
chr7	52273840	52273989	1.08333	ENSMUST00000044111,ENSMUST00000142115,ENSMUST00000151264,ENSMUST00000153243,ENSMUST00000171446,ENSMUST00000085383	ENSMUSG00000038387,ENSMUSG00000038406	Rras,Scaf1
chr7	52381422	52381881	1.22393	ENSMUST00000051978,ENSMUST00000003521,ENSMUST00000082833,ENSMUST00000083285,ENSMUST00000083884,ENSMUST00000083944,ENSMUST00000125936,ENSMUST00000135681	ENSMUSG00000003429,ENSMUSG00000064767,ENSMUSG00000065219,ENSMUSG00000065818,ENSMUSG00000065878,ENSMUSG00000074129	Rps11,Snord35b,Snord32a,Snord35a,Snord34,Rpl13a
chr7	52625063	52625112	1.64177	ENSMUST00000107779,ENSMUST00000003961,ENSMUST00000131154,ENSMUST00000124128,ENSMUST00000131333,ENSMUST00000156528,ENSMUST00000147787,ENSMUST00000003971	ENSMUSG00000003863,ENSMUSG00000003872	Ppfia3,Lin7b
chr7	52675467	52675906	1.40756	ENSMUST00000072453	ENSMUSG00000038194	Lhb
chr7	52689288	52689627	0.96	ENSMUST00000003964,ENSMUST00000107766,ENSMUST00000107771,ENSMUST00000141761	ENSMUSG00000003865,ENSMUSG00000003868	Gys1,Ruvbl2
chr7	52954509	52954774	0.986667	ENSMUST00000003360,ENSMUST00000137294,ENSMUST00000126106	ENSMUSG00000003273	Car11
chr7	52983318	52983647	1.05	ENSMUST00000094424	ENSMUSG00000070563	Spaca4
chr7	53122069	53122554	1.39333	ENSMUST00000168030,ENSMUST00000002848	ENSMUSG00000002771	Grin2d
chr7	53436331	53436710	0.723333	ENSMUST00000033123,ENSMUST00000033124	ENSMUSG00000040136	Abcc8
chr7	54263060	54263394	1.31911	ENSMUST00000061639	ENSMUSG00000049516	Spty2d1
chr7	54611399	54611578	0.873333	ENSMUST00000075495,ENSMUST00000098438	ENSMUSG00000050650	Mrgpra1
chr7	54744733	54745267	0.84	ENSMUST00000066821,ENSMUST00000119798	ENSMUSG00000054040	Mrgpra2b
chr7	54746063	54747153	0.73	ENSMUST00000066821,ENSMUST00000119798	ENSMUSG00000054040	Mrgpra2b
chr7	55238348	55238901	0.753333	ENSMUST00000087092	ENSMUSG00000067173	Mrgpra4
chr7	55282478	55282838	0.746667	ENSMUST00000094390	ENSMUSG00000070552	Mrgprx1
chr7	55756773	55756829	0.826667	ENSMUST00000098433	ENSMUSG00000074109	Mrgprx2
chr7	56890727	56891296	0.77	ENSMUST00000032717	ENSMUSG00000030507	Dbx1
chr7	56892277	56892633	1.04667	ENSMUST00000032717	ENSMUSG00000030507	Dbx1
chr7	56893394	56894242	1.2	ENSMUST00000032717	ENSMUSG00000030507	Dbx1
chr7	57852804	57853176	0.946667	ENSMUST00000119710	ENSMUSG00000084234	4933405O20Rik
chr7	59132298	59132545	0.73	ENSMUST00000051912,ENSMUST00000107591	ENSMUSG00000030498	Gas2
chr7	62088174	62088720	0.9	ENSMUST00000082373	ENSMUSG00000063297	Luzp2
chr7	63218504	63218833	0.73	ENSMUST00000143325,ENSMUST00000119041,ENSMUST00000147950,ENSMUST00000126604,ENSMUST00000117812,ENSMUST00000171430,ENSMUST00000119201,ENSMUST00000135849,ENSMUST00000032635,ENSMUST00000152649,ENSMUST00000130189,ENSMUST00000149506	ENSMUSG00000030452,ENSMUSG00000087178	Nipa2,A230056P14Rik
chr7	69490923	69491380	0.95	ENSMUST00000038775	ENSMUSG00000033585	Ndn
chr7	73533532	73533861	0.754587	ENSMUST00000154893,ENSMUST00000077207,ENSMUST00000089025,ENSMUST00000015277	ENSMUSG00000015133	Lrrk1
chr7	74792523	74793075	0.726667	ENSMUST00000032774,ENSMUST00000133710,ENSMUST00000107471,ENSMUST00000126093,ENSMUST00000125839,ENSMUST00000135236,ENSMUST00000130681,ENSMUST00000032775,ENSMUST00000053950	ENSMUSG00000030555,ENSMUSG00000030556	Ttc23,Lrrc28
chr7	75097400	75097943	1.4142	ENSMUST00000005671	ENSMUSG00000005533	Igf1r
chr7	80685894	80686665	0.87	ENSMUST00000169922	ENSMUSG00000078671	Chd2
chr7	87080234	87080673	1.44535	ENSMUST00000048731	ENSMUSG00000039043	2610034B18Rik
chr7	87681094	87681534	0.713333	ENSMUST00000170315,ENSMUST00000081314	ENSMUSG00000030528	Blm
chr7	91756840	91757081	0.723333	ENSMUST00000134390,ENSMUST00000032865,ENSMUST00000128460	ENSMUSG00000030630	Fah
chr7	91827630	91827896	0.743333	ENSMUST00000069537	ENSMUSG00000030629	Zfand6
chr7	92061630	92061908	1.40913	ENSMUST00000073468	ENSMUSG00000070459	Olfr290
chr7	92064267	92064826	0.716667	ENSMUST00000073468	ENSMUSG00000070459	Olfr290
chr7	92718037	92718394	1.33913	ENSMUST00000168230	ENSMUSG00000090806	Vmn2r70
chr7	105850592	105851136	1.36885	ENSMUST00000033009,ENSMUST00000126356,ENSMUST00000153566,ENSMUST00000148776	ENSMUSG00000030753,ENSMUSG00000086477	Prkrir,Gm15506
chr7	106332996	106333235	0.683333	ENSMUST00000033001	ENSMUSG00000030747	Dgat2
chr7	106629753	106630202	1.73106	ENSMUST00000083032	ENSMUSG00000064966	Snord15b
chr7	106915363	106915619	0.656667	ENSMUST00000098263	ENSMUSG00000073997	Olfr521
chr7	107519532	107519589	1.14	ENSMUST00000032963,ENSMUST00000051777,ENSMUST00000098259,ENSMUST00000169323,ENSMUST00000170936,ENSMUST00000133464,ENSMUST00000156559,ENSMUST00000141494	ENSMUSG00000030718,ENSMUSG00000047248	Ppme1,C2cd3
chr7	107519757	107519986	1.56	ENSMUST00000032963,ENSMUST00000051777,ENSMUST00000098259,ENSMUST00000169323,ENSMUST00000170936,ENSMUST00000133464,ENSMUST00000156559,ENSMUST00000141494,ENSMUST00000120196	ENSMUSG00000030718,ENSMUSG00000047248	Ppme1,C2cd3
chr7	109213189	109213518	1.06333	ENSMUST00000106950,ENSMUST00000153176,ENSMUST00000141646,ENSMUST00000146450,ENSMUST00000094129,ENSMUST00000106949,ENSMUST00000123372,ENSMUST00000094130,ENSMUST00000166446,ENSMUST00000084843,ENSMUST00000130074,ENSMUST00000131104,ENSMUST00000096639,ENSMUST00000156119,ENSMUST00000089052	ENSMUSG00000070425,ENSMUSG00000070426	Trpc2,Rnf121
chr7	109681650	109681712	0.816667	ENSMUST00000098229	ENSMUSG00000073979	Olfr547
chr7	109701090	109701441	0.84	ENSMUST00000098227	ENSMUSG00000073977	Olfr549
chr7	109749919	109750277	1.01	ENSMUST00000098223	ENSMUSG00000073973	Olfr552
chr7	109751034	109751176	0.84	ENSMUST00000098223	ENSMUSG00000073973	Olfr552
chr7	109804522	109804873	1.12	ENSMUST00000098220	ENSMUSG00000073970	Olfr555
chr7	109848693	109849234	0.833333	ENSMUST00000094124	ENSMUSG00000070423	Olfr558
chr7	109865097	109865470	0.83	ENSMUST00000106909,ENSMUST00000084817	ENSMUSG00000066273	Olfr33
chr7	109865487	109865867	0.96	ENSMUST00000106909,ENSMUST00000084817	ENSMUSG00000066273	Olfr33
chr7	109909673	109910137	0.706667	ENSMUST00000060187,ENSMUST00000168007	ENSMUSG00000043366	Olfr78
chr7	109921851	109922093	0.84	ENSMUST00000098217	ENSMUSG00000073966	Olfr561
chr7	110023481	110024154	0.646667	ENSMUST00000098216	ENSMUSG00000073965	Olfr568
chr7	110133461	110134090	0.763333	ENSMUST00000056235	ENSMUSG00000045792	Olfr578
chr7	110135652	110136195	0.793333	ENSMUST00000056235	ENSMUSG00000045792	Olfr578
chr7	110304223	110304700	0.863333	ENSMUST00000061055	ENSMUSG00000051362	Olfr589
chr7	110563053	110563557	0.643333	ENSMUST00000106892,ENSMUST00000079348,ENSMUST00000116717	ENSMUSG00000058976,ENSMUSG00000080367	Usp17l5,AC162877.1
chr7	110696039	110696396	1.23307	ENSMUST00000106888	ENSMUSG00000078624	Olfr613
chr7	110696932	110697377	1.26412	ENSMUST00000106888	ENSMUSG00000078624	Olfr613
chr7	110761338	110762238	1.30106	ENSMUST00000052152	ENSMUSG00000045132	Olfr620
chr7	110811473	110812329	0.8	ENSMUST00000068531	ENSMUSG00000055124	Olfr623
chr7	110863462	110863916	1.308	ENSMUST00000098194	ENSMUSG00000073942	Olfr243
chr7	110865174	110865627	0.7	ENSMUST00000098194	ENSMUSG00000073942	Olfr243
chr7	111044255	111044512	0.766667	ENSMUST00000081748	ENSMUSG00000063615	Olfr64
chr7	111061326	111061770	1.456	ENSMUST00000059011,ENSMUST00000167269	ENSMUSG00000042219	Olfr631
chr7	111171294	111171644	0.966667	ENSMUST00000084799	ENSMUSG00000066262	Olfr640
chr7	111392356	111392700	0.986667	ENSMUST00000106849,ENSMUST00000060315,ENSMUST00000106848,ENSMUST00000106854,ENSMUST00000143414	ENSMUSG00000056144	Trim34a
chr7	111393355	111393733	0.736667	ENSMUST00000106849,ENSMUST00000060315,ENSMUST00000106848,ENSMUST00000106854,ENSMUST00000143414	ENSMUSG00000056144	Trim34a
chr7	111683457	111683787	0.761907	ENSMUST00000151294,ENSMUST00000147064	ENSMUSG00000073929	Trim30e-ps1
chr7	111684062	111684512	0.812016	ENSMUST00000151294,ENSMUST00000147064	ENSMUSG00000073929	Trim30e-ps1
chr7	111684977	111685512	1.50968	ENSMUST00000151294,ENSMUST00000147064	ENSMUSG00000073929	Trim30e-ps1
chr7	111833586	111833840	0.813333	ENSMUST00000098168	ENSMUSG00000073920	Olfr661
chr7	111990998	111991364	0.763333	ENSMUST00000076501,ENSMUST00000106814	ENSMUSG00000062369	Dub1a
chr7	112147126	112147384	0.773333	ENSMUST00000050599	ENSMUSG00000051172	Olfr672
chr7	112180772	112181222	0.843333	ENSMUST00000098162	ENSMUSG00000073915	Olfr676
chr7	112217084	112217234	0.776667	ENSMUST00000098160	ENSMUSG00000073913	Olfr678
chr7	112268734	112269386	0.723333	ENSMUST00000098157	ENSMUSG00000073911	Olfr681
chr7	112516279	112516608	0.72	ENSMUST00000098152	ENSMUSG00000073906	Olfr692
chr7	112782274	112783043	1.64223	ENSMUST00000147044,ENSMUST00000106791,ENSMUST00000153371,ENSMUST00000106792,ENSMUST00000106789,ENSMUST00000057525,ENSMUST00000140882	ENSMUSG00000036989	Trim3
chr7	114147895	114148162	0.886667	ENSMUST00000094109	ENSMUSG00000070417	Olfr2
chr7	114946187	114947040	0.753333	ENSMUST00000106755	ENSMUSG00000048236	Ovch2
chr7	115667846	115668834	1.36882	ENSMUST00000078933	ENSMUSG00000058014	Olfr502
chr7	117362256	117362611	0.893333	ENSMUST00000033325	ENSMUSG00000031015	Swap70
chr7	121706546	121706795	1.51321	ENSMUST00000119712,ENSMUST00000147428,ENSMUST00000138712,ENSMUST00000032908	ENSMUSG00000030670	Cyp2r1
chr7	126604767	126605006	0.913333	ENSMUST00000079898,ENSMUST00000033255	ENSMUSG00000030954	Gp2
chr7	126667974	126668023	0.556667	ENSMUST00000033267,ENSMUST00000066465	ENSMUSG00000030968,ENSMUSG00000030972	Pdilt,Acsm5
chr7	126865960	126866216	0.963333	ENSMUST00000033236	ENSMUSG00000030942	Thumpd1
chr7	127469958	127470404	1.31473	ENSMUST00000076272,ENSMUST00000098078,ENSMUST00000121265,ENSMUST00000140459	ENSMUSG00000054746	Abca15
chr7	128060670	128061634	1.94021	ENSMUST00000033173,ENSMUST00000106483	ENSMUSG00000030880	Polr3e
chr7	129275291	129275551	0.7	ENSMUST00000033156,ENSMUST00000123602,ENSMUST00000106469,ENSMUST00000142952,ENSMUST00000063587,ENSMUST00000106468,ENSMUST00000130149,ENSMUST00000098068,ENSMUST00000162843	ENSMUSG00000030868,ENSMUSG00000044702,ENSMUSG00000089631	Dctn5,Palb2,Gm16326
chr7	130643324	130643675	1.45145	ENSMUST00000042470,ENSMUST00000128217	ENSMUSG00000030757	Zkscan2
chr7	132587604	132588378	1.64594	ENSMUST00000033010,ENSMUST00000135129	ENSMUSG00000030752	Jmjd5
chr7	132588629	132588763	1.22075	ENSMUST00000033010,ENSMUST00000135129	ENSMUSG00000030752	Jmjd5
chr7	134007171	134007220	1.15333	ENSMUST00000050833,ENSMUST00000129812,ENSMUST00000106342,ENSMUST00000153764,ENSMUST00000132552,ENSMUST00000106343,ENSMUST00000144056,ENSMUST00000154881,ENSMUST00000125624,ENSMUST00000138793,ENSMUST00000146120	ENSMUSG00000030689,ENSMUSG00000042606	Ino80e,Hirip3
chr7	134092703	134093047	1.35667	ENSMUST00000032921,ENSMUST00000106335,ENSMUST00000164305,ENSMUST00000146017,ENSMUST00000106333,ENSMUST00000106332,ENSMUST00000106340,ENSMUST00000106339,ENSMUST00000052937	ENSMUSG00000030683,ENSMUSG00000046378	Sez6l2,Asphd1
chr7	134888247	134888791	0.963333	ENSMUST00000033081,ENSMUST00000106277	ENSMUSG00000030811	Fbxl19
chr7	134912572	134913619	2.01582	ENSMUST00000061587,ENSMUST00000118865,ENSMUST00000121504	ENSMUSG00000043964	Orai3
chr7	134968428	134968767	0.74	ENSMUST00000152310,ENSMUST00000106267	ENSMUSG00000030805,ENSMUSG00000030806	Stx4a,Stx1b
chr7	135020931	135021380	0.736667	ENSMUST00000106261,ENSMUST00000144721,ENSMUST00000150961,ENSMUST00000106262,ENSMUST00000106263,ENSMUST00000054415,ENSMUST00000131000,ENSMUST00000050383,ENSMUST00000170187,ENSMUST00000098017	ENSMUSG00000049728,ENSMUSG00000049739	Zfp668,Zfp646
chr7	137663950	137664279	1.53406	ENSMUST00000033139,ENSMUST00000035458,ENSMUST00000094017	ENSMUSG00000030850	Ate1
chr7	138175429	138175599	0.583333	ENSMUST00000084509,ENSMUST00000006366	ENSMUSG00000047517	Dmbt1
chr7	138694837	138695579	1.06333	ENSMUST00000051997	ENSMUSG00000050100	Hmx2
chr7	139345885	139346634	1.80675	ENSMUST00000127039,ENSMUST00000033149,ENSMUST00000152302	ENSMUSG00000030862,ENSMUSG00000086814	Cpxm2,Gm15677
chr7	139508006	139508540	1.97768	ENSMUST00000077472,ENSMUST00000080215	ENSMUSG00000030930	Chst15
chr7	140043591	140043860	0.976667	ENSMUST00000135932,ENSMUST00000141920,ENSMUST00000152410,ENSMUST00000120425,ENSMUST00000154914,ENSMUST00000033257	ENSMUSG00000030960	Mettl10
chr7	144507826	144508360	0.903333	ENSMUST00000168203,ENSMUST00000033378,ENSMUST00000106118	ENSMUSG00000010476	Ebf3
chr7	146433174	146433923	1.58923	ENSMUST00000093993,ENSMUST00000172136	ENSMUSG00000060260	Pwwp2b
chr7	147079606	147079950	0.85	ENSMUST00000053445,ENSMUST00000151421,ENSMUST00000121839	ENSMUSG00000066129	Kndc1
chr7	147520370	147520725	0.87	ENSMUST00000172230,ENSMUST00000072606	ENSMUSG00000062782	Olfr527
chr7	147587918	147588403	1.28	ENSMUST00000080153	ENSMUSG00000062712	Olfr531
chr7	147794865	147795420	0.88	ENSMUST00000072655	ENSMUSG00000063437	Olfr46
chr7	147852125	147852471	0.83	ENSMUST00000078967	ENSMUSG00000059136	Olfr539
chr7	147874466	147874743	0.703333	ENSMUST00000084454	ENSMUSG00000066122	Olfr45
chr7	147875079	147876044	0.683333	ENSMUST00000084454	ENSMUSG00000066122	Olfr45
chr7	147889239	147889476	0.723333	ENSMUST00000080681	ENSMUSG00000057997	Olfr541
chr7	147973857	147974001	1.36629	ENSMUST00000026553	ENSMUSG00000025480	Syce1
chr7	148127486	148127637	1.04333	ENSMUST00000164337,ENSMUST00000169736,ENSMUST00000168084,ENSMUST00000079403,ENSMUST00000093982,ENSMUST00000163094,ENSMUST00000164580	ENSMUSG00000062031	Athl1
chr7	148513692	148514617	1.71307	ENSMUST00000155657,ENSMUST00000126510,ENSMUST00000145184,ENSMUST00000026578,ENSMUST00000071001,ENSMUST00000133012,ENSMUST00000128649,ENSMUST00000097951,ENSMUST00000169944,ENSMUST00000080553	ENSMUSG00000025505,ENSMUSG00000058886	Tmem80,Deaf1
chr7	148577228	148577977	1.91844	ENSMUST00000026576,ENSMUST00000141793	ENSMUSG00000025503	Taldo1
chr7	149486446	149486847	0.836667	ENSMUST00000061403	ENSMUSG00000045236	Krtap5-4
chr7	149654808	149655264	0.733333	ENSMUST00000038946,ENSMUST00000128986,ENSMUST00000105966	ENSMUSG00000018819	Lsp1
chr7	149766381	149766730	1.15612	ENSMUST00000149974,ENSMUST00000152754,ENSMUST00000136359,ENSMUST00000149974,ENSMUST00000152754,ENSMUST00000136359	ENSMUSG00000000031	H19
chr7	149766426	149766760	1.18352	ENSMUST00000149974,ENSMUST00000152754,ENSMUST00000136359,ENSMUST00000149974,ENSMUST00000152754,ENSMUST00000136359	ENSMUSG00000000031	H19
chr7	149766971	149767020	1.1173	ENSMUST00000149974,ENSMUST00000152754,ENSMUST00000136359	ENSMUSG00000000031	H19
chr7	149848887	149849113	1.18667	ENSMUST00000143666,ENSMUST00000105936,ENSMUST00000145896,ENSMUST00000124393	ENSMUSG00000048583,ENSMUSG00000086266	Igf2,Igf2as
chr7_random	257770	257969	0.93	ENSMUST00000098804	ENSMUSG00000074368	AC189028.1
chr8	3351021	3351260	0.863333	ENSMUST00000098966,ENSMUST00000098965	ENSMUSG00000074497	A430078G23Rik
chr8	3628710	3628964	1.02333	ENSMUST00000160708,ENSMUST00000162867,ENSMUST00000159888,ENSMUST00000159911,ENSMUST00000162737,ENSMUST00000163044,ENSMUST00000004745	ENSMUSG00000004626	Stxbp2
chr8	3629125	3629185	0.916667	ENSMUST00000160708,ENSMUST00000162867,ENSMUST00000159888,ENSMUST00000159911,ENSMUST00000162737,ENSMUST00000163044,ENSMUST00000004745	ENSMUSG00000004626	Stxbp2
chr8	3630105	3630162	0.77	ENSMUST00000160708,ENSMUST00000162867,ENSMUST00000159888,ENSMUST00000159911,ENSMUST00000162737,ENSMUST00000163044,ENSMUST00000004745,ENSMUST00000161982	ENSMUSG00000004626	Stxbp2
chr8	3675242	3675645	0.603333	ENSMUST00000044857,ENSMUST00000159364	ENSMUSG00000040236,ENSMUSG00000089665	Trappc5,2400009B08Rik
chr8	4238608	4239442	1.67333	ENSMUST00000052385,ENSMUST00000110998,ENSMUST00000062686,ENSMUST00000003027,ENSMUST00000110999,ENSMUST00000145165,ENSMUST00000110994,ENSMUST00000110995	ENSMUSG00000002948	Map2k7
chr8	11313190	11314129	1.58983	ENSMUST00000033898,ENSMUST00000033899	ENSMUSG00000031502,ENSMUSG00000031503	Col4a1,Col4a2
chr8	12947480	12948129	1.44405	ENSMUST00000130302,ENSMUST00000110871,ENSMUST00000110867,ENSMUST00000033819,ENSMUST00000110866	ENSMUSG00000031442	Mcf2l
chr8	13023481	13023945	0.933333	ENSMUST00000033820,ENSMUST00000098925	ENSMUSG00000031443	F7
chr8	17534767	17535101	1.72203	ENSMUST00000110790,ENSMUST00000082104,ENSMUST00000131778,ENSMUST00000138348,ENSMUST00000122983,ENSMUST00000133933,ENSMUST00000137947	ENSMUSG00000060924	Csmd1
chr8	18990821	18991272	0.773333	ENSMUST00000066282	ENSMUSG00000053695	Defb37
chr8	19291172	19291799	0.626667	ENSMUST00000033852	ENSMUSG00000039775	Defb3
chr8	19448063	19449392	1.03667	ENSMUST00000033854	ENSMUSG00000031471	Defb8
chr8	22163516	22163578	0.77	ENSMUST00000076754	ENSMUSG00000074447	Defa21
chr8	22165286	22165747	0.596667	ENSMUST00000076754	ENSMUSG00000074447	Defa21
chr8	22299916	22300672	0.73	ENSMUST00000098897	ENSMUSG00000074443	Defa22
chr8	22435258	22435807	0.8	ENSMUST00000098892	ENSMUSG00000074439	Defa5
chr8	22468258	22468316	0.84	ENSMUST00000098890,ENSMUST00000117779,ENSMUST00000157963	ENSMUSG00000074437,ENSMUSG00000084377,ENSMUSG00000088588	Defa-rs1,Gm15302,SNORA5
chr8	22617641	22618147	0.666667	ENSMUST00000084042	ENSMUSG00000065958	Defa20
chr8	22619026	22619088	0.583333	ENSMUST00000084042	ENSMUSG00000065958	Defa20
chr8	22619141	22620138	0.556667	ENSMUST00000084042	ENSMUSG00000065958	Defa20
chr8	22774390	22775048	0.73	ENSMUST00000075268	ENSMUSG00000063206	Gm15315
chr8	22815676	22815820	0.783333	ENSMUST00000071886,ENSMUST00000121457,ENSMUST00000157646	ENSMUSG00000058618,ENSMUSG00000081668,ENSMUSG00000088271	AY761184,Gm7869,SNORA5
chr8	22967318	22967715	0.636667	ENSMUST00000054162	ENSMUSG00000044743	Defb10
chr8	23078529	23079179	0.693333	ENSMUST00000070649,ENSMUST00000017193	ENSMUSG00000017049	Ccdc70
chr8	28453654	28454183	0.566667	ENSMUST00000095375	ENSMUSG00000071138	Tex24
[truncated: 297 more rows]
