# Supplementary material for: Coordinate Regulation of DNA Methylation and H3K27me3 in Mouse Embryonic Stem Cells
Source: PLoS One. 2013 Jan 11;8(1):e53880. doi: 10.1371/journal.pone.0053880 (PMC3543269; doi:10.1371/journal.pone.0053880)
Supplement: Table S2 — Gene ontology terms associated with genes with expression changes in Eed−/− or DnmtTKO cells. (XLS) [file pone.0053880.s007.xls]

## Sheet: Sheet1
	David Enrichment Score
GO Cluster	Dnmt-TKO	eed	common genes
Embryonic development	3.29	6.99	3.7
Reproductive development	1.51
Tube development	2.35	1.97	2.02
chromatin organization	4.27	1.9
Neg. regulation of txn	5.11	3.33	1.73
Limb development			1.41
Muscle development		1.37
Cell cycle	5.29	2.16
Cytoskeleton	4.14	2.35	1.33
Transcription factor	3.25	3.09
DNA replication	3.08
Proteolysis	2.33
Nucleotide binding	2.32	3.2
GTPase binding	2.05
Protein complex assembly	1.98
DNA damage	1.88
Ubiquitination	1.84	1.36
ATPase activity	1.83
DNA modification	1.81
Cellular localization	1.77
Posttranscriptional regulation	1.72
Pos. reg. Of cell cycle	1.7
Lung development	1.68	2.15	2.97
Ion binding	1.67	3.35
Mammary development	1.64
DNA repair	1.57
Lipid binding	1.56
Neg. reg. Of translation	1.5
Vasculature development	1.49	3.91	3.24
Stem cell maintenance	1.45	1.94
Gastrulation	1.42	1.37
Gene silencing by RNA	1.4
Pos. reg. Of txn	1.35	1.85	1.63
Glycolysis		4.1
Cell migration		2.58
Signal transduction		2.23	1.77
lipid biosynthesis		2.07
Blastocyst development		1.84
Axis specification		1.79	1.62
Apoptosis		1.61
Amino acid biosynthesis		1.48
Cell junction		1.35
Organ development		1.31
