# Supplementary material for: Coordinate Regulation of DNA Methylation and H3K27me3 in Mouse Embryonic Stem Cells
Source: PLoS One. 2013 Jan 11;8(1):e53880. doi: 10.1371/journal.pone.0053880 (PMC3543269; doi:10.1371/journal.pone.0053880)
Supplement: Table S3 — 1,413 genes with changes in gene expression in Eed−/− or DnmtTKO according to RNAseq analysis. Results include the output from both Cuffdiff and DESeq. (XLS) [file pone.0053880.s008.xls]

## Sheet: Sheet1
				Cuffdiff										DESeq
Ensemble_gene_id	Gene	Ensemble_transcript_id	Locus	Sample_1	Sample_2	status	RPKM_1	RPKM_2	ln(fold_change)	test_stat	p_value	q_value	sig	baseMean	baseMeanA	baseMeanB	foldChange	log2FoldChange	pval	padj	resVarA	resVarB
ENSMUSG00000000028	Cdc45	ENSMUST00000000028	chr16:18780539-18835349	v6.5	dnmt	OK	21.5709	43.028	0.690505	-5.78819	7.115e-09	9.58318e-08	yes	314.721	252.017	377.425	1.49762	0.582668	0.000235264	0.00205755	0.263867	0.437924
ENSMUSG00000000303	Cdh1	ENSMUST00000000312	chr8:109127250-109194146	v6.5	dnmt	OK	186.388	99.2953	-0.629734	3.75524	0.000173175	0.00116915	yes	2566.1	3429.54	1702.67	0.496472	-1.01022	1.51185775555493e-14	8.43337991699311e-13	0.634498	0.143476
ENSMUSG00000000730	Dnmt3l	ENSMUST00000000746	chr10:77492766-77526367	v6.5	dnmt	OK	157.611	661.266	1.43403	-10.5672	0	0	yes	2544.88	1190.4	3899.36	3.27566	1.71179	1.20965449262317e-30	2.45902898351158e-28	0.00298634	1.71873
ENSMUSG00000000958	Slc7a7	ENSMUST00000000984	chr14:54980524-55032856	v6.5	dnmt	OK	42.0015	20.4782	-0.718344	5.77026	7.91482e-09	1.05041e-07	yes	608.865	866.294	351.435	0.405676	-1.3016	1.14605589273797e-20	1.19003414935892e-18	23.5616	3.42656
ENSMUSG00000001018	Snapin	ENSMUST00000001044	chr3:90280122-90294955	v6.5	dnmt	OK	25.3365	65.4218	0.94861	-9.1076	0	0	yes	184.433	153.455	215.412	1.40374	0.489279	0.00521169	0.0271446	1.93739	0.03391
ENSMUSG00000001150	Mcm3ap	ENSMUST00000001178	chr10:75911825-75978598	v6.5	dnmt	OK	27.4515	55.3572	0.701386	-6.60627	3.94129e-11	6.83493e-10	yes	1154.54	821.811	1487.26	1.80974	0.855783	1.88462021079771e-09	5.11495063521717e-08	0.346349	0.156426
ENSMUSG00000001151	Pcnt	ENSMUST00000001179	chr10:75813998-75905657	v6.5	dnmt	OK	17.4789	24.0608	0.31959	-2.68297	0.00729725	0.0313118	yes	944.059	823.012	1065.11	1.29416	0.372011	0.0067637	0.0334927	0.244215	3.8603
ENSMUSG00000001247	Lsr	ENSMUST00000001279	chr7:31731014-31774739	v6.5	dnmt	OK	27.4958	12.7119	-0.771496	5.4706	4.48522e-08	5.44648e-07	yes	220.407	312.393	128.422	0.411091	-1.28247	1.96315380705553e-14	1.08178644040848e-12	0.752356	0.0126163
ENSMUSG00000001403	Ube2c	ENSMUST00000001439	chr2:164595397-164605467	v6.5	dnmt	OK	147.922	223.46	0.412548	-3.72024	0.000199036	0.00132723	yes	631.967	527.253	736.681	1.3972	0.482543	0.000935824	0.00659954	0.034625	2.21907494074931e-05
ENSMUSG00000001424	Snd1	ENSMUST00000001460	chr6:28425138-28885162	v6.5	dnmt	OK	63.8629	110.636	0.549503	-3.18294	0.00145789	0.00785061	yes	1523.91	1236.33	1811.5	1.46523	0.551124	8.76966793803232e-05	0.000873759	2.19157	1.7949
ENSMUSG00000001507	Itga3	ENSMUST00000001548	chr11:94905787-94938115	v6.5	dnmt	OK	37.8228	16.4017	-0.83553	3.70437	0.000211915	0.00140449	yes	507.768	699.342	316.193	0.45213	-1.14519	1.22250587039397e-15	7.71453125317338e-14	0.52946	0.564418
ENSMUSG00000001829	Clpb	ENSMUST00000001884	chr7:108812146-108943974	v6.5	dnmt	OK	30.5494	52.5384	0.542201	-2.7868	0.00532315	0.0239388	yes	511.98	436.343	587.617	1.34668	0.429412	0.00429549	0.0232638	0.188548	0.0451728
ENSMUSG00000002006	Pdzd4	ENSMUST00000002080	chrX:71038697-71070308	v6.5	dnmt	OK	36.0417	17.3586	-0.730585	7.08019	1.43952e-12	2.7037e-11	yes	551.356	779.557	323.155	0.414536	-1.27043	1.36820705385545e-19	1.30162841025690e-17	11.2832	0.0342709
ENSMUSG00000002076	Hsf2bp	ENSMUST00000002145	chr17:32081713-32171453	v6.5	dnmt	OK	27.1736	65.0775	0.873331	-3.76281	0.000168012	0.00113712	yes	343.894	186.356	501.432	2.69072	1.42799	1.05335073218419e-17	8.10544461714616e-16	3.80256720197743e-06	0.355504
ENSMUSG00000046223	Plaur	ENSMUST00000002284	chr7:25247518-25260892	v6.5	dnmt	OK	32.8893	86.7453	0.969828	-7.4188	1.18128e-13	2.33163e-12	yes	413.811	274.302	553.321	2.0172	1.01235	8.69211465029202e-11	2.8968988956846e-09	2.75091	0.0314239
ENSMUSG00000002297	Dbf4	ENSMUST00000002368	chr5:8396972-8422716	v6.5	dnmt	OK	107.486	84.257	-0.24349	2.51425	0.0119286	0.0466824	yes	869.497	1061.09	677.904	0.638875	-0.646394	2.62472787083189e-06	3.90626045537027e-05	0.199253	0.962532
ENSMUSG00000054452	Aes	ENSMUST00000002518	chr10:81022238-81029107	v6.5	dnmt	OK	51.2256	148.767	1.06614	-9.65836	0	0	yes	485.784	276.939	694.629	2.50824	1.32667	4.93253663443924e-17	3.57663614699534e-15	0.0187411	0.777686
ENSMUSG00000002885	Cd97	ENSMUST00000002964	chr8:86239075-86265225	v6.5	dnmt	OK	30.5357	57.5852	0.634369	-6.41437	1.41408e-10	2.28441e-09	yes	264.469	162.479	366.459	2.25543	1.1734	4.49824911270491e-12	1.80371402105125e-10	1.21417	0.589616
ENSMUSG00000002985	Apoe	ENSMUST00000003066	chr7:20281594-20284515	v6.5	dnmt	OK	826.169	172.899	-1.56409	9.76176	0	0	yes	1651.65	2808.22	495.07	0.176293	-2.50395	1.26275975446207e-76	1.12166007755044e-73	27.8154	2.35780193463524e-05
ENSMUSG00000003032	Klf4	ENSMUST00000003116	chr4:55540012-55545347	v6.5	dnmt	OK	28.2297	60.5597	0.763256	-4.74139	2.12258e-06	2.06107e-05	yes	430.559	273.062	588.055	2.15355	1.10672	1.36978865104417e-12	5.95355786362959e-11	2.33987	0.0653257
ENSMUSG00000003235	Eif2b5	ENSMUST00000003320	chr16:20498889-20510028	v6.5	dnmt	OK	57.8066	97.4114	0.521841	-4.84898	1.24097e-06	1.24052e-05	yes	714.632	614.175	815.089	1.32713	0.408308	0.00407561	0.0223155	0.337351	0.360006
ENSMUSG00000020456	Ogdh	ENSMUST00000003461	chr11:6191635-6256645	v6.5	dnmt	OK	32.7688	50.4986	0.432469	-2.77827	0.00546484	0.024515	yes	698.173	580.085	816.261	1.40714	0.492767	0.000734445	0.00536793	2.14432	1.26317
ENSMUSG00000029777	Gars	ENSMUST00000003572	chr6:54987994-55029498	v6.5	dnmt	OK	136.106	100.518	-0.303096	2.8809	0.00396542	0.0186843	yes	1143.4	1354.13	932.666	0.688756	-0.537936	5.35755473682729e-05	0.000568966	1.72859	0.0566223
ENSMUSG00000003808	Farsa	ENSMUST00000003906	chr8:87380887-87393156	v6.5	dnmt	OK	43.8015	89.8273	0.718222	-5.5631	2.65018e-08	3.2768e-07	yes	453.239	331.296	575.182	1.73616	0.7959	2.83847102055498e-07	5.18086915499578e-06	0.469606	0.39149
ENSMUSG00000003809	Gcdh	ENSMUST00000003907	chr8:87396009-87417820	v6.5	dnmt	OK	21.0154	46.6283	0.796954	-5.51278	3.53202e-08	4.31798e-07	yes	289.707	185.099	394.315	2.1303	1.09106	7.87565469798118e-11	2.65292045308748e-09	0.20952	0.412522
ENSMUSG00000003814	Calr	ENSMUST00000003912	chr8:87365748-87370833	v6.5	dnmt	OK	211.427	552.005	0.959676	-5.91404	3.33818e-09	4.7064e-08	yes	2533.08	1687.12	3379.05	2.00285	1.00205	1.85076057290679e-12	7.88962723098292e-11	0.000159702	0.0583105
ENSMUSG00000003824	Syce2	ENSMUST00000003922	chr8:87396009-87417820	v6.5	dnmt	OK	45.5699	87.9169	0.657145	-5.2542	1.48672e-07	1.71701e-06	yes	390.813	246.927	534.7	2.16542	1.11465	3.55759127401468e-12	1.44639979558447e-10	0.0568961	0.00434199
ENSMUSG00000003955	Fam162a	ENSMUST00000004057	chr16:36043929-36071601	v6.5	dnmt	OK	71.8455	164.142	0.826214	-6.30658	2.85268e-10	4.50126e-09	yes	438.001	318.481	557.521	1.75057	0.807821	3.23603980562241e-07	5.84288937064656e-06	3.66964	0.664017
ENSMUSG00000025809	Itgb1	ENSMUST00000004192	chr8:131209553-131257100	v6.5	dnmt	OK	121.382	92.043	-0.276689	2.6494	0.00806354	0.0339031	yes	963.615	1088.19	839.045	0.77105	-0.375104	0.00575704	0.0294503	0.250515	0.172901
ENSMUSG00000004099	Dnmt1	ENSMUST00000004202	chr9:20711649-20757317	v6.5	dnmt	OK	78.035	22.2726	-1.2538	11.4813	0	0	yes	1204.78	1789.24	620.323	0.346695	-1.52826	2.31103414368125e-30	4.59801061681447e-28	6.21889313219734e-05	0.114029
ENSMUSG00000004319	Clcn3	ENSMUST00000004430	chr8:63389185-63462097	v6.5	dnmt	OK	51.0913	84.8589	0.507375	-5.04266	4.59108e-07	5.00409e-06	yes	1164.9	903.924	1425.87	1.57742	0.657567	4.48988681394176e-06	6.31412064077302e-05	0.86437	0.446778
ENSMUSG00000004530	Coro1c	ENSMUST00000004646	chr5:114292444-114358767	v6.5	dnmt	OK	163.35	101.799	-0.472897	2.83217	0.00462326	0.0213575	yes	1022.2	1163.14	881.258	0.757654	-0.400389	0.00306396	0.0177102	0.119989	0.0121029
ENSMUSG00000004665	Cnn2	ENSMUST00000004784	chr10:79451328-79458807	v6.5	dnmt	OK	69.7553	37.6248	-0.617329	4.74187	2.11754e-06	2.05986e-05	yes	427.188	590.169	264.206	0.447678	-1.15947	1.89284956251313e-15	1.15954772300279e-13	0.566611	0.100953
ENSMUSG00000005148	Klf5	ENSMUST00000005279	chr14:99697909-99712624	v6.5	dnmt	OK	65.0026	119.825	0.611601	-5.43234	5.56185e-08	6.6351e-07	yes	651.485	503.778	799.193	1.5864	0.665756	3.81800653430209e-06	5.47292783905834e-05	3.28218	0.421793
ENSMUSG00000005204	Senp3	ENSMUST00000005336	chr11:69486611-69495586	v6.5	dnmt	OK	195.788	298.741	0.422545	-5.31344	1.07572e-07	1.26386e-06	yes	1451.69	1237.74	1665.63	1.3457	0.428355	0.00195577	0.0122275	0.254954	0.0103589
ENSMUSG00000005233	Spc25	ENSMUST00000005365	chr2:69031951-69044251	v6.5	dnmt	OK	48.8638	130.697	0.983844	-7.93635	1.9984e-15	4.09333e-14	yes	421.462	262.067	580.857	2.21645	1.14825	5.4048101605313e-13	2.46749210233865e-11	0.414848	2.93621
ENSMUSG00000005410	Mcm5	ENSMUST00000005545	chr8:77633426-77652338	v6.5	dnmt	OK	164.181	366.844	0.803969	-4.92105	8.60832e-07	8.88327e-06	yes	2812.16	1869.61	3754.7	2.00828	1.00596	1.50990332612208e-12	6.49075748609661e-11	0.284302	0.361363
ENSMUSG00000005413	Hmox1	ENSMUST00000005548	chr8:77617489-77624495	v6.5	dnmt	OK	122.948	283.558	0.835652	-6.69032	2.22682e-11	3.97604e-10	yes	1054.84	724.626	1385.05	1.9114	0.934631	3.64326843010346e-11	1.29155583706252e-09	11.2358	0.0489193
ENSMUSG00000005892	Trh	ENSMUST00000006046	chr6:92192054-92194644	v6.5	dnmt	OK	168.558	118.266	-0.354345	3.29022	0.00100108	0.0056368	yes	722.356	867.138	577.574	0.666069	-0.586257	9.37551112232923e-06	0.000122157	42.8277	0.180225
ENSMUSG00000006273	Atp6v1b2	ENSMUST00000006435	chr8:71561609-71637610	v6.5	dnmt	OK	63.8963	119.525	0.626265	-5.84156	5.17148e-09	7.10653e-08	yes	922.675	697.686	1147.66	1.64496	0.718049	4.17751606511413e-07	7.40213817955608e-06	1.52707	0.141523
ENSMUSG00000006276	Eps15l1	ENSMUST00000006439	chr8:74864899-74945373	v6.5	dnmt	OK	27.9735	50.0587	0.581939	-3.78573	0.000153257	0.00104115	yes	917.248	759.444	1075.05	1.41558	0.50139	0.000366078	0.00298294	0.00278079	1.51703
ENSMUSG00000032604	Qars	ENSMUST00000006838	chr9:108410335-108418272	v6.5	dnmt	OK	148.28	112.782	-0.27365	2.82594	0.00471425	0.0217039	yes	759.088	873.302	644.875	0.738433	-0.437461	0.00154269	0.0100405	0.0704412	0.0887872
ENSMUSG00000006998	Psmd2	ENSMUST00000007212	chr16:20651724-20663487	v6.5	dnmt	OK	97.3941	158.699	0.488244	-4.6432	3.43054e-06	3.19399e-05	yes	1310.39	1044.89	1575.88	1.50818	0.592812	2.80937370755976e-05	0.000322946	0.273118	0.0968938
ENSMUSG00000007379	Dennd2c	ENSMUST00000007523	chr3:102906584-102973654	v6.5	dnmt	OK	14.6992	27.8782	0.640051	-5.13919	2.75923e-07	3.10728e-06	yes	537.095	379.237	694.952	1.8325	0.873813	7.76477053510134e-09	1.91125616906169e-07	0.0668148	0.0015026
ENSMUSG00000007880	Arid1a	ENSMUST00000008024	chr4:133234922-133312684	v6.5	dnmt	OK	118.255	81.5276	-0.371902	6.17034	6.81453e-10	1.03322e-08	yes	2997.61	3584.69	2410.52	0.67245	-0.572501	1.79279118785235e-05	0.000217434	1.62143	2.60148
ENSMUSG00000028970	Abcb1b	ENSMUST00000009058	chr5:8773576-8866314	v6.5	dnmt	OK	8.33708	23.8169	1.04968	-7.783	7.10543e-15	1.4445e-13	yes	592.514	345.911	839.116	2.42581	1.27847	7.45722382263601e-17	5.24896064415e-15	0.218925	0.723575
ENSMUSG00000008976	Gabpa	ENSMUST00000009120	chr16:84828110-84864024	v6.5	dnmt	OK	106.133	146.249	0.320623	-3.57584	0.0003491	0.00220339	yes	1073.18	935.186	1211.18	1.29512	0.373088	0.00723646	0.0353475	0.330566	0.0114616
ENSMUSG00000024006	Stk38	ENSMUST00000009138	chr17:29107829-29144890	v6.5	dnmt	OK	81.9649	54.2326	-0.413009	3.18226	0.00146133	0.00786134	yes	787.624	969.431	605.817	0.62492	-0.678256	1.27248855007615e-06	2.04217918916385e-05	5.9117	1.36766
ENSMUSG00000009628	Tex15	ENSMUST00000009772	chr8:34627209-34696054	v6.5	dnmt	OK	13.3376	29.4656	0.792637	-4.37905	1.19195e-05	9.99989e-05	yes	378.953	275.541	482.366	1.75062	0.807864	1.61064979320741e-07	3.08321155073575e-06	3.44819	1.63515
ENSMUSG00000019916	P4ha1	ENSMUST00000009789	chr10:58786043-58836052	v6.5	dnmt	OK	24.8423	54.6275	0.787989	-6.2129	5.20153e-10	7.95321e-09	yes	497.075	330.678	663.472	2.0064	1.00461	1.53420198434202e-10	4.90896578545145e-09	1.72452	4.59943
ENSMUSG00000010592	Dazl	ENSMUST00000010736	chr17:50418718-50432924	v6.5	dnmt	OK	3.49621	127.051	3.59291	-17.3538	0	0	yes	693.091	39.7717	1346.41	33.8535	5.08123	1.23112789884656e-124	2.09599524778627e-121	0.105441	9.5379
ENSMUSG00000011306	Sugp1	ENSMUST00000011450	chr8:72566711-72595852	v6.5	dnmt	OK	29.861	46.3419	0.439495	-3.64902	0.000263245	0.00170716	yes	572.181	460.001	684.36	1.48774	0.573119	0.000102863	0.00100369	0.675535	0.319756
ENSMUSG00000012396	Nanog	ENSMUST00000012540	chr6:122657506-122664651	v6.5	dnmt	OK	171.029	321.701	0.631792	-4.53028	5.89062e-06	5.19063e-05	yes	2096.83	1507.2	2686.46	1.78241	0.83383	3.36482694367985e-09	8.77885401723338e-08	0.452869	1.81659
ENSMUSG00000020472	Zkscan17	ENSMUST00000013262	chr11:59299021-59340253	v6.5	dnmt	OK	30.6599	21.3247	-0.363089	2.62715	0.00861036	0.0357864	yes	411.245	520.65	301.839	0.579735	-0.786534	1.25921755603118e-07	2.46711241138498e-06	0.146792	1.84038
ENSMUSG00000064145	Arih2	ENSMUST00000013338	chr9:108505272-108553284	v6.5	dnmt	OK	20.7811	35.3359	0.530856	-4.57166	4.83887e-06	4.32708e-05	yes	842.915	665.911	1019.92	1.53162	0.615054	1.59108521490988e-05	0.000195143	1.84197	0.635883
ENSMUSG00000013415	Igf2bp1	ENSMUST00000013559	chr11:95818476-95867254	v6.5	dnmt	OK	294.693	209.642	-0.340533	4.43904	9.03623e-06	7.7242e-05	yes	4982.62	6182.37	3782.88	0.611881	-0.708678	2.09596427732569e-07	3.92444315395910e-06	0.927006	2.2785
ENSMUSG00000014245	Pigl	ENSMUST00000014389	chr11:62094974-62329795	v6.5	dnmt	OK	11.4938	35.1888	1.11892	-8.62529	0	0	yes	310.513	181.342	439.685	2.42461	1.27776	2.86832188374119e-14	1.53906279933900e-12	0.212561	0.803291
ENSMUSG00000014498	Ankrd52	ENSMUST00000014642	chr10:127814170-127848548	v6.5	dnmt	OK	17.4983	10.0001	-0.559508	4.90624	9.28396e-07	9.54419e-06	yes	392.687	480.373	305.002	0.634927	-0.655337	1.43962382598840e-05	0.000178848	0.453676	2.97956
ENSMUSG00000014551	Mrps25	ENSMUST00000014695	chr6:92041383-92134027	v6.5	dnmt	OK	38.7034	77.5639	0.695174	-4.94564	7.58936e-07	7.9681e-06	yes	101.996	76.8934	127.098	1.65292	0.725014	0.000729396	0.00533723	0.0144534	0.051278
ENSMUSG00000014859	E2f4	ENSMUST00000015003	chr8:107821562-107829269	v6.5	dnmt	OK	101.103	74.9523	-0.299285	2.80285	0.00506532	0.0229695	yes	712.497	860.973	564.021	0.655097	-0.610219	1.01278865484427e-05	0.000130792	1.17792	0.466254
ENSMUSG00000015112	Slc25a13	ENSMUST00000015256	chr6:5991218-6167173	v6.5	dnmt	OK	26.4496	42.1196	0.465272	-3.29012	0.00100145	0.00563305	yes	917.367	726.701	1108.03	1.52475	0.608569	1.96648259099968e-05	0.000236534	0.000877847	0.123909
ENSMUSG00000015605	Srf	ENSMUST00000015749	chr17:46579396-46968362	v6.5	dnmt	OK	11.3827	19.1994	0.522789	-4.0185	5.8569e-05	0.000433123	yes	244.537	205.178	283.895	1.38365	0.46848	0.00561246	0.0288459	0.040245	0.736086
ENSMUSG00000015837	Sqstm1	ENSMUST00000015981	chr11:49987945-50024329	v6.5	dnmt	OK	184.279	136.29	-0.30167	3.41409	0.000639954	0.00378396	yes	819.325	974.226	664.425	0.682004	-0.552149	7.02699352771173e-05	0.000719697	14.4875	1.66688
ENSMUSG00000015937	H2afy	ENSMUST00000016081	chr13:56174979-56237722	v6.5	dnmt	OK	80.6129	56.9629	-0.347258	2.62649	0.00862695	0.0357732	yes	713.739	821.16	606.319	0.738368	-0.437587	0.00133974	0.00895289	0.625103	1.13879
ENSMUSG00000015994	Fnta	ENSMUST00000016138	chr8:27109200-27126073	v6.5	dnmt	OK	46.3796	87.8356	0.638608	-5.57954	2.41153e-08	2.98853e-07	yes	491.805	375.559	608.05	1.61905	0.695148	5.49203511412326e-06	7.55316576112678e-05	0.0176203	2.28
ENSMUSG00000021759	Ppap2a	ENSMUST00000016144	chr13:113591101-113717588	v6.5	dnmt	OK	12.6913	7.15077	-0.573698	2.65982	0.00781829	0.0331286	yes	234.213	279.322	189.105	0.677014	-0.562742	0.000479162	0.00373352	0.102149	0.878551
ENSMUSG00000016559	H3f3b	ENSMUST00000016703	chr11:115883225-115889276	v6.5	dnmt	OK	349.588	477.143	0.311061	-3.77357	0.000160931	0.00109055	yes	2460.45	2135.23	2785.68	1.30463	0.383638	0.00561734	0.0288656	0.381089	2.48978
ENSMUSG00000017009	Sdc4	ENSMUST00000017153	chr2:164249746-164269387	v6.5	dnmt	OK	60.3386	106.565	0.568783	-4.59906	4.2441e-06	3.87176e-05	yes	635.934	547.325	724.543	1.32379	0.404674	0.00426079	0.0231027	5.49124	0.278425
ENSMUSG00000017221	Psmd3	ENSMUST00000017365	chr11:98543867-98557293	v6.5	dnmt	OK	98.7465	133.752	0.303435	-3.09195	0.00198845	0.0102209	yes	878.209	735.509	1020.91	1.38803	0.47304	0.000877551	0.0062441	0.180853	0.26452
ENSMUSG00000017724	Etv4	ENSMUST00000017868	chr11:101631055-101646685	v6.5	dnmt	OK	46.218	83.5884	0.592535	-3.02651	0.00247392	0.0123537	yes	486.421	408.201	564.641	1.38324	0.468053	0.00130424	0.00875133	2.1234	2.49037
ENSMUSG00000017760	Ctsa	ENSMUST00000017904	chr2:164656231-164683211	v6.5	dnmt	OK	41.1692	15.2385	-0.993862	6.04576	1.48705e-09	2.15245e-08	yes	266.92	417.784	116.055	0.277787	-1.84795	2.95263723511465e-29	5.44671591091578e-27	9.31782	0.789557
ENSMUSG00000018293	Pfn1	ENSMUST00000018437	chr11:70465351-70468146	v6.5	dnmt	OK	595.07	299.976	-0.684976	5.72415	1.03952e-08	1.34988e-07	yes	1365.74	1890.36	841.113	0.444948	-1.16829	1.15580711589452e-18	9.931919822387e-17	0.0407096	0.0102523
ENSMUSG00000018428	Akap1	ENSMUST00000018572	chr11:88692105-88725900	v6.5	dnmt	OK	38.4704	55.045	0.358263	-2.73964	0.00615069	0.0269677	yes	620.633	504.888	736.378	1.4585	0.544481	0.00017974	0.00162969	0.0281578	0.800539
ENSMUSG00000018433	Nol11	ENSMUST00000018577	chr11:107018721-107050695	v6.5	dnmt	OK	54.7703	93.8108	0.538132	-4.48689	7.22718e-06	6.30694e-05	yes	787.725	592.123	983.327	1.66068	0.731773	4.47225259492623e-07	7.8850589440641e-06	0.0103588	0.255468
ENSMUSG00000020534	Shmt1	ENSMUST00000018744	chr11:60591026-60624663	v6.5	dnmt	OK	58.2049	108.297	0.620912	-5.781	7.42573e-09	9.92779e-08	yes	773.269	662.552	883.986	1.33421	0.415991	0.00420668	0.0228931	0.518305	0.325153
ENSMUSG00000018604	Tbx3	ENSMUST00000018748	chr5:120061908-120134733	v6.5	dnmt	OK	12.3832	44.2941	1.27451	-9.10037	0	0	yes	470.056	230.771	709.34	3.07378	1.62001	5.49998172807835e-24	7.45370658073902e-22	3.07918	0.00156723
ENSMUSG00000018666	Cbx1	ENSMUST00000018810	chr11:96650440-96669954	v6.5	dnmt	OK	122.26	84.1386	-0.373688	3.87577	0.000106287	0.000747314	yes	473.845	599.33	348.36	0.58125	-0.78277	4.87726383629104e-08	1.04392352200551e-06	1.13013	0.0120597
ENSMUSG00000020900	Myh10	ENSMUST00000018887	chr11:68505060-68630134	v6.5	dnmt	OK	58.2368	41.2561	-0.34472	2.68239	0.00730975	0.0313407	yes	1110.25	1309.72	910.788	0.695406	-0.524072	0.000119702	0.00114746	0.00801907	1.27586
ENSMUSG00000000037	Scml2	ENSMUST00000019101	chrX:157555124-157696145	v6.5	dnmt	OK	1.0238	66.506	4.17377	-10.8361	0	0	yes	1149.07	72.5153	2225.63	30.6918	4.93978	6.43978975708605e-135	1.28356004621725e-131	0.0731603	1.05437
ENSMUSG00000000731	Aire	ENSMUST00000019257	chr10:77492766-77526367	v6.5	dnmt	OK	59.7417	198.599	1.20126	-14.3968	0	0	yes	854.337	324.398	1384.28	4.26722	2.0933	1.07900343144876e-39	3.06167223673585e-37	0.166085	0.0124866
ENSMUSG00000027381	Bcl2l11	ENSMUST00000019281	chr2:127951773-127988283	v6.5	dnmt	OK	42.6307	15.8941	-0.986623	5.73228	9.90886e-09	1.29603e-07	yes	470.986	697.97	244.002	0.349588	-1.51627	1.12073343029255e-25	1.68048322795426e-23	2.86473	0.00491273
ENSMUSG00000019189	Rnf145	ENSMUST00000019333	chr11:44332465-44379022	v6.5	dnmt	OK	56.1261	35.4581	-0.459249	3.4451	0.000570853	0.00342385	yes	647.602	804.079	491.126	0.610794	-0.711243	3.68401618285689e-07	6.58095789735453e-06	0.0574262	0.526132
ENSMUSG00000019373	Cops3	ENSMUST00000019517	chr11:59623581-59694470	v6.5	dnmt	OK	100.686	156.487	0.440973	-5.21207	1.8674e-07	2.12946e-06	yes	783.915	622.022	945.808	1.52054	0.604582	3.22677704288278e-05	0.000364115	0.115375	0.539344
ENSMUSG00000005481	Ddx39	ENSMUST00000019576	chr8:86239075-86265225	v6.5	dnmt	OK	113.559	188.43	0.5064	-5.45727	4.83513e-08	5.81931e-07	yes	1225.78	1022.95	1428.62	1.39657	0.481884	0.000612249	0.00460328	0.15842	0.00113997
ENSMUSG00000002343	Armc6	ENSMUST00000019679	chr8:72744070-72803814	v6.5	dnmt	OK	15.7753	31.657	0.696513	-3.88705	0.000101471	0.000719043	yes	139.891	94.0308	185.751	1.97542	0.982162	6.84607377631754e-07	1.16167182101468e-05	0.268805	0.249986
ENSMUSG00000031383	Dusp9	ENSMUST00000019701	chrX:70884757-70888853	v6.5	dnmt	OK	45.1773	91.5595	0.706394	-6.42003	1.36251e-10	2.21429e-09	yes	662.714	448.659	876.769	1.9542	0.966577	1.14417942481789e-10	3.73859826453891e-09	0.237208	0.0167809
ENSMUSG00000019647	Sema6a	ENSMUST00000019791	chr18:47395251-47528524	v6.5	dnmt	OK	16.3398	0.465512	-3.55822	8.84937	0	0	yes	302.787	575.732	29.8431	0.051835	-4.26993	3.39565369732165e-109	4.08077676684008e-106	15.4329	0.0218538
ENSMUSG00000019889	Ptprk	ENSMUST00000020042	chr10:27794625-28317203	v6.5	dnmt	OK	19.5416	12.6646	-0.433734	3.08926	0.00200656	0.0102751	yes	717.612	930.781	504.443	0.541957	-0.88375	1.48424498205293e-10	4.76030219518702e-09	1.66866	1.13723
ENSMUSG00000019970	Sgk1	ENSMUST00000020145	chr10:21601989-21719709	v6.5	dnmt	OK	257.262	157.176	-0.492728	4.89287	9.93777e-07	1.01778e-05	yes	986.659	1255.67	717.652	0.571531	-0.807096	3.13093902201637e-09	8.20591202306535e-08	4.01628	0.11742
ENSMUSG00000019989	Enpp3	ENSMUST00000020169	chr10:24493619-24556001	v6.5	dnmt	OK	39.704	8.18846	-1.57873	10.2812	0	0	yes	456.878	751.776	161.98	0.215463	-2.21449	3.90436991784045e-50	1.79250061621304e-47	30.3192	0.0718272
ENSMUSG00000020027	Socs2	ENSMUST00000020215	chr10:94847995-94879814	v6.5	dnmt	OK	63.669	23.922	-0.978899	6.47553	9.44813e-11	1.57314e-09	yes	312.2	460.43	163.97	0.356124	-1.48955	8.92448707472277e-22	9.96323884899378e-20	0.0041282	0.145453
ENSMUSG00000020088	Sar1a	ENSMUST00000020285	chr10:61143057-61156043	v6.5	dnmt	OK	36.6752	63.2401	0.544838	-4.77527	1.79468e-06	1.76158e-05	yes	530.352	421.313	639.392	1.51762	0.601808	5.35442666282596e-05	0.000568708	0.497662	0.120366
ENSMUSG00000020092	X99384	ENSMUST00000020289	chr10:60782404-60846271	v6.5	dnmt	OK	14.1567	25.646	0.5942	-4.7562	1.97272e-06	1.92589e-05	yes	418.157	338.964	497.35	1.46726	0.553129	0.00034786	0.00285671	0.739395	0.0400421
ENSMUSG00000020108	Ddit4	ENSMUST00000020308	chr10:59412422-59414518	v6.5	dnmt	OK	83.3153	128.144	0.430523	-3.97266	7.10757e-05	0.000515085	yes	646.681	525.963	767.399	1.45904	0.545017	0.000329467	0.00272304	1.93703	8.89026
ENSMUSG00000020114	Cand1	ENSMUST00000020315	chr10:118636310-118677111	v6.5	dnmt	OK	130.831	197.747	0.413081	-4.25671	2.07462e-05	0.000168075	yes	2053.29	1788.84	2317.74	1.29567	0.373694	0.00653214	0.0325909	0.00152741	0.122248
ENSMUSG00000020250	Txnrd1	ENSMUST00000020484	chr10:82296695-82360469	v6.5	dnmt	OK	155.069	98.8211	-0.450557	5.87674	4.18437e-09	5.80889e-08	yes	2027.91	2619.37	1436.44	0.548392	-0.86672	6.69255416375808e-11	2.27786558210042e-09	1.68645	0.189806
ENSMUSG00000020326	Ccng1	ENSMUST00000020576	chr11:40562053-40568813	v6.5	dnmt	OK	90.0581	150.234	0.511738	-4.67788	2.89856e-06	2.73149e-05	yes	1508.99	1181.26	1836.71	1.55488	0.636801	5.53444378832327e-06	7.60381214495255e-05	0.287195	0.522342
ENSMUSG00000020330	Hmmr	ENSMUST00000020579	chr11:40514889-40546939	v6.5	dnmt	OK	44.4075	87.885	0.682622	-5.62748	1.82864e-08	2.29765e-07	yes	845.495	615.574	1075.42	1.74701	0.80489	3.80653309011534e-08	8.25776172349949e-07	0.114495	1.64592
ENSMUSG00000020396	Nefh	ENSMUST00000020667	chr11:4838756-4848067	v6.5	dnmt	OK	13.9905	40.1189	1.05347	-8.40352	0	0	yes	296.397	166.567	426.226	2.55889	1.35552	2.01258349366726e-15	1.23012956695953e-13	0.00800469	0.428666
ENSMUSG00000020407	Upp1	ENSMUST00000020677	chr11:9018105-9036173	v6.5	dnmt	OK	354.805	588.394	0.505829	-7.78138	7.10543e-15	1.44993e-13	yes	1485.18	1205.47	1764.88	1.46406	0.549973	0.000169467	0.00155048	8.16852	6.64426
ENSMUSG00000020422	Tns3	ENSMUST00000020695	chr11:8331654-8564538	v6.5	dnmt	OK	40.3182	53.4684	0.282288	-2.55609	0.0105856	0.0424362	yes	2236.24	1937.48	2534.99	1.30839	0.387796	0.00423415	0.0229871	0.45464	7.84851
ENSMUSG00000020463	Smek2	ENSMUST00000020755	chr11:29070908-29120797	v6.5	dnmt	OK	26.4723	46.9958	0.57396	-3.41415	0.000639816	0.00378726	yes	598.653	493.422	703.884	1.42654	0.512515	0.000363364	0.00296378	0.917809	1.21012
ENSMUSG00000020572	Nampt	ENSMUST00000020886	chr12:33505199-33538234	v6.5	dnmt	OK	58.2759	35.9437	-0.483236	4.60618	4.1013e-06	3.76681e-05	yes	1008.71	1284.29	733.124	0.570839	-0.808844	1.06866793497228e-09	3.00624935097883e-08	4.72904	0.922019
ENSMUSG00000020634	Ubxn2a	ENSMUST00000020962	chr12:4885837-4914511	v6.5	dnmt	OK	37.8997	80.6519	0.755199	-6.50085	7.98683e-11	1.33804e-09	yes	636.208	470.125	802.291	1.70655	0.771082	1.31444198404297e-07	2.55631125502122e-06	2.62331	0.008215
ENSMUSG00000020640	Itsn2	ENSMUST00000020972	chr12:4599813-4745225	v6.5	dnmt	OK	11.5659	17.8817	0.435715	-3.64157	0.000270985	0.001749	yes	497.805	433.357	562.253	1.29744	0.375662	0.0101653	0.0466031	0.452245	1.1516
ENSMUSG00000020661	Dnmt3a	ENSMUST00000020991	chr12:3806522-3914443	v6.5	dnmt	OK	21.4448	5.87454	-1.29485	7.50141	6.30607e-14	1.26307e-12	yes	467.162	754.461	179.863	0.2384	-2.06854	1.17253788919864e-44	4.37533316462614e-42	13.0215	0.0540408
ENSMUSG00000020823	Sec14l1	ENSMUST00000021177	chr11:116976481-117020582	v6.5	dnmt	OK	39.6924	25.8184	-0.430075	2.69873	0.00696048	0.0300091	yes	502.474	634.406	370.541	0.584076	-0.775772	9.3249245162572e-08	1.875542287641e-06	3.817	0.872106
ENSMUSG00000021067	Sav1	ENSMUST00000021467	chr12:70904736-71087989	v6.5	dnmt	OK	17.6571	27.5333	0.444259	-3.31414	0.000919248	0.00524126	yes	486.296	423.174	549.418	1.29833	0.376654	0.010998	0.0496059	0.050168	0.0395678
ENSMUSG00000015143	Actn1	ENSMUST00000021554	chr12:81268528-81361358	v6.5	dnmt	OK	90.3381	57.9429	-0.4441	5.61389	1.97824e-08	2.46848e-07	yes	1187.88	1477.84	897.916	0.607588	-0.718835	8.93083050125333e-08	1.80427062685395e-06	0.00183824	0.401059
ENSMUSG00000021196	Pfkp	ENSMUST00000021614	chr13:6547402-6648023	v6.5	dnmt	OK	126.518	222.478	0.564445	-9.23112	0	0	yes	2487.96	1984.11	2991.81	1.50788	0.592523	3.32521806228412e-05	0.000374345	3.85077	1.69793
ENSMUSG00000021255	Esrrb	ENSMUST00000021680	chr12:87702066-87862577	v6.5	dnmt	OK	60.2323	83.8425	0.330732	-3.14695	0.00164984	0.0087369	yes	1461.67	1267.48	1655.85	1.30641	0.385605	0.00508738	0.0266313	0.808524	0.234891
ENSMUSG00000021268	Meg3	ENSMUST00000021696	chr12:110779210-110809936	v6.5	dnmt	OK	328.715	206.595	-0.464431	5.72674	1.02381e-08	1.33267e-07	yes	1392.96	1638.74	1147.18	0.700035	-0.514501	9.06342649144213e-05	0.000899393	11.4188	0.673559
ENSMUSG00000021391	Cenpp	ENSMUST00000021818	chr13:49559395-49748124	v6.5	dnmt	OK	14.6517	26.0031	0.573658	-2.98272	0.00285695	0.0140722	yes	533.506	427.668	639.345	1.49496	0.580103	9.82516108802315e-05	0.00096284	0.0850202	0.718502
ENSMUSG00000021413	Prpf4b	ENSMUST00000021850	chr13:34967362-34994746	v6.5	dnmt	OK	43.9469	33.1467	-0.282037	2.60565	0.00916991	0.0377364	yes	680.248	787.567	572.929	0.727467	-0.459046	0.000895796	0.00635038	2.20248	0.13838
ENSMUSG00000021466	Ptch1	ENSMUST00000021921	chr13:63610260-63674474	v6.5	dnmt	OK	85.0368	50.2566	-0.525942	4.75948	1.94092e-06	1.89826e-05	yes	295.347	406.637	184.057	0.452631	-1.14359	3.01280133824939e-13	1.42728188615502e-11	0.071638	0.485012
ENSMUSG00000021477	Ctsl	ENSMUST00000021933	chr13:64464521-64471614	v6.5	dnmt	OK	120.197	67.5424	-0.576379	5.18738	2.13272e-07	2.42184e-06	yes	454.179	612.254	296.104	0.483628	-1.04803	8.72666885275846e-13	3.89270403191824e-11	3.78733	0.314662
ENSMUSG00000021518	Ptdss1	ENSMUST00000021990	chr13:67013030-67099337	v6.5	dnmt	OK	14.2838	23.349	0.491428	-3.7148	0.000203364	0.00135277	yes	340.384	272.429	408.339	1.49889	0.583891	0.000246041	0.00213672	0.0629102	0.0053611
ENSMUSG00000021614	Vcan	ENSMUST00000022114	chr13:89794914-90283512	v6.5	dnmt	OK	15.2616	5.4694	-1.02617	5.22926	1.70189e-07	1.95303e-06	yes	333.07	550.342	115.799	0.210413	-2.2487	1.2119702806354e-45	4.83132738212316e-43	4.75266	0.176981
ENSMUSG00000021681	Aggf1	ENSMUST00000022189	chr13:96120637-96145307	v6.5	dnmt	OK	39.0895	59.8994	0.426813	-3.90756	9.32312e-05	0.000663249	yes	621.384	513.369	729.399	1.42081	0.506712	0.000543444	0.00415321	0.112523	0.21247
ENSMUSG00000021728	Emb	ENSMUST00000022242	chr13:118007507-118062905	v6.5	dnmt	OK	84.3308	25.2985	-1.204	10.3161	0	0	yes	752.491	1125.09	379.897	0.337661	-1.56635	2.31250901065926e-30	4.59801061681447e-28	9.09842	0.0755224
ENSMUSG00000021806	Nid2	ENSMUST00000022340	chr14:20570478-20643045	v6.5	dnmt	OK	78.7638	120.404	0.424399	-3.93692	8.25342e-05	0.000591023	yes	2114.42	1776.9	2451.94	1.3799	0.464562	0.00105664	0.00730528	5.32415	0.0248511
ENSMUSG00000021824	Ap3m1	ENSMUST00000022371	chr14:21748654-21871730	v6.5	dnmt	OK	31.0699	45.7426	0.38679	-3.30145	0.000961855	0.00545554	yes	247.599	207.484	287.714	1.38668	0.471634	0.00504549	0.0264611	1.3756	0.460057
ENSMUSG00000040651	D14Abb1e	ENSMUST00000022450	chr14:28242032-28321646	v6.5	dnmt	OK	16.554	23.891	0.366874	-3.43278	0.000597429	0.00355965	yes	862.141	750.46	973.822	1.29763	0.375884	0.00729623	0.0355693	0.00398807	1.75001
ENSMUSG00000021910	Nisch	ENSMUST00000022469	chr14:31983020-32030132	v6.5	dnmt	OK	178.466	149.116	-0.179674	2.91108	0.00360177	0.0171948	yes	1724.28	2014.26	1434.31	0.712079	-0.489891	0.00022208	0.00195649	0.45829	0.159987
ENSMUSG00000021990	Spata13	ENSMUST00000022566	chr14:61252837-61383393	v6.5	dnmt	OK	22.9154	12.5233	-0.604216	2.59383	0.00949137	0.038678	yes	454.589	584.521	324.657	0.555424	-0.84834	4.00179172973851e-09	1.03260631561172e-07	6.57597	0.590593
ENSMUSG00000022010	Tsc22d1	ENSMUST00000022587	chr14:76814767-76907569	v6.5	dnmt	OK	75.5938	136.386	0.590117	-6.0822	1.18548e-09	1.75335e-08	yes	610.235	467.22	753.251	1.6122	0.689029	2.53223085081335e-06	3.78514551177002e-05	3.1268	1.39388
ENSMUSG00000022016	Akap11	ENSMUST00000022593	chr14:78892052-78936667	v6.5	dnmt	OK	17.384	59.0169	1.22227	-14.7209	0	0	yes	1330.57	657.664	2003.48	3.04635	1.60708	4.22643882198509e-27	6.99159069904092e-25	0.35405	1.23393
ENSMUSG00000022021	Diap3	ENSMUST00000022599	chr14:87055173-87541031	v6.5	dnmt	OK	7.4364	23.1744	1.13666	-3.23406	0.00122044	0.00670499	yes	887.482	519.351	1255.61	2.41766	1.27361	7.68600697753489e-18	6.01053100673829e-16	0.292195	2.16849
ENSMUSG00000022094	Slc39a14	ENSMUST00000022688	chr14:70703273-70751232	v6.5	dnmt	OK	90.8951	58.9965	-0.432227	4.97712	6.45364e-07	6.82853e-06	yes	526.017	692.755	359.279	0.518623	-0.947241	3.81602054951349e-11	1.34822827196819e-09	0.0240112	1.50419
ENSMUSG00000022106	Rcbtb2	ENSMUST00000022702	chr14:73522843-73725629	v6.5	dnmt	OK	29.725	18.0581	-0.498394	3.82522	0.000130654	0.000898847	yes	124.862	191.876	57.8473	0.301483	-1.72985	3.57948971854052e-18	2.87909350195995e-16	0.685279	0.743457
ENSMUSG00000022114	Spry2	ENSMUST00000022709	chr14:106291165-106296036	v6.5	dnmt	OK	102.523	64.358	-0.465626	4.34705	1.37978e-05	0.0001154	yes	659.662	829.889	489.435	0.58976	-0.761801	4.67249803761604e-08	1.00377639230805e-06	0.000338853	0.252617
ENSMUSG00000022286	Grhl2	ENSMUST00000022895	chr15:37161675-37293324	v6.5	dnmt	OK	18.1217	9.86863	-0.607747	2.92279	0.00346914	0.01662	yes	382.101	570.425	193.776	0.339705	-1.55765	1.33325539580847e-25	1.97379766205558e-23	10.4724	0.143304
ENSMUSG00000022314	Rad21	ENSMUST00000022927	chr15:51794150-51823306	v6.5	dnmt	OK	136.094	219.398	0.477544	-3.56259	0.00036721	0.00230696	yes	2509.1	2045.22	2972.99	1.45363	0.539657	9.39633126257422e-05	0.000927937	0.836552	0.639893
ENSMUSG00000022394	L3mbtl2	ENSMUST00000023029	chr15:81494365-81527717	v6.5	dnmt	OK	44.9668	65.7016	0.3792	-3.52525	0.000423091	0.00261564	yes	839.133	734.388	943.878	1.28526	0.362059	0.0102617	0.0469783	0.000976948	0.40044
ENSMUSG00000022462	Slc38a2	ENSMUST00000023099	chr15:96517824-96530129	v6.5	dnmt	OK	130.503	86.6697	-0.409288	3.60493	0.000312237	0.0019869	yes	1959.96	2431.11	1488.82	0.612405	-0.707443	9.50079312604727e-08	1.90539154116935e-06	1.13401	1.67962
ENSMUSG00000022641	Bbx	ENSMUST00000023317	chr16:50191956-50432503	v6.5	dnmt	OK	27.6658	9.10825	-1.11102	5.46465	4.6383e-08	5.59483e-07	yes	636.836	908.907	364.765	0.401323	-1.31716	2.43264278448754e-21	2.65060757797762e-19	9.23274	0.439268
ENSMUSG00000022652	Morc1	ENSMUST00000023330	chr16:48431349-48631018	v6.5	dnmt	OK	10.3405	27.3925	0.974205	-6.89407	5.42166e-12	9.94216e-11	yes	518.854	249.077	788.631	3.16621	1.66276	5.23367011739189e-25	7.52985073931805e-23	0.360982	0.694166
ENSMUSG00000022673	Mcm4	ENSMUST00000023353	chr16:15623989-15637493	v6.5	dnmt	OK	85.5315	122.02	0.355302	-3.36972	0.000752446	0.00434498	yes	1356.16	1185.92	1526.4	1.2871	0.364124	0.00753873	0.0365431	0.430785	1.18364
ENSMUSG00000022680	Pdxdc1	ENSMUST00000023361	chr16:13819343-13903224	v6.5	dnmt	OK	62.9079	90.3051	0.361522	-3.82136	0.000132716	0.000909573	yes	567.006	477.393	656.619	1.37542	0.459877	0.00205973	0.012776	0.0232771	0.950132
ENSMUSG00000022681	Ntan1	ENSMUST00000023362	chr16:13819343-13903224	v6.5	dnmt	OK	29.9351	56.3089	0.63182	-4.59944	4.23624e-06	3.8711e-05	yes	264.195	225.065	303.324	1.34772	0.430519	0.0107355	0.0486591	0.142284	0.856487
ENSMUSG00000022800	Fyttd1	ENSMUST00000023489	chr16:32821792-32909049	v6.5	dnmt	OK	20.5696	97.6213	1.55728	-10.1872	0	0	yes	605.974	417.076	794.871	1.90582	0.930412	8.17570387733646e-10	2.33821409499073e-08	0.0653348	2.17955
ENSMUSG00000022808	Snx4	ENSMUST00000023502	chr16:33251541-33299648	v6.5	dnmt	OK	31.6114	50.1486	0.461474	-3.88053	0.00010423	0.000733804	yes	425.839	352.185	499.492	1.41826	0.504126	0.0010162	0.00708024	0.312392	0.744394
ENSMUSG00000022828	Gtf2e1	ENSMUST00000023525	chr16:37509875-37539875	v6.5	dnmt	OK	36.9543	53.2688	0.36567	-3.31387	0.000920158	0.00524094	yes	552.526	476.444	628.608	1.31937	0.399852	0.00692152	0.0341562	0.013268	0.00363532
ENSMUSG00000022914	Brwd1	ENSMUST00000023631	chr16:96213698-96304133	v6.5	dnmt	OK	67.0805	36.8372	-0.599386	3.68437	0.000229267	0.00150661	yes	1320.02	1688.2	951.833	0.563816	-0.826704	5.86909970285852e-10	1.71049510598288e-08	0.6932	0.00292305
ENSMUSG00000022961	Son	ENSMUST00000023683	chr16:91647750-91963160	v6.5	dnmt	OK	133.602	79.751	-0.515953	9.5502	0	0	yes	2015.8	2514.37	1517.24	0.603428	-0.728747	4.57762839601351e-08	9.83913183909058e-07	0.737714	0.70362
ENSMUSG00000022962	Gart	ENSMUST00000023684	chr16:91611712-91647197	v6.5	dnmt	OK	159.326	76.1903	-0.737719	9.45758	0	0	yes	1466.67	2006.89	926.446	0.461633	-1.11518	2.63435886272879e-17	1.95353726190741e-15	1.92323	0.00941915
ENSMUSG00000048154	Mll2	ENSMUST00000023741	chr15:98662099-98701614	v6.5	dnmt	OK	22.1425	15.8669	-0.333261	3.08768	0.00201724	0.0103201	yes	1424.58	1688.35	1160.81	0.687541	-0.540482	6.87792251345374e-05	0.000707176	0.523939	2.59262
ENSMUSG00000023883	Phf10	ENSMUST00000024657	chr17:15080188-15129820	v6.5	dnmt	OK	42.8124	31.2755	-0.313991	2.75538	0.00586236	0.0259339	yes	387.218	441.455	332.982	0.754284	-0.40682	0.00563004	0.0289235	0.13832	0.434919
ENSMUSG00000023951	Vegfa	ENSMUST00000024747	chr17:46153944-46169326	v6.5	dnmt	OK	30.6444	70.2148	0.829108	-6.12566	9.03063e-10	1.3541e-08	yes	373.659	247.254	500.064	2.02247	1.01612	3.90690832817364e-10	1.17639111487970e-08	0.215339	14.9902
ENSMUSG00000023991	Foxp4	ENSMUST00000024790	chr17:48004081-48061594	v6.5	dnmt	OK	38.8567	10.862	-1.27461	4.33793	1.43828e-05	0.000119739	yes	450.117	669.74	230.493	0.344154	-1.53888	6.1281587557836e-26	9.37814856783962e-24	4.87956	0.534389
ENSMUSG00000024042	Sik1	ENSMUST00000024839	chr17:31981192-31992737	v6.5	dnmt	OK	22.3658	31.7013	0.348825	-3.06277	0.00219301	0.0111042	yes	441.223	375.346	507.1	1.35102	0.434049	0.00398777	0.0219241	3.75412246881811e-05	0.12219
ENSMUSG00000024096	Ralbp1	ENSMUST00000024905	chr17:66197784-66234634	v6.5	dnmt	OK	26.2106	49.5568	0.636954	-5.20517	1.93823e-07	2.2056e-06	yes	543.624	410.719	676.53	1.64718	0.720002	1.50705912356178e-06	2.3761696233353e-05	1.6603	2.00383
ENSMUSG00000024098	Twsg1	ENSMUST00000024906	chr17:66272405-66300527	v6.5	dnmt	OK	14.8675	44.3525	1.09299	-8.93229	0	0	yes	442.704	242.528	642.881	2.65075	1.4064	1.38932767054638e-18	1.18143451859573e-16	0.829643	0.199229
ENSMUSG00000057440	Mpp7	ENSMUST00000025129	chr18:7347959-7626861	v6.5	dnmt	OK	3.71763	10.1985	1.00915	-3.36429	0.000767398	0.00442661	yes	264.067	190.635	337.499	1.77039	0.82407	7.40728579492437e-07	1.24757501063730e-05	0.144172	1.05124
ENSMUSG00000033382	Trappc8	ENSMUST00000025177	chr18:20975724-21054579	v6.5	dnmt	OK	18.2594	29.652	0.484848	-4.17067	3.03707e-05	0.000238571	yes	570.446	470.788	670.104	1.42337	0.509308	0.00045693	0.00358318	0.25941	1.38464
ENSMUSG00000024427	Spry4	ENSMUST00000025295	chr18:38745921-38760922	v6.5	dnmt	OK	48.5354	68.392	0.342963	-3.27318	0.00106343	0.0059447	yes	1118.67	986.496	1250.85	1.26798	0.342528	0.0110044	0.049629	1.05028	4.13286
ENSMUSG00000024436	Mrps18b	ENSMUST00000025305	chr17:36029621-36053334	v6.5	dnmt	OK	80.9105	52.5551	-0.431481	3.44066	0.000580302	0.00346521	yes	449.566	520.416	378.715	0.727716	-0.458552	0.00187681	0.0118215	0.846034	0.0775632
ENSMUSG00000024462	Gabbr1	ENSMUST00000025338	chr17:37182910-37211250	v6.5	dnmt	OK	18.3495	11.9384	-0.429843	2.92682	0.00342443	0.0164494	yes	473.533	581.529	365.537	0.628578	-0.669835	4.35434172272714e-06	6.14765919992338e-05	0.232522	1.02217
ENSMUSG00000024525	Impa2	ENSMUST00000025403	chr18:67448906-67478800	v6.5	dnmt	OK	25.9973	42.0781	0.481536	-3.55218	0.000382055	0.00238642	yes	530.786	458.982	602.591	1.31289	0.392741	0.0090553	0.0424652	1.17007	0.0127399
ENSMUSG00000024590	Lmnb1	ENSMUST00000025486	chr18:56867466-56913078	v6.5	dnmt	OK	190.995	135.377	-0.34418	3.23543	0.00121458	0.00668637	yes	1717.05	2074.46	1359.63	0.655411	-0.609528	3.58701663686904e-06	5.16894726794107e-05	1.1127	0.069515
ENSMUSG00000024824	Rad9	ENSMUST00000025740	chr19:4192157-4201603	v6.5	dnmt	OK	26.6574	15.2113	-0.561029	3.79975	0.00014484	0.000988923	yes	290.428	346.452	234.403	0.676582	-0.563663	0.000322291	0.00267252	1.93624	1.03607
ENSMUSG00000024908	Ppp6r3	ENSMUST00000025846	chr19:3454932-3575749	v6.5	dnmt	OK	49.3858	71.3837	0.368406	-3.65398	0.000258206	0.00167849	yes	1727.57	1461.51	1993.63	1.36408	0.447931	0.00119001	0.00809186	0.00664705	0.212413
ENSMUSG00000024975	Pdcd4	ENSMUST00000025931	chr19:53966720-54107758	v6.5	dnmt	OK	10.0872	19.5057	0.659438	-4.27356	1.92373e-05	0.000156787	yes	160.968	120.656	201.28	1.66822	0.738307	8.10594936370865e-05	0.000816061	0.146463	0.0465852
ENSMUSG00000025001	Hells	ENSMUST00000025965	chr19:39005404-39045541	v6.5	dnmt	OK	203.663	273.674	0.295473	-3.91009	9.22611e-05	0.000657209	yes	2878.28	2455.09	3301.47	1.34475	0.427334	0.00231371	0.0140577	1.97374	0.112491
ENSMUSG00000025154	Arhgap19	ENSMUST00000026150	chr19:41841080-41876574	v6.5	dnmt	OK	19.166	34.5966	0.590619	-3.51182	0.000445042	0.00273888	yes	519.34	383.325	655.356	1.70966	0.773709	3.08223047820642e-07	5.57379673996523e-06	0.165233	0.128118
ENSMUSG00000025199	Chuk	ENSMUST00000026217	chr19:44147823-44181970	v6.5	dnmt	OK	31.8636	58.5464	0.608357	-3.51289	0.00044326	0.00273101	yes	490.765	381.657	599.873	1.57176	0.652379	1.63083567889842e-05	0.000199389	0.156385	0.253508
ENSMUSG00000025223	Ldb1	ENSMUST00000026252	chr19:46107082-46147405	v6.5	dnmt	OK	98.9199	55.3698	-0.580275	6.90757	4.93028e-12	9.10257e-11	yes	562.351	806.404	318.298	0.394713	-1.34112	1.97695501232148e-21	2.16564026282723e-19	0.303267	0.0753737
ENSMUSG00000025224	Gbf1	ENSMUST00000026254	chr19:46227047-46360999	v6.5	dnmt	OK	9.66411	17.0914	0.570155	-4.60715	4.08235e-06	3.75576e-05	yes	476.846	402.182	551.509	1.37129	0.455536	0.00206853	0.0128206	0.296259	0.913353
ENSMUSG00000025265	Fgd1	ENSMUST00000026296	chrX:147480692-147531086	v6.5	dnmt	OK	29.679	20.5797	-0.366136	3.20922	0.00133094	0.00726063	yes	494.933	580.466	409.4	0.705296	-0.5037	0.000503896	0.00389873	0.0186349	0.596447
ENSMUSG00000025340	Rabgef1	ENSMUST00000026390	chr5:130647667-130690212	v6.5	dnmt	OK	25.3493	37.4814	0.391094	-3.62162	0.00029276	0.00187615	yes	606.701	496.543	716.86	1.4437	0.529775	0.000353926	0.00289953	0.0486074	2.03034
ENSMUSG00000025393	Atp5b	ENSMUST00000026459	chr10:127496009-127566359	v6.5	dnmt	OK	1125.66	1730.35	0.429954	-8.04217	8.88178e-16	1.83309e-14	yes	6158.32	5198.58	7118.07	1.36923	0.453369	0.00189814	0.0119357	0.366096	0.988527
ENSMUSG00000025402	Nab2	ENSMUST00000026469	chr10:127080041-127138105	v6.5	dnmt	OK	13.0303	29.7836	0.82668	-4.30796	1.64767e-05	0.000135714	yes	127.816	47.3241	208.309	4.40175	2.13808	3.95923233504622e-22	4.52804512764451e-20	0.59689	0.00564636
ENSMUSG00000025491	Ifitm1	ENSMUST00000026564	chr7:148153119-148155724	v6.5	dnmt	OK	377.301	183.978	-0.718226	5.96023	2.51886e-09	3.57916e-08	yes	550.733	735.074	366.392	0.498443	-1.0045	8.22016779998945e-13	3.68891879525062e-11	4.32879	0.0621098
ENSMUSG00000025584	Pde8a	ENSMUST00000026672	chr7:88358481-88479419	v6.5	dnmt	OK	5.81184	16.1823	1.02402	-4.23509	2.28464e-05	0.000183447	yes	424.784	248.379	601.19	2.42045	1.27528	1.60025552718097e-15	9.87710586716229e-14	0.083519	0.231764
ENSMUSG00000025608	Podxl	ENSMUST00000026698	chr6:31469487-31513981	v6.5	dnmt	OK	34.3627	17.5418	-0.672383	2.74508	0.00604963	0.0266321	yes	466.554	691.392	241.715	0.349607	-1.5162	1.32572131008646e-25	1.96620590671988e-23	10.3274	0.817068
ENSMUSG00000025613	Cct8	ENSMUST00000026704	chr16:87454947-87496114	v6.5	dnmt	OK	244.699	179.337	-0.310761	2.60274	0.00924811	0.0380294	yes	2030.49	2381.64	1679.35	0.705126	-0.504047	0.000124747	0.00119023	1.77079	0.00116608
ENSMUSG00000025745	Hadha	ENSMUST00000026843	chr5:30430387-30481702	v6.5	dnmt	OK	43.5044	80.1725	0.611319	-4.28751	1.8069e-05	0.000147931	yes	493.605	382.956	604.254	1.57787	0.657975	1.48412586425408e-05	0.000183845	0.0214419	0.704525
ENSMUSG00000025812	Pard3	ENSMUST00000026921	chr8:129587792-130136186	v6.5	dnmt	OK	22.5253	54.1275	0.876702	-5.80887	6.28964e-09	8.55644e-08	yes	1226.38	957.016	1495.74	1.56293	0.644249	4.71310729042901e-06	6.59738142812365e-05	0.260567	2.33028
ENSMUSG00000025878	Uimc1	ENSMUST00000026997	chr13:55129240-55201661	v6.5	dnmt	OK	116.554	63.5171	-0.607047	5.35761	8.43298e-08	9.9726e-07	yes	2093.07	2398.26	1787.89	0.745493	-0.423734	0.00142065	0.0093731	0.544509	0.552385
ENSMUSG00000025880	Smad7	ENSMUST00000026999	chr18:75527182-75555589	v6.5	dnmt	OK	28.4858	16.3995	-0.552153	3.74817	0.000178132	0.00119814	yes	441.873	561.881	321.865	0.572835	-0.803809	2.88915456826302e-08	6.41929612067574e-07	1.53886	0.00817832
ENSMUSG00000025925	Terf1	ENSMUST00000027057	chr1:15795738-15833551	v6.5	dnmt	OK	71.7528	135.197	0.633508	-5.67739	1.36762e-08	1.74669e-07	yes	813.149	647.499	978.8	1.51166	0.596136	2.80926503360246e-05	0.000322946	0.580679	0.281828
ENSMUSG00000025950	Idh1	ENSMUST00000027087	chr1:65205189-65233053	v6.5	dnmt	OK	25.8266	63.1904	0.894745	-6.60399	4.00249e-11	6.91895e-10	yes	280.668	170.209	391.126	2.29791	1.20032	3.33397385644885e-12	1.362261717745e-10	1.39603	1.96033
ENSMUSG00000025986	Slc39a10	ENSMUST00000027131	chr1:46864388-46910891	v6.5	dnmt	OK	50.9515	23.8049	-0.760983	6.94099	3.89355e-12	7.21304e-11	yes	787.251	1093.87	480.635	0.439391	-1.18642	3.55603393286994e-18	2.86304525117371e-16	4.40046	1.00253
ENSMUSG00000026014	Raph1	ENSMUST00000027168	chr1:60540079-60623948	v6.5	dnmt	OK	31.3385	21.5672	-0.37367	2.53881	0.011123	0.0441665	yes	660.049	757.762	562.337	0.742103	-0.430309	0.00196052	0.0122549	0.188941	0.0403185
ENSMUSG00000026028	Trak2	ENSMUST00000027186	chr1:58957293-59030326	v6.5	dnmt	OK	10.558	19.387	0.60772	-5.00301	5.64425e-07	6.04279e-06	yes	424.902	316.982	532.821	1.68092	0.749248	1.09242265245887e-06	1.77515965716720e-05	0.242577	0.174896
ENSMUSG00000026095	Asnsd1	ENSMUST00000027264	chr1:53370467-53409596	v6.5	dnmt	OK	28.7832	50.5592	0.563354	-4.63563	3.55858e-06	3.29063e-05	yes	403.064	338.612	467.517	1.38069	0.465386	0.00259785	0.0154668	0.196405	1.34649
ENSMUSG00000026131	Dst	ENSMUST00000027309	chr1:33965124-34365495	v6.5	dnmt	OK	48.1996	29.1182	-0.503986	5.76042	8.39048e-09	1.11082e-07	yes	600.551	677.377	523.724	0.773165	-0.371152	0.0103663	0.0473478	1.01859	1.53681
ENSMUSG00000026134	Prim2	ENSMUST00000027312	chr1:33510655-33726631	v6.5	dnmt	OK	20.0509	36.494	0.598873	-3.34705	0.000816761	0.00469141	yes	502.037	431.888	572.185	1.32484	0.405823	0.00564374	0.0289848	0.0118615	2.14397
ENSMUSG00000026235	Epha4	ENSMUST00000027451	chr1:77363759-77511663	v6.5	dnmt	OK	3.85615	20.2606	1.65901	-6.58453	4.56335e-11	7.76485e-10	yes	472.286	173.017	771.555	4.45942	2.15686	7.01087428109992e-37	1.79601456505168e-34	0.523703	1.06537
ENSMUSG00000026333	Gin1	ENSMUST00000027571	chr1:99602624-99690286	v6.5	dnmt	OK	11.3551	18.2443	0.474184	-2.84722	0.00441023	0.0204605	yes	64.0659	49.9389	78.1929	1.56577	0.646872	0.00941371	0.0436897	0.00344434	0.287633
ENSMUSG00000026355	Mcm6	ENSMUST00000027601	chr1:130228167-130256233	v6.5	dnmt	OK	125.286	180.783	0.366698	-3.458	0.000544194	0.0032821	yes	1673.08	1436.05	1910.11	1.33011	0.411551	0.00287193	0.0167675	0.0718116	0.00407509
ENSMUSG00000026398	Nr5a2	ENSMUST00000027649	chr1:138740160-138857004	v6.5	dnmt	OK	17.8919	29.6211	0.50414	-4.01935	5.83589e-05	0.000432749	yes	551.159	440.17	662.149	1.5043	0.589095	4.65226060190845e-05	0.000503753	2.40162	3.86692
ENSMUSG00000026478	Lamc1	ENSMUST00000027752	chr1:155066051-155179916	v6.5	dnmt	OK	57.0133	78.9128	0.325059	-2.75801	0.00581551	0.0257897	yes	1931.24	1671.29	2191.18	1.31107	0.390746	0.00482711	0.0255189	0.739083	0.598268
ENSMUSG00000026604	Ptpn14	ENSMUST00000027898	chr1:191552146-191700574	v6.5	dnmt	OK	19.2835	10.9977	-0.561559	4.27239	1.93385e-05	0.00015714	yes	507.522	714.15	300.893	0.42133	-1.24698	3.18791674387235e-18	2.57937184464603e-16	0.360213	0.0657706
ENSMUSG00000026605	Cenpf	ENSMUST00000027900	chr1:191464477-191511965	v6.5	dnmt	OK	28.4857	49.1293	0.545052	-4.50578	6.61291e-06	5.79885e-05	yes	1427.8	1160.47	1695.14	1.46074	0.546696	7.88285155818458e-05	0.000796571	0.0328856	3.45402
ENSMUSG00000026740	Dnajc1	ENSMUST00000028072	chr2:17975819-18314457	v6.5	dnmt	OK	14.4443	24.9386	0.546115	-3.35901	0.000782225	0.00450256	yes	196.937	152.121	241.752	1.58921	0.668311	0.000131859	0.00124832	0.0535902	1.57993
ENSMUSG00000026773	Pfkfb3	ENSMUST00000028114	chr2:11393056-11423728	v6.5	dnmt	OK	24.5522	36.8978	0.407349	-3.40073	0.000672073	0.00394807	yes	485.319	403.37	567.268	1.40632	0.491928	0.00127818	0.00859128	1.77049	0.0448797
ENSMUSG00000026775	Yme1l1	ENSMUST00000028117	chr2:23011888-23054780	v6.5	dnmt	OK	81.8347	126.701	0.437132	-4.25127	2.12558e-05	0.000171692	yes	1384.64	1167.61	1601.68	1.37176	0.456031	0.00100443	0.00700958	0.471116	0.0884941
ENSMUSG00000026792	Lrsam1	ENSMUST00000028132	chr2:32731633-32820016	v6.5	dnmt	OK	26.1413	8.14958	-1.16555	3.42437	0.000616237	0.00365967	yes	143.519	170.943	116.095	0.679148	-0.558203	0.00252334	0.0151212	0.000161685	0.000835264
ENSMUSG00000009566	Fpgs	ENSMUST00000028148	chr2:32477277-32559657	v6.5	dnmt	OK	29.0054	57.789	0.689317	-5.65409	1.56673e-08	1.98697e-07	yes	371.366	304.439	438.294	1.43968	0.525746	0.000892217	0.00633171	0.911502	0.0685124
ENSMUSG00000026867	Gapvd1	ENSMUST00000028224	chr2:34531703-34625210	v6.5	dnmt	OK	37.2087	59.6349	0.471698	-2.96601	0.00301689	0.0147396	yes	810.352	704.24	916.463	1.30135	0.380009	0.00750434	0.0363949	0.120171	0.525252
ENSMUSG00000027176	Cstf3	ENSMUST00000028599	chr2:104430679-104552326	v6.5	dnmt	OK	19.3609	42.5845	0.788234	-4.71181	2.45527e-06	2.3588e-05	yes	495.549	391.344	599.755	1.53255	0.615936	4.96122730986575e-05	0.000532272	1.06109	0.166361
ENSMUSG00000027206	Cops2	ENSMUST00000028635	chr2:125656039-125977740	v6.5	dnmt	OK	173.786	277.631	0.468468	-5.40919	6.33096e-08	7.51957e-07	yes	1082.75	932.324	1233.17	1.32268	0.403466	0.00453302	0.0242831	0.00980292	1.64309
ENSMUSG00000027351	Spred1	ENSMUST00000028829	chr2:116947109-117008015	v6.5	dnmt	OK	41.4788	29.5726	-0.338334	3.12683	0.00176699	0.00923122	yes	896.311	1099.45	693.174	0.630474	-0.66549	1.21354564088912e-06	1.95757895328580e-05	0.343043	1.03276
ENSMUSG00000027397	Slc20a1	ENSMUST00000028880	chr2:129024499-129061340	v6.5	dnmt	OK	169.058	128.112	-0.277337	3.59711	0.000321778	0.00204043	yes	1519.36	1788.11	1250.62	0.699409	-0.515791	0.000112629	0.00108692	0.0936397	0.250782
ENSMUSG00000027423	Snx5	ENSMUST00000028909	chr2:144075858-144106963	v6.5	dnmt	OK	508.936	400.202	-0.240353	3.53054	0.000414711	0.00256969	yes	2524.54	2833.84	2215.24	0.78171	-0.355295	0.00735374	0.0357941	0.0252313	0.128286
ENSMUSG00000027469	Tpx2	ENSMUST00000028969	chr2:152673699-152721057	v6.5	dnmt	OK	75.8919	109.248	0.364306	-3.62535	0.000288575	0.00185591	yes	1285.13	1047.01	1523.25	1.45485	0.540875	0.000112657	0.00108693	4.85839006208024e-05	0.0686383
ENSMUSG00000027500	Stmn2	ENSMUST00000029002	chr3:8509526-8561604	v6.5	dnmt	OK	56.9939	116.982	0.719073	-6.49569	8.2651e-11	1.3804e-09	yes	880.995	614.99	1147	1.86507	0.899232	5.53193534242508e-10	1.61858129675252e-08	0.0904146	0.224045
ENSMUSG00000027566	Psma7	ENSMUST00000029082	chr2:179771077-179777138	v6.5	dnmt	OK	201.862	130.727	-0.434473	3.82224	0.000132247	0.000908655	yes	501.863	620.957	382.77	0.61642	-0.698015	9.08422427662943e-07	1.49941993109707e-05	0.227501	0.517929
ENSMUSG00000027598	Itch	ENSMUST00000029126	chr2:154959244-155052591	v6.5	dnmt	OK	21.9727	35.3348	0.475066	-3.07774	0.00208577	0.0106406	yes	545.761	456.479	635.044	1.39118	0.476309	0.0011688	0.00797549	0.118934	0.109888
ENSMUSG00000037400	Atp11b	ENSMUST00000029257	chr3:35653055-35755196	v6.5	dnmt	OK	46.194	76.9407	0.510186	-5.05886	4.21765e-07	4.62493e-06	yes	1207.68	993.846	1421.51	1.43032	0.516333	0.000252649	0.00218389	0.231723	0.00945256
ENSMUSG00000027751	Fam48a	ENSMUST00000029315	chr3:54497026-54539315	v6.5	dnmt	OK	58.0376	42.3077	-0.316122	3.53198	0.000412459	0.00255866	yes	864.285	1024.97	703.598	0.686455	-0.542763	8.12323624320224e-05	0.000816219	1.15234	0.0363868
ENSMUSG00000027804	Ppid	ENSMUST00000029382	chr3:79395263-79407572	v6.5	dnmt	OK	98.4715	68.8555	-0.357757	3.22567	0.00125676	0.00689062	yes	681.823	806.267	557.38	0.691309	-0.532597	0.000103133	0.00100597	0.0449413	1.53091
ENSMUSG00000056476	Med12l	ENSMUST00000029393	chr3:58791091-59148178	v6.5	dnmt	OK	8.76599	17.5028	0.691479	-5.74203	9.35478e-09	1.22948e-07	yes	83.1499	64.9256	101.374	1.56139	0.642832	0.00401351	0.0220449	1.08308	0.640509
ENSMUSG00000027820	Mme	ENSMUST00000029400	chr3:63099793-63186153	v6.5	dnmt	OK	21.0566	35.0926	0.510776	-4.47974	7.47343e-06	6.51136e-05	yes	481.105	376.699	585.512	1.55432	0.636286	2.10747303912756e-05	0.000251567	0.578594	0.505531
ENSMUSG00000033014	Trim33	ENSMUST00000029444	chr3:103083215-103162691	v6.5	dnmt	OK	30.2896	21.3818	-0.348262	2.58681	0.00968693	0.0393273	yes	1100.11	1304.17	896.044	0.687058	-0.541496	5.26687029942090e-05	0.000560501	2.16758	0.156296
ENSMUSG00000028085	Pet112l	ENSMUST00000029726	chr3:84300014-85691440	v6.5	dnmt	OK	5.54291	12.8541	0.841147	-2.81574	0.0048665	0.0222539	yes	216.525	165.096	267.955	1.62303	0.698687	5.89601874460223e-05	0.000617642	0.183533	0.363232
ENSMUSG00000053931	Cnn3	ENSMUST00000029773	chr3:121129458-121161123	v6.5	dnmt	OK	162.249	109.147	-0.396433	3.55534	0.000377488	0.00236333	yes	1206.88	1491.81	921.96	0.618014	-0.694288	2.33073102223641e-07	4.32683641838164e-06	1.42207	0.0997585
ENSMUSG00000028134	Ptbp2	ENSMUST00000029780	chr3:119421659-119486306	v6.5	dnmt	OK	24.3538	13.962	-0.556343	4.24885	2.14875e-05	0.000173305	yes	519.841	655.594	384.087	0.585861	-0.77137	7.57283769948516e-08	1.55023120441365e-06	0.537896	0.109909
ENSMUSG00000028152	Tspan5	ENSMUST00000029800	chr3:138405158-138567397	v6.5	dnmt	OK	13.2148	2.7174	-1.58166	5.62686	1.83516e-08	2.30052e-07	yes	534.623	704.363	364.883	0.518033	-0.948884	1.56231191771268e-11	5.84311807393503e-10	4.4377	0.0556747
ENSMUSG00000028164	Manba	ENSMUST00000029814	chr3:135148574-135234368	v6.5	dnmt	OK	62.9847	100.687	0.469122	-4.59558	4.31544e-06	3.92365e-05	yes	1211.52	1008.92	1414.12	1.40162	0.487094	0.000448789	0.00354245	0.954895	0.0144443
ENSMUSG00000028211	Trp53inp1	ENSMUST00000029865	chr4:11083577-11101526	v6.5	dnmt	OK	50.73	92.8277	0.604228	-5.46765	4.56031e-08	5.52531e-07	yes	1255.38	964.311	1546.46	1.60369	0.681394	1.57174014797509e-06	2.46672949668762e-05	0.0143752	0.690816
ENSMUSG00000028212	Ccne2	ENSMUST00000029866	chr4:11118500-11181405	v6.5	dnmt	OK	22.7132	33.0245	0.374303	-2.72907	0.00635129	0.0277129	yes	146.328	119.783	172.872	1.4432	0.529273	0.00487959	0.0257248	0.111583	0.226523
ENSMUSG00000032366	Tpm1	ENSMUST00000030185	chr9:66870396-66897213	v6.5	dnmt	OK	259.398	77.5752	-1.20711	16.6268	0	0	yes	637.052	1042.94	231.16	0.221642	-2.1737	2.58352465512006e-52	1.24926411133971e-49	1.34423	9.33249499111018e-05
ENSMUSG00000038172	Ttc39b	ENSMUST00000030205	chr4:82866203-82970159	v6.5	dnmt	OK	17.6975	32.6154	0.611364	-3.44374	0.000573735	0.00343734	yes	175.311	117.034	233.588	1.9959	0.997042	7.75834497750194e-08	1.58423776002363e-06	0.046452	0.0100517
ENSMUSG00000028483	Snapc3	ENSMUST00000030206	chr4:83063627-83132363	v6.5	dnmt	OK	33.6426	24.6376	-0.31152	2.67936	0.00737641	0.0315517	yes	409.374	506.519	312.229	0.616421	-0.698012	1.5915922126588e-06	2.49453232870113e-05	1.33344	0.547223
ENSMUSG00000028484	Psip1	ENSMUST00000030207	chr4:83063627-83132363	v6.5	dnmt	OK	163.038	112.016	-0.375347	5.04148	4.61943e-07	5.0249e-06	yes	1259.01	1437.18	1080.85	0.752064	-0.411073	0.00212104	0.0130718	0.0336675	0.0249222
ENSMUSG00000028527	Ak4	ENSMUST00000030252	chr4:101091881-101140376	v6.5	dnmt	OK	47.9061	90.3168	0.63408	-4.71262	2.44551e-06	2.35359e-05	yes	1282.12	956.935	1607.3	1.67963	0.748143	1.66266964545795e-07	3.17535319997252e-06	0.00282828	2.81572
ENSMUSG00000028572	Hook1	ENSMUST00000030306	chr4:95626405-95692104	v6.5	dnmt	OK	71.9104	107.714	0.404062	-3.15307	0.0016156	0.00859755	yes	886.678	762.797	1010.56	1.32481	0.405784	0.00433144	0.0234228	0.167288	0.0545322
ENSMUSG00000061887	Ssbp3	ENSMUST00000030367	chr4:106583305-106722299	v6.5	dnmt	OK	96.953	37.4119	-0.952238	6.23359	4.5587e-10	7.0098e-09	yes	847.669	1310.66	384.676	0.293498	-1.76858	2.10219851608216e-38	5.61410662530177e-36	3.62357	0.0304123
ENSMUSG00000028807	Zbtb8a	ENSMUST00000030610	chr4:129012938-129055360	v6.5	dnmt	OK	37.0729	14.8686	-0.913636	6.64971	2.93674e-11	5.14214e-10	yes	384.537	563.679	205.396	0.364384	-1.45647	3.29097383486147e-22	3.81472881964368e-20	0.298207	1.3978
ENSMUSG00000029111	Whsc2	ENSMUST00000030993	chr5:34163373-34279062	v6.5	dnmt	OK	14.9255	30.2097	0.705092	-5.65409	1.5667e-08	1.99158e-07	yes	485.615	405.147	566.082	1.39723	0.482565	0.00127072	0.00854677	0.0363212	0.614657
ENSMUSG00000029121	Crmp1	ENSMUST00000031004	chr5:37633318-37728133	v6.5	dnmt	OK	32.8578	16.1636	-0.709429	6.20222	5.56728e-10	8.48854e-09	yes	324.649	450.302	198.997	0.441918	-1.17815	2.12285066590313e-14	1.16429098266848e-12	0.0996227	0.328916
ENSMUSG00000029178	Klf3	ENSMUST00000031074	chr5:65194627-65221367	v6.5	dnmt	OK	44.3051	64.519	0.375859	-3.39857	0.000677382	0.00396638	yes	538.631	455.644	621.619	1.36427	0.448125	0.00231631	0.0140683	1.03201	0.171529
ENSMUSG00000029250	Polr2b	ENSMUST00000031167	chr5:77739171-77837070	v6.5	dnmt	OK	161.343	268.633	0.509815	-4.39711	1.09701e-05	9.2895e-05	yes	1308.42	1037.18	1579.67	1.52304	0.606958	1.54067638152017e-05	0.000189757	0.0186966	0.0156819
ENSMUSG00000029328	Hnrpdl	ENSMUST00000031271	chr5:100462595-100468683	v6.5	dnmt	OK	264.973	219.705	-0.187343	2.84852	0.00439229	0.0203947	yes	1744.51	1958.46	1530.56	0.781514	-0.355657	0.00646077	0.0323157	1.46269	0.608224
ENSMUSG00000029414	Kntc1	ENSMUST00000031366	chr5:124199734-124271602	v6.5	dnmt	OK	17.7838	27.8424	0.448272	-4.06488	4.8057e-05	0.0003628	yes	758.3	629.514	887.085	1.40916	0.494833	0.000665698	0.00493835	0.00182374	1.53439
ENSMUSG00000029761	Cald1	ENSMUST00000031775	chr6:34548499-34725473	v6.5	dnmt	OK	62.292	20.7636	-1.09863	4.22557	2.38338e-05	0.00019025	yes	300.194	463.391	136.997	0.29564	-1.75809	1.50466427856522e-28	2.64432612568494e-26	0.634306	0.0148398
ENSMUSG00000029767	Calu	ENSMUST00000031779	chr6:29298105-29330513	v6.5	dnmt	OK	87.9887	139.349	0.459775	-5.85753	4.6979e-09	6.4886e-08	yes	1284.17	1064.6	1503.75	1.41251	0.498256	0.000422277	0.00336516	0.0386382	2.41683
ENSMUSG00000029860	Zyx	ENSMUST00000031890	chr6:42299826-42323267	v6.5	dnmt	OK	35.3307	14.5342	-0.888248	7.08693	1.37113e-12	2.59319e-11	yes	215.198	316.288	114.108	0.360773	-1.47084	2.56089194709155e-18	2.10327728559117e-16	0.680652	0.000408813
ENSMUSG00000030008	1700040I03Rik	ENSMUST00000032080	chr6:85396803-85418471	v6.5	dnmt	OK	18.5825	31.7216	0.534775	-2.78866	0.00529264	0.0238213	yes	55.4961	41.593	69.3992	1.66853	0.738579	0.0051341	0.0268209	0.13176	0.0248163
ENSMUSG00000030060	8430410A17Rik	ENSMUST00000032141	chr6:87837807-87886623	v6.5	dnmt	OK	106.657	66.1961	-0.476996	4.64665	3.37361e-06	3.14638e-05	yes	753.922	1015.47	492.376	0.484875	-1.04431	3.51547570400209e-14	1.87400309544065e-12	0.26008	0.65746
ENSMUSG00000030201	Lrp6	ENSMUST00000032322	chr6:134396493-134516983	v6.5	dnmt	OK	21.1557	30.9526	0.380547	-3.1336	0.00172674	0.00908209	yes	1053.19	822.975	1283.4	1.55946	0.641051	5.5221590340252e-06	7.59076259479461e-05	0.0512331	0.749811
ENSMUSG00000030231	Plekha5	ENSMUST00000032357	chr6:140372619-140544804	v6.5	dnmt	OK	17.0309	9.73646	-0.559152	3.29739	0.000975886	0.00551208	yes	628.928	771.107	486.748	0.631232	-0.663757	1.84135901892611e-06	2.84077513737288e-05	1.99431	0.456124
ENSMUSG00000030246	Ldhb	ENSMUST00000032373	chr6:142438768-142456477	v6.5	dnmt	OK	193.337	124.004	-0.444124	4.02079	5.80034e-05	0.000431882	yes	721.283	964.042	478.523	0.496372	-1.01051	2.92164270376971e-13	1.38650779182381e-11	15.0573	1.52704
ENSMUSG00000030265	Kras	ENSMUST00000032399	chr6:145159653-145198759	v6.5	dnmt	OK	81.1515	53.8274	-0.410535	4.16689	3.08788e-05	0.000242211	yes	591.82	677.574	506.066	0.74688	-0.421052	0.00312164	0.0179741	0.0456626	0.515807
ENSMUSG00000030268	Bcat1	ENSMUST00000032402	chr6:144942354-145024704	v6.5	dnmt	OK	68.1881	123.431	0.593416	-4.88782	1.01957e-06	1.04027e-05	yes	852.511	706.445	998.576	1.41352	0.499296	0.000491633	0.00381722	0.0439565	0.622821
ENSMUSG00000030304	Ergic2	ENSMUST00000032446	chr6:147955101-148160896	v6.5	dnmt	OK	69.8773	124.163	0.574857	-4.60305	4.16341e-06	3.81096e-05	yes	535.669	432.06	639.277	1.4796	0.565209	0.000129734	0.00123034	0.302123	0.0165029
ENSMUSG00000030357	Fkbp4	ENSMUST00000032508	chr6:128379752-128388695	v6.5	dnmt	OK	305.214	185.934	-0.495623	4.64848	3.34385e-06	3.12939e-05	yes	1781.97	2292.22	1271.73	0.554802	-0.849954	7.5754350567502e-11	2.56129314372208e-09	3.17881	0.443732
ENSMUSG00000030491	Tdrd12	ENSMUST00000032701	chr7:36254116-36322764	v6.5	dnmt	OK	29.2404	17.7318	-0.50019	2.67186	0.00754329	0.0322148	yes	279.11	338.322	219.898	0.649967	-0.621562	8.70416009427703e-05	0.000867973	0.151062	0.255562
ENSMUSG00000030654	Arl6ip1	ENSMUST00000032888	chr7:125262404-125273139	v6.5	dnmt	OK	133.84	213.913	0.468926	-4.40303	1.06749e-05	9.05362e-05	yes	1363.89	1107.54	1620.24	1.46292	0.548846	8.66064360944205e-05	0.000864585	0.593719	0.819808
ENSMUSG00000030888	Rrp8	ENSMUST00000033179	chr7:112880720-112892875	v6.5	dnmt	OK	117.526	20.6468	-1.7391	11.3163	0	0	yes	214.695	246.653	182.736	0.740864	-0.43272	0.00970691	0.0448111	0.986971	0.0870476
ENSMUSG00000030890	Ilk	ENSMUST00000033182	chr7:112880720-112892875	v6.5	dnmt	OK	21.3536	38.3295	0.584999	-4.34754	1.37676e-05	0.000115325	yes	194.432	228.202	160.663	0.704038	-0.506275	0.00224558	0.0137069	0.23477	2.67527
ENSMUSG00000031119	Gpc4	ENSMUST00000033450	chrX:49406197-49518429	v6.5	dnmt	OK	31.9018	5.23211	-1.80785	10.049	0	0	yes	336.089	551.67	120.507	0.218441	-2.19468	1.57750184135391e-43	5.50912181518982e-41	0.630856	0.617301
ENSMUSG00000031155	Pim2	ENSMUST00000033495	chrX:7455387-7460558	v6.5	dnmt	OK	106.195	17.358	-1.81123	11.9152	0	0	yes	453.525	781.461	125.59	0.160711	-2.63746	5.83063027696938e-67	4.67136378660723e-64	32.645	0.00930374
ENSMUSG00000031278	Acsl4	ENSMUST00000033634	chrX:138752535-138825078	v6.5	dnmt	OK	37.1998	7.79816	-1.56242	9.03441	0	0	yes	494.965	797.337	192.594	0.241547	-2.04963	7.98386204601565e-45	3.0066415041493e-42	21.6149	0.155556
ENSMUSG00000031299	Pdha1	ENSMUST00000033662	chrX:156426364-156576345	v6.5	dnmt	OK	112.245	69.998	-0.472215	4.65348	3.26373e-06	3.06497e-05	yes	927.711	1169.41	686.014	0.586633	-0.76947	1.33052323655791e-08	3.13796129557035e-07	0.432067	0.0558198
ENSMUSG00000031328	Flna	ENSMUST00000033699	chrX:71468799-71495159	v6.5	dnmt	OK	192.387	116.211	-0.504103	4.72578	2.29236e-06	2.21404e-05	yes	2643.72	3346.77	1940.67	0.579864	-0.786213	2.32921155816001e-09	6.25100717677623e-08	1.7081	0.236669
ENSMUSG00000031353	Rbbp7	ENSMUST00000033720	chrX:159198333-159267386	v6.5	dnmt	OK	140.727	112.879	-0.220511	2.80645	0.00500913	0.0227528	yes	1110.5	1350.79	870.218	0.644229	-0.634354	2.40079216134632e-06	3.60184937443035e-05	0.105608	0.00208412
ENSMUSG00000031402	Mpp1	ENSMUST00000033775	chrX:72341192-72376355	v6.5	dnmt	OK	25.0984	16.5609	-0.41576	2.65022	0.00804387	0.0338729	yes	168.179	205.545	130.813	0.636421	-0.651946	0.000245736	0.00213497	0.269492	0.0893766
ENSMUSG00000031447	Lamp1	ENSMUST00000033824	chr8:13159134-13200620	v6.5	dnmt	OK	151.462	275.089	0.596762	-4.69102	2.71846e-06	2.59786e-05	yes	2126.66	1644.59	2608.73	1.58625	0.665616	1.33177202572345e-06	2.13020962893169e-05	4.42148	0.618203
ENSMUSG00000031467	Agpat5	ENSMUST00000033847	chr8:18846276-18891361	v6.5	dnmt	OK	19.975	57.1576	1.05133	-8.57551	0	0	yes	475.73	261.876	689.584	2.63325	1.39684	2.22465605732975e-18	1.84567404065977e-16	0.154782	0.182176
ENSMUSG00000031490	Eif4ebp1	ENSMUST00000033880	chr8:28370798-28386128	v6.5	dnmt	OK	136.319	214.043	0.451183	-4.09644	4.19556e-05	0.000319404	yes	699.8	564.899	834.701	1.47761	0.563265	0.000105218	0.00102362	0.218441	0.562908
ENSMUSG00000031502	Col4a1	ENSMUST00000033898	chr8:11187754-11449287	v6.5	dnmt	OK	10.7428	18.8914	0.564468	-4.38321	1.16941e-05	9.82596e-05	yes	380.124	260.533	499.714	1.91804	0.939636	2.51420576366947e-09	6.7078652403364e-08	4.2414	1.24725
ENSMUSG00000031527	Eri1	ENSMUST00000033927	chr8:36528318-36558587	v6.5	dnmt	OK	18.4839	29.0175	0.450999	-3.92909	8.52684e-05	0.000608996	yes	471.225	384.233	558.218	1.45281	0.538849	0.000351638	0.00288367	0.140405	0.288437
ENSMUSG00000031529	Tnks	ENSMUST00000033929	chr8:35892232-36029263	v6.5	dnmt	OK	18.8236	27.9555	0.395501	-3.57404	0.00035151	0.00221602	yes	868.082	743.488	992.676	1.33516	0.417014	0.00318719	0.0182892	0.0311527	0.0629215
ENSMUSG00000061313	Ddhd2	ENSMUST00000033975	chr8:26835795-26895681	v6.5	dnmt	OK	18.3852	27.2862	0.394834	-3.75471	0.000173541	0.00117016	yes	451.827	372.132	531.521	1.42831	0.514311	0.000602221	0.00453581	0.0598013	3.97775
ENSMUSG00000031578	Mak16	ENSMUST00000033983	chr8:32260787-32279196	v6.5	dnmt	OK	97.4002	197.766	0.708259	-6.59594	4.22584e-11	7.23592e-10	yes	1058.37	757.121	1359.62	1.79577	0.844604	4.06268298021671e-09	1.04666599351611e-07	0.0103992	0.0762997
ENSMUSG00000031585	Gtf2e2	ENSMUST00000033993	chr8:34842385-34887645	v6.5	dnmt	OK	63.8724	118.176	0.615291	-4.53907	5.65039e-06	5.01149e-05	yes	634.27	479.929	788.61	1.64318	0.716491	1.36512730827851e-06	2.17844568702441e-05	4.97349804924088e-05	0.814365
ENSMUSG00000031586	Rbpms	ENSMUST00000033994	chr8:34893115-35040313	v6.5	dnmt	OK	86.4741	59.5521	-0.372993	4.53642	5.72162e-06	5.06638e-05	yes	2748.58	3228.05	2269.1	0.702931	-0.508545	0.000110641	0.00106976	8.3104	1.2423
ENSMUSG00000031591	Asah1	ENSMUST00000034000	chr8:42425550-42460127	v6.5	dnmt	OK	37.7422	66.5026	0.566461	-3.85171	0.000117294	0.000812084	yes	497.561	410.742	584.38	1.42274	0.508676	0.000701845	0.0051643	0.117581	0.168151
ENSMUSG00000031601	Cnot7	ENSMUST00000034012	chr8:41509168-41720146	v6.5	dnmt	OK	63.6508	103.419	0.485372	-5.83941	5.23859e-09	7.18057e-08	yes	568.669	491.47	645.868	1.31416	0.394135	0.00738388	0.0359054	0.00317466	0.125935
ENSMUSG00000031652	N4bp1	ENSMUST00000034074	chr8:89365037-89409157	v6.5	dnmt	OK	43.7448	77.302	0.569347	-5.99762	2.00235e-09	2.88297e-08	yes	1261.38	1007.31	1515.44	1.50444	0.589228	2.27116460622318e-05	0.000268907	0.574936	0.619943
ENSMUSG00000031657	Heatr3	ENSMUST00000034079	chr8:90661753-90695926	v6.5	dnmt	OK	35.9053	78.2381	0.778873	-6.40525	1.5012e-10	2.41796e-09	yes	709.95	461.924	957.976	2.07388	1.05233	2.10785861242048e-12	8.84716003117625e-11	0.381868	0.0723849
ENSMUSG00000031660	Brd7	ENSMUST00000034085	chr8:90854937-90886093	v6.5	dnmt	OK	60.7561	98.6278	0.484486	-3.14286	0.00167307	0.00885127	yes	530.138	432.914	627.362	1.44916	0.535217	0.000354456	0.00290329	0.00640763	0.409733
ENSMUSG00000031696	Vps35	ENSMUST00000034131	chr8:87784295-87823412	v6.5	dnmt	OK	61.8678	120.708	0.668371	-6.28816	3.2125e-10	5.03973e-09	yes	1147.27	815.885	1478.66	1.81234	0.857855	1.84838703292346e-09	5.03165184312144e-08	0.457154	0.0212453
ENSMUSG00000031697	Orc6	ENSMUST00000034132	chr8:87823530-87832177	v6.5	dnmt	OK	51.1066	102.295	0.693944	-6.19689	5.75915e-10	8.75649e-09	yes	534.69	398.558	670.821	1.68312	0.751137	4.93072865268494e-07	8.60613296662565e-06	1.76224	0.734034
ENSMUSG00000031703	Itfg1	ENSMUST00000034140	chr8:88241455-88364848	v6.5	dnmt	OK	12.4961	18.4255	0.388319	-2.82315	0.00475545	0.0218751	yes	434.483	359.506	509.461	1.41712	0.502957	0.00097204	0.00681963	0.0708288	0.195727
ENSMUSG00000047866	Lonp2	ENSMUST00000034141	chr8:89147941-89247772	v6.5	dnmt	OK	15.8008	37.0784	0.852974	-3.29477	0.000985027	0.00555216	yes	388.218	247.331	529.106	2.13927	1.09712	5.56478767826418e-12	2.20969120052356e-10	0.567452	0.0381551
ENSMUSG00000031762	Mt2	ENSMUST00000034214	chr8:96696517-96697467	v6.5	dnmt	OK	971.747	572.399	-0.52926	2.77263	0.00556053	0.0248212	yes	1422.48	1879.16	965.796	0.513952	-0.960295	6.09836025083972e-13	2.77019455085393e-11	12.4805	0.785936
ENSMUSG00000031765	Mt1	ENSMUST00000034215	chr8:96702988-96704225	v6.5	dnmt	OK	1039.45	469.791	-0.794161	3.23636	0.00121066	0.00668512	yes	1364.36	1925.86	802.86	0.416884	-1.26228	2.71844419334082e-21	2.94240078781208e-19	17.8469	1.08151
ENSMUSG00000031864	Ints10	ENSMUST00000034328	chr8:71317827-71353309	v6.5	dnmt	OK	24.9788	49.9313	0.69262	-5.00996	5.44412e-07	5.86323e-06	yes	401.835	298.007	505.662	1.69681	0.762826	9.45956448246532e-07	1.55446533180588e-05	0.00588748	0.613951
ENSMUSG00000032085	Tagln	ENSMUST00000034590	chr9:45646662-45744141	v6.5	dnmt	OK	67.3577	7.27622	-2.22541	11.5912	0	0	yes	300.395	539.006	61.7844	0.114627	-3.12499	6.09393020988004e-73	5.18745809116039e-70	0.785489	0.227769
ENSMUSG00000032185	Carm1	ENSMUST00000034703	chr9:21351337-21400390	v6.5	dnmt	OK	90.3476	63.8283	-0.347467	3.73039	0.000191187	0.00127803	yes	759.447	934.639	584.256	0.625114	-0.677809	7.33993255529423e-07	1.23699585155423e-05	4.74738	1.07325
ENSMUSG00000032198	Dock6	ENSMUST00000034728	chr9:21604627-21657079	v6.5	dnmt	OK	32.9658	18.2003	-0.594031	4.86571	1.14047e-06	1.14851e-05	yes	1082.37	1475.9	688.836	0.466723	-1.09936	1.55521175034807e-16	1.05821735419187e-14	5.98773	0.334021
ENSMUSG00000032218	Ccnb2	ENSMUST00000034742	chr9:70255495-70269361	v6.5	dnmt	OK	79.7111	135.603	0.531321	-4.80491	1.54823e-06	1.52797e-05	yes	617.924	481.927	753.921	1.56439	0.645599	1.78351732174193e-05	0.000216534	0.556295	3.9196
ENSMUSG00000032231	Anxa2	ENSMUST00000034756	chr9:69301426-69339602	v6.5	dnmt	OK	52.9809	118.15	0.802022	-5.69817	1.211e-08	1.55398e-07	yes	450.56	316.477	584.643	1.84735	0.885456	8.88969128095495e-09	2.15888728522924e-07	1.38008	1.16864
ENSMUSG00000032244	Fem1b	ENSMUST00000034775	chr9:62639638-62659455	v6.5	dnmt	OK	93.7936	68.4056	-0.315643	2.70195	0.00689334	0.0298144	yes	2048.05	2445.13	1650.97	0.675206	-0.566601	2.15258498152524e-05	0.000256241	0.064673	0.38964
ENSMUSG00000032311	Nrg4	ENSMUST00000034861	chr9:55056731-55174651	v6.5	dnmt	OK	15.2028	24.0665	0.459344	-3.43147	0.000600316	0.00357293	yes	35.7773	23.7201	47.8345	2.01663	1.01194	0.00106754	0.00736695	0.976739	1.13491
ENSMUSG00000032329	Hmg20a	ENSMUST00000034879	chr9:56266450-56344691	v6.5	dnmt	OK	8.41216	14.1721	0.521599	-3.48276	0.000496275	0.00302672	yes	1878.58	1594.06	2163.09	1.35697	0.44039	0.00169447	0.0108578	0.00944289	2.70533
ENSMUSG00000032409	Atr	ENSMUST00000034980	chr9:95757819-95953446	v6.5	dnmt	OK	11.7599	19.6994	0.515896	-4.46829	7.88478e-06	6.83683e-05	yes	540.415	394.23	686.6	1.74162	0.800431	1.53263367744812e-07	2.94421307289753e-06	1.61616	0.000507059
ENSMUSG00000032411	Tfdp2	ENSMUST00000034982	chr9:96096693-96224065	v6.5	dnmt	OK	16.178	33.513	0.728282	-3.742	0.000182561	0.00122641	yes	460.282	330.6	589.964	1.78453	0.835543	6.40188574271927e-08	1.33255757232557e-06	0.948721	0.538409
ENSMUSG00000032418	Me1	ENSMUST00000034989	chr9:86474969-86593867	v6.5	dnmt	OK	12.2015	30.1167	0.903525	-5.56104	2.68176e-08	3.30831e-07	yes	407.24	199.621	614.86	3.08013	1.62299	1.82699132658769e-22	2.16379320592386e-20	0.0684013	3.76655
ENSMUSG00000032458	Copb2	ENSMUST00000035033	chr9:98464149-98488794	v6.5	dnmt	OK	56.2856	96.5796	0.53993	-5.09355	3.51415e-07	3.877e-06	yes	875.299	699.473	1051.13	1.50274	0.587596	4.17310737860906e-05	0.000457692	0.197028	1.02142
ENSMUSG00000032462	Pik3cb	ENSMUST00000035037	chr9:98938820-99041040	v6.5	dnmt	OK	19.6	11.4371	-0.53867	3.45291	0.000554576	0.0033336	yes	465.608	539.066	392.15	0.727462	-0.459057	0.00154969	0.0100805	0.00531183	0.0552804
ENSMUSG00000032479	Mtap4	ENSMUST00000035055	chr9:109833961-109986451	v6.5	dnmt	OK	54.2681	77.1268	0.351514	-4.05635	4.9845e-05	0.000375255	yes	2027.93	1671.34	2384.51	1.4267	0.512686	0.000216426	0.00191183	0.217024	0.592726
ENSMUSG00000032481	Smarcc1	ENSMUST00000035057	chr9:110034540-110142682	v6.5	dnmt	OK	107.535	83.3174	-0.25516	2.7561	0.00584943	0.0259189	yes	2241.36	2568.99	1913.74	0.744938	-0.424807	0.00124062	0.00837672	3.04117	0.238445
ENSMUSG00000032580	Rbm5	ENSMUST00000035199	chr9:107642825-107673333	v6.5	dnmt	OK	38.878	58.1264	0.40219	-3.65849	0.000253702	0.00165317	yes	797.58	679.196	915.965	1.3486	0.431464	0.00235395	0.0142672	1.01418	0.471635
ENSMUSG00000040717	Il17rd	ENSMUST00000035336	chr14:27852186-27920472	v6.5	dnmt	OK	15.9163	3.91573	-1.40234	8.61927	0	0	yes	377.358	592.076	162.64	0.274695	-1.8641	9.70372222709231e-35	2.30519819883135e-32	14.1858	0.538047
ENSMUSG00000032796	Lama1	ENSMUST00000035471	chr17:68046604-68171985	v6.5	dnmt	OK	13.7028	35.3664	0.948162	-8.77383	0	0	yes	1192.02	670.537	1713.51	2.55543	1.35357	2.16452164783191e-20	2.2055450007584e-18	1.36926	2.32992
ENSMUSG00000040280	Ndufa4l2	ENSMUST00000035735	chr10:126951994-126959491	v6.5	dnmt	OK	11.4151	43.0122	1.32654	-6.65529	2.8274e-11	4.98284e-10	yes	89.0732	35.6298	142.517	3.99992	1.99997	6.86968216766964e-16	4.4519462866135e-14	0.609389	0.0921521
ENSMUSG00000032737	Inppl1	ENSMUST00000035836	chr7:108966826-108986740	v6.5	dnmt	OK	28.1834	15.3591	-0.607026	5.97906	2.24428e-09	3.20578e-08	yes	433.727	568.366	299.088	0.526224	-0.926252	1.99290049165647e-10	6.30262492949562e-09	0.585012	0.00237203
ENSMUSG00000042548	Asxl1	ENSMUST00000036193	chr2:153166892-153229743	v6.5	dnmt	OK	46.0037	69.8529	0.41767	-3.33499	0.00085301	0.00487896	yes	1627.25	1431.43	1823.07	1.2736	0.34891	0.0107535	0.0487153	0.850913	5.23103
ENSMUSG00000040785	Ttc3	ENSMUST00000036349	chr16:94580369-94690829	v6.5	dnmt	OK	49.9657	33.6281	-0.395975	4.02279	5.75137e-05	0.000428825	yes	676.907	781.732	572.081	0.731811	-0.450456	0.00128849	0.00865486	0.00833752	0.383406
ENSMUSG00000034190	Chmp7	ENSMUST00000036381	chr14:69955230-70166920	v6.5	dnmt	OK	17.3874	38.2609	0.788681	-4.88056	1.05787e-06	1.0753e-05	yes	154.922	100.943	208.902	2.0695	1.04928	5.85300751296893e-08	1.22958296647769e-06	0.00486863	0.856167
ENSMUSG00000039176	Polg	ENSMUST00000036427	chr7:86536814-86611248	v6.5	dnmt	OK	30.0521	49.2053	0.493068	-3.34446	0.000824436	0.00473048	yes	329.15	239.432	418.867	1.74942	0.806877	6.0868972153646e-07	1.04150175971439e-05	4.96560283250211e-05	0.527095
ENSMUSG00000033396	Spg11	ENSMUST00000036450	chr2:121854281-121944122	v6.5	dnmt	OK	15.6129	8.86354	-0.566153	4.94354	7.67163e-07	8.03892e-06	yes	484.665	546.755	422.576	0.772879	-0.371685	0.0106135	0.0482066	0.200357	0.274548
ENSMUSG00000041040	Fam117b	ENSMUST00000036540	chr1:59969849-60042190	v6.5	dnmt	OK	17.091	37.7482	0.792388	-6.31305	2.73581e-10	4.32945e-09	yes	635.019	402.402	867.635	2.15614	1.10845	3.25550391129818e-13	1.53425478449416e-11	1.49134	0.42916
ENSMUSG00000035299	Mid1	ENSMUST00000036753	chrX:166123128-166443668	v6.5	dnmt	OK	441.347	0.559275	-6.67095	14.1306	0	0	yes	2334.45	4644.88	24.0267	0.00517273	-7.59486	0	0	0.184406	0.00449801
ENSMUSG00000029578	Wipi2	ENSMUST00000036872	chr5:143105495-143146542	v6.5	dnmt	OK	43.7659	27.7308	-0.456313	3.99987	6.33775e-05	0.000466143	yes	556.626	674.706	438.546	0.649981	-0.62153	1.35415070230934e-05	0.00016944	0.485106	0.160181
ENSMUSG00000040746	Rnf167	ENSMUST00000037534	chr11:70457697-70464923	v6.5	dnmt	OK	38.7339	65.2816	0.521995	-4.44459	8.80602e-06	7.57513e-05	yes	321.442	256.47	386.414	1.50666	0.591358	0.000217449	0.00191983	0.850311	1.15027
ENSMUSG00000034336	Ina	ENSMUST00000037636	chr19:46961320-47099817	v6.5	dnmt	OK	24.1056	10.1738	-0.86263	6.08335	1.17695e-09	1.74548e-08	yes	337.621	475.071	200.172	0.421352	-1.2469	3.76926431340032e-16	2.50019707541456e-14	0.336629	0.946423
ENSMUSG00000028184	Lphn2	ENSMUST00000037655	chr3:148478549-148652280	v6.5	dnmt	OK	34.1519	2.71024	-2.53378	10.2475	0	0	yes	564.275	1046.35	82.2041	0.078563	-3.67001	1.48862219242741e-117	2.09741733733048e-114	4.25011	0.0213544
ENSMUSG00000040234	Tm7sf3	ENSMUST00000037709	chr6:146550873-146599124	v6.5	dnmt	OK	30.3141	68.7771	0.819257	-6.0818	1.18838e-09	1.74812e-08	yes	443.509	381.616	505.403	1.32438	0.405313	0.00577332	0.029513	1.75285	0.972962
ENSMUSG00000034391	Fbxo15	ENSMUST00000037718	chr18:85104549-85150768	v6.5	dnmt	OK	47.5689	96.7484	0.709934	-6.34215	2.26582e-10	3.61731e-09	yes	862.483	641.768	1083.2	1.68784	0.755174	1.48035275630409e-07	2.84980982909706e-06	0.387458	0.0150474
ENSMUSG00000041594	Tmtc4	ENSMUST00000037726	chr14:122933545-123383257	v6.5	dnmt	OK	5.77849	30.3114	1.65738	-8.82131	0	0	yes	124	86.1676	161.832	1.8781	0.909277	5.98943041787496e-06	8.16849555655444e-05	0.669939	0.558235
ENSMUSG00000040296	Ddx58	ENSMUST00000037907	chr4:40150805-40186861	v6.5	dnmt	OK	16.4049	24.6555	0.407421	-2.67195	0.00754108	0.0322307	yes	712.88	547.142	878.618	1.60583	0.683319	3.47972575111892e-06	5.03268125932945e-05	0.141518	0.920763
ENSMUSG00000038612	Mcl1	ENSMUST00000037947	chr3:95462642-95467099	v6.5	dnmt	OK	150.063	204.745	0.31071	-2.49609	0.0125571	0.0486856	yes	2255.86	1970.49	2541.24	1.28965	0.366976	0.00807389	0.038657	0.000792774	0.399432
ENSMUSG00000033307	Mif	ENSMUST00000038169	chr10:75322097-75322995	v6.5	dnmt	OK	804.824	516.371	-0.443797	4.08622	4.38464e-05	0.0003324	yes	1335.28	1635.59	1034.97	0.632781	-0.660221	5.19318479540926e-07	9.03049347906268e-06	2.96064	0.399344
ENSMUSG00000042745	Id1	ENSMUST00000038368	chr2:152561986-152563146	v6.5	dnmt	OK	46.8631	198.109	1.44158	-10.8241	0	0	yes	372.994	147.185	598.802	4.06835	2.02444	2.79057616320760e-31	5.83237555133823e-29	0.61983	0.00115254
ENSMUSG00000034560	A230046K03Rik	ENSMUST00000038388	chr10:83006685-83059214	v6.5	dnmt	OK	23.9728	33.2692	0.327715	-2.97699	0.00291094	0.0143121	yes	816.636	692.776	940.497	1.35758	0.441034	0.00199055	0.0124111	0.023823	0.0989965
ENSMUSG00000035275	Raver2	ENSMUST00000038463	chr4:100741587-100937887	v6.5	dnmt	OK	8.27082	12.3087	0.397574	-2.63835	0.00833111	0.0348661	yes	229.927	187.365	272.488	1.45431	0.540337	0.00196531	0.0122787	1.45458	0.79127
ENSMUSG00000037316	Bag4	ENSMUST00000038498	chr8:26835795-26895681	v6.5	dnmt	OK	24.6514	40.2641	0.490625	-4.38841	1.14181e-05	9.62385e-05	yes	598.756	470.036	727.476	1.5477	0.63013	1.92110758832913e-05	0.000231621	0.0900801	0.294284
ENSMUSG00000043131	Mobkl1b	ENSMUST00000038658	chr6:83276009-83293770	v6.5	dnmt	OK	30.9545	52.8647	0.535218	-3.1332	0.00172912	0.00907706	yes	579.548	472.86	686.236	1.45125	0.537293	0.000265323	0.00226706	0.235305	0.23236
ENSMUSG00000035337	Uchl4	ENSMUST00000039011	chr9:64033576-64101438	v6.5	dnmt	OK	40.1526	84.912	0.748928	-5.78243	7.36312e-09	9.8684e-08	yes	252.212	179.096	325.327	1.81649	0.861157	4.93450978586555e-07	8.61089343798703e-06	0.38176	0.255874
ENSMUSG00000038102	D030016E14Rik	ENSMUST00000039061	chr8:48575468-48618824	v6.5	dnmt	OK	15.5732	28.585	0.607333	-4.74236	2.11248e-06	2.05862e-05	yes	400.495	304.704	496.286	1.62875	0.703764	4.840213357986e-06	6.7590949353147e-05	1.54269	0.0392907
ENSMUSG00000039329	Tex19.1	ENSMUST00000039088	chr11:121007456-121009633	v6.5	dnmt	OK	42.3418	142.752	1.21533	-9.19117	0	0	yes	528.266	268.896	787.637	2.92916	1.55048	4.42019077536104e-23	5.58296739045601e-21	5.59783	0.685963
ENSMUSG00000044447	Dock5	ENSMUST00000039135	chr14:68369984-68551629	v6.5	dnmt	OK	15.1304	4.60354	-1.18988	9.68472	0	0	yes	631.607	968.775	294.44	0.30393	-1.71819	2.78384396835987e-34	6.55607288456394e-32	3.82013	1.96424
ENSMUSG00000039953	Clstn1	ENSMUST00000039144	chr4:148960576-149023008	v6.5	dnmt	OK	27.1594	40.2494	0.393371	-2.93512	0.00333416	0.0160726	yes	519.275	444.397	594.154	1.33699	0.418988	0.00433919	0.0234612	4.24897712193164e-05	1.72259
ENSMUSG00000041235	Chd7	ENSMUST00000039267	chr4:8617552-8794806	v6.5	dnmt	OK	32.3266	12.442	-0.954815	5.99199	2.07287e-09	2.9766e-08	yes	926.644	1349.81	503.476	0.372997	-1.42276	1.00540993704251e-25	1.51311418149381e-23	1.50227	2.89623
ENSMUSG00000022983	Scaf4	ENSMUST00000039280	chr16:90229201-90284670	v6.5	dnmt	OK	25.6314	15.1858	-0.523454	3.23706	0.00120766	0.00667536	yes	589.417	765.571	413.263	0.539811	-0.889475	2.11193798205519e-10	6.64565159389873e-09	3.60332	0.607375
ENSMUSG00000034377	Tulp4	ENSMUST00000039655	chr17:6106436-6251128	v6.5	dnmt	OK	128.171	178.733	0.332525	-3.70018	0.00021545	0.00142618	yes	532.857	363.264	702.449	1.93371	0.951374	4.07921932235987e-10	1.22466496334772e-08	0.127643	1.265
ENSMUSG00000040370	Lyrm5	ENSMUST00000039729	chr6:145159653-145198759	v6.5	dnmt	OK	7.66504	32.1686	1.43432	-6.45022	1.11684e-10	1.84824e-09	yes	87.7177	65.8165	109.619	1.66552	0.735974	0.00102938	0.00715254	0.578354	0.00113334
ENSMUSG00000041765	Ubac2	ENSMUST00000039803	chr14:122277827-122420256	v6.5	dnmt	OK	13.5756	33.5161	0.903749	-6.25904	3.87367e-10	6.00751e-09	yes	579.5	436.306	722.694	1.65639	0.728045	1.17957568250936e-06	1.90579131622508e-05	0.604728	0.179404
ENSMUSG00000038214	Bend3	ENSMUST00000040147	chr10:43198945-43235202	v6.5	dnmt	OK	47.5934	32.2085	-0.390465	3.44205	0.000577327	0.00345124	yes	984.42	1179.34	789.5	0.669442	-0.578969	1.85509438317615e-05	0.000224524	4.35259	2.69374
ENSMUSG00000033386	Frrs1	ENSMUST00000040260	chr3:116581144-116606668	v6.5	dnmt	OK	30.4501	50.2105	0.500137	-4.14983	3.32719e-05	0.00025911	yes	547.839	451.402	644.275	1.42728	0.513264	0.000420366	0.00335242	1.43623	0.736341
ENSMUSG00000037443	Ccdc21	ENSMUST00000040271	chr4:133685772-133743027	v6.5	dnmt	OK	30.6647	69.1033	0.81249	-4.14292	3.42917e-05	0.000265908	yes	652.625	521.58	783.67	1.50249	0.587356	5.88364703533307e-05	0.000616741	0.00461067	0.00764236
ENSMUSG00000040430	Pitpnc1	ENSMUST00000040380	chr11:107069205-107332034	v6.5	dnmt	OK	8.15511	26.1438	1.16497	-3.82216	0.000132286	0.000907772	yes	630.761	365.865	895.657	2.44805	1.29164	4.66297194004838e-17	3.38718281725114e-15	2.98785	5.97357
ENSMUSG00000033060	Lmo7	ENSMUST00000040513	chr14:102129144-102349230	v6.5	dnmt	OK	5.66793	29.2543	1.6412	-8.61354	0	0	yes	227.055	129.194	324.916	2.51494	1.33052	8.86073211777204e-14	4.55121953905928e-12	0.0199359	0.446304
ENSMUSG00000041740	Rnf10	ENSMUST00000040555	chr5:115685844-115722907	v6.5	dnmt	OK	114.748	184.189	0.473224	-6.21815	5.03038e-10	7.71325e-09	yes	1489.19	1252.26	1726.12	1.3784	0.463	0.00103902	0.0072109	1.43349	0.00817043
ENSMUSG00000058922	Gm10052	ENSMUST00000040649	chr9:123544505-123761020	v6.5	dnmt	OK	377.445	270.577	-0.332869	3.18849	0.00143016	0.0077243	yes	3549.18	4094.98	3003.39	0.733431	-0.447266	0.00081906	0.00589723	0.0282574	0.00264381
ENSMUSG00000036777	Anln	ENSMUST00000040912	chr9:22135657-22193650	v6.5	dnmt	OK	65.3717	108.925	0.510571	-4.65155	3.29444e-06	3.08847e-05	yes	2059.79	1649.71	2469.86	1.49715	0.582216	1.91074686865215e-05	0.000230406	1.79468	2.18172
ENSMUSG00000036781	Rps27l	ENSMUST00000040917	chr9:66793892-66797323	v6.5	dnmt	OK	256.822	368.277	0.360452	-3.2362	0.00121131	0.00668192	yes	480.263	406.834	553.692	1.36098	0.444643	0.0036056	0.0202102	0.636599	0.231498
ENSMUSG00000037013	Ss18	ENSMUST00000040924	chr18:14782706-14841423	v6.5	dnmt	OK	65.7928	51.1414	-0.251916	3.25512	0.00113346	0.00629081	yes	1078.77	1288.77	868.764	0.674103	-0.568959	3.03096987747208e-05	0.000345069	0.0216176	1.76395
ENSMUSG00000035629	1700021K19Rik	ENSMUST00000040986	chr16:32821792-32909049	v6.5	dnmt	OK	18.0419	26.956	0.401508	-4.05992	4.90901e-05	0.000370085	yes	200.281	165.135	235.427	1.42567	0.511635	0.00388463	0.021496	0.719862	0.101718
ENSMUSG00000037894	H2afz	ENSMUST00000041045	chr3:137527450-137529884	v6.5	dnmt	OK	150.77	115.492	-0.266554	2.65818	0.00785643	0.0331865	yes	806.351	944.195	668.507	0.708019	-0.498141	0.000234672	0.00205326	0.0447769	1.15244
ENSMUSG00000061186	Sfmbt2	ENSMUST00000041105	chr2:10260909-10516880	v6.5	dnmt	OK	45.8234	12.8085	-1.27469	8.76595	0	0	yes	1916.61	3001.65	831.578	0.277041	-1.85183	5.74322462421495e-45	2.21385054854173e-42	3.50987	0.00926798
ENSMUSG00000036986	Pml	ENSMUST00000041209	chr9:58064985-58097593	v6.5	dnmt	OK	165.975	106.463	-0.444038	3.85473	0.000115857	0.000804186	yes	1439.78	1944.92	934.643	0.480557	-1.05722	1.27094676552277e-15	7.99551729626798e-14	0.70578	0.121534
ENSMUSG00000038291	Snx25	ENSMUST00000041582	chr8:47118619-47280944	v6.5	dnmt	OK	8.42198	19.8839	0.859064	-4.5898	4.43666e-06	4.02712e-05	yes	132.841	51.7789	213.903	4.13109	2.04652	6.4429317246531e-21	6.82900623266734e-19	0.0965017	0.0256663
ENSMUSG00000041773	Enc1	ENSMUST00000041623	chr13:98011059-98022994	v6.5	dnmt	OK	61.5085	45.4878	-0.301732	2.87896	0.00398986	0.0187668	yes	948.032	1109.43	786.637	0.709048	-0.496045	0.000287779	0.00242446	0.255255	1.23458
ENSMUSG00000038970	Lmtk2	ENSMUST00000041804	chr5:144861304-144949073	v6.5	dnmt	OK	27.7099	21.2495	-0.265457	2.48844	0.0128305	0.0494631	yes	992.833	1133.13	852.537	0.752375	-0.410477	0.00277568	0.0162922	0.2763	1.81565
ENSMUSG00000035247	Hectd1	ENSMUST00000042052	chr12:52844708-52930523	v6.5	dnmt	OK	46.1893	28.4409	-0.484919	4.5449	5.49606e-06	4.88259e-05	yes	1379.69	1782.93	976.443	0.547661	-0.868646	6.63111908721972e-11	2.25977919853043e-09	0.0217424	0.248625
ENSMUSG00000040435	Ppp1r15a	ENSMUST00000042105	chr7:52728325-52781638	v6.5	dnmt	OK	29.3031	12.2239	-0.874301	4.61174	3.9932e-06	3.67998e-05	yes	179.076	209.378	148.774	0.710553	-0.492986	0.00459429	0.0245566	1.07161	0.690586
ENSMUSG00000037210	Fam193a	ENSMUST00000042234	chr5:34713061-34829104	v6.5	dnmt	OK	17.5378	25.816	0.386636	-3.39794	0.000678955	0.0039713	yes	483.933	374.845	593.022	1.58205	0.661794	1.31976993790879e-05	0.000165493	0.408575	0.0561761
ENSMUSG00000026288	Inpp5d	ENSMUST00000042275	chr1:89516886-89617082	v6.5	dnmt	OK	12.7829	38.6137	1.1055	-5.21261	1.86204e-07	2.12783e-06	yes	521.141	277.287	764.995	2.75885	1.46407	3.25893976985184e-20	3.28385398264232e-18	0.070676	3.55826
ENSMUSG00000033166	Dis3	ENSMUST00000042471	chr14:99475852-99653712	v6.5	dnmt	OK	53.8395	77.0406	0.358325	-4.24058	2.22939e-05	0.000179542	yes	884.288	757.764	1010.81	1.33394	0.415695	0.00350005	0.0197163	0.522156	0.387979
ENSMUSG00000034088	Hdlbp	ENSMUST00000042498	chr1:95302516-95375385	v6.5	dnmt	OK	116.557	175.918	0.411641	-5.31378	1.07377e-07	1.2643e-06	yes	3856.67	3371.73	4341.6	1.28765	0.364738	0.00911937	0.0425557	0.0831111	0.0147324
ENSMUSG00000042303	Sgsm3	ENSMUST00000042506	chr15:80808194-81021187	v6.5	dnmt	OK	15.9162	27.515	0.547393	-3.28063	0.00103577	0.00582002	yes	154.399	97.0704	211.727	2.18117	1.1251	5.70324710410619e-09	1.43671194003563e-07	0.00823788	0.989349
ENSMUSG00000041817	Fam169a	ENSMUST00000042517	chr13:97837241-97907881	v6.5	dnmt	OK	106.245	59.2187	-0.584514	7.33693	2.18492e-13	4.23562e-12	yes	3086.8	3826.67	2346.92	0.613306	-0.705322	9.43982947262065e-08	1.89538787347066e-06	4.53153	1.18001
ENSMUSG00000038250	Usp38	ENSMUST00000042724	chr8:83504632-83562483	v6.5	dnmt	OK	15.3332	27.8988	0.598563	-4.94112	7.76766e-07	8.12386e-06	yes	406.001	299.13	512.873	1.71455	0.777827	5.27537688489073e-07	9.15683515363786e-06	0.0110257	0.984277
ENSMUSG00000019731	Slc35e1	ENSMUST00000043238	chr8:75001894-75016513	v6.5	dnmt	OK	16.6482	33.5054	0.699401	-3.55302	0.000380836	0.00238154	yes	431.897	328.871	534.922	1.62654	0.701806	4.93977698891287e-06	6.887537545367e-05	0.334187	0.0186184
ENSMUSG00000037622	Wdtc1	ENSMUST00000043305	chr4:132848373-132909396	v6.5	dnmt	OK	44.0232	87.2993	0.684625	-5.30529	1.12493e-07	1.31314e-06	yes	585.916	381.036	790.796	2.07539	1.05338	2.42757624376269e-12	1.00906170213778e-10	0.754278	1.84327
ENSMUSG00000031715	Smarca5	ENSMUST00000043359	chr8:83222405-83263396	v6.5	dnmt	OK	50.0329	75.6853	0.413905	-3.11071	0.00186641	0.00966688	yes	1367.45	1131.11	1603.79	1.41789	0.503741	0.000287602	0.0024235	0.0165888	1.15527
ENSMUSG00000037169	Mycn	ENSMUST00000043396	chr12:12942901-12948720	v6.5	dnmt	OK	88.1714	38.9272	-0.817591	5.54644	2.91538e-08	3.58024e-07	yes	554.225	775.369	333.08	0.429576	-1.21902	6.81601471805747e-18	5.36613413063253e-16	4.30444	1.25665
ENSMUSG00000038545	Cul7	ENSMUST00000043464	chr17:46579396-46968362	v6.5	dnmt	OK	34.3218	17.1333	-0.694757	6.60146	4.07134e-11	6.99343e-10	yes	383.895	554.846	212.943	0.383788	-1.38162	3.43163025797431e-20	3.44765210253339e-18	0.243134	0.199592
ENSMUSG00000036752	Tubb2c	ENSMUST00000043584	chr2:25074264-25080222	v6.5	dnmt	OK	316.723	492.387	0.44124	-3.48573	0.0004908	0.00299669	yes	2365.11	1972.66	2757.56	1.39789	0.483248	0.000620395	0.00465829	2.66858	0.0840999
ENSMUSG00000038764	Ptpn3	ENSMUST00000043585	chr4:57203712-57320177	v6.5	dnmt	OK	34.5656	16.9159	-0.714607	2.55612	0.0105847	0.042464	yes	177.384	246.328	108.44	0.440227	-1.18368	1.59909046222341e-11	5.97793561632648e-10	1.64463	0.173232
ENSMUSG00000037315	Phf16	ENSMUST00000043693	chrX:20002813-20097065	v6.5	dnmt	OK	32.837	23.627	-0.329163	2.59819	0.0093717	0.0383632	yes	344.361	422.013	266.708	0.631991	-0.662025	1.08528960330787e-05	0.000139187	0.0906939	0.145897
ENSMUSG00000040728	Esrp1	ENSMUST00000043781	chr4:11188461-11313930	v6.5	dnmt	OK	28.6474	20.0353	-0.357568	3.5508	0.000384059	0.00239617	yes	794.144	1105.44	482.844	0.436788	-1.19499	1.99220966276711e-18	1.66125891470743e-16	2.08445	0.722211
ENSMUSG00000038416	Cdc16	ENSMUST00000043962	chr8:13757675-13781938	v6.5	dnmt	OK	53.9853	89.0959	0.501002	-4.44117	8.9471e-06	7.67217e-05	yes	658.48	521.806	795.154	1.52385	0.607721	2.57633305729768e-05	0.000300211	2.62297	0.0842588
ENSMUSG00000039456	Morc3	ENSMUST00000044068	chr16:93832365-93876317	v6.5	dnmt	OK	46.8983	31.8783	-0.386056	3.59741	0.000321405	0.00204045	yes	786.408	977.553	595.262	0.60893	-0.715651	2.15179654371712e-07	4.02298818468458e-06	0.505404	0.408855
ENSMUSG00000036698	Eif2c2	ENSMUST00000044113	chr15:72932054-73015377	v6.5	dnmt	OK	34.6233	17.0955	-0.705712	6.55785	5.45908e-11	9.25996e-10	yes	908.679	1204.03	613.324	0.509391	-0.973154	8.59323474059718e-13	3.83947043740624e-11	0.0470816	1.0257
ENSMUSG00000042406	Atf4	ENSMUST00000044156	chr15:80085613-80087970	v6.5	dnmt	OK	109.429	36.7339	-1.09157	9.56776	0	0	yes	489.267	759.442	219.093	0.288492	-1.7934	7.2609707687834e-35	1.73574138194755e-32	0.447119	0.110176
ENSMUSG00000033075	Senp1	ENSMUST00000044189	chr15:97871659-97962878	v6.5	dnmt	OK	13.4173	7.83728	-0.537654	3.61798	0.000296917	0.00189608	yes	472.845	547.625	398.064	0.726891	-0.460189	0.00171064	0.0109436	0.0125272	1.41883
ENSMUSG00000033446	Lpar6	ENSMUST00000044405	chr14:73522843-73725629	v6.5	dnmt	OK	12.4021	2.26668	-1.69955	6.28493	3.2801e-10	5.13094e-09	yes	108.772	180.857	36.6867	0.202849	-2.30152	4.93864179834007e-26	7.6436706015218e-24	0.0375947	0.00625714
ENSMUSG00000034160	Ogt	ENSMUST00000044475	chrX:98835398-98879690	v6.5	dnmt	OK	138.794	107.658	-0.254033	3.12579	0.00177326	0.00925506	yes	2201.23	2527.6	1874.86	0.741755	-0.430985	0.00107896	0.00743881	1.05037	0.00186608
ENSMUSG00000037692	Ahdc1	ENSMUST00000044521	chr4:132567174-132634025	v6.5	dnmt	OK	58.2552	32.8617	-0.572526	4.15132	3.30559e-05	0.000258169	yes	892.969	1101.37	684.566	0.621556	-0.686043	4.43202532978320e-07	7.82088339343301e-06	0.629821	0.708662
ENSMUSG00000041147	Brca2	ENSMUST00000044620	chr5:151325204-151372321	v6.5	dnmt	OK	13.9578	26.0653	0.624563	-5.77812	7.55408e-09	1.00746e-07	yes	908.212	619.908	1196.52	1.93015	0.948712	5.53375502150899e-11	1.91374718729460e-09	0.0404569	2.24656
ENSMUSG00000038437	Mllt6	ENSMUST00000044730	chr11:97524727-97546777	v6.5	dnmt	OK	51.1507	73.071	0.356655	-3.0368	0.00239106	0.011984	yes	1101.16	945.268	1257.06	1.32984	0.411255	0.00265012	0.015731	2.21989	0.420887
ENSMUSG00000041459	Tardbp	ENSMUST00000045180	chr4:147976662-148001128	v6.5	dnmt	OK	134.575	101.621	-0.280871	3.49692	0.000470665	0.00288349	yes	1248.73	1486.2	1011.26	0.680435	-0.55547	2.55260896275583e-05	0.000297956	4.95954	0.0111617
ENSMUSG00000031592	Pcm1	ENSMUST00000045199	chr8:42325112-42419440	v6.5	dnmt	OK	37.6216	51.3904	0.311874	-2.89236	0.00382363	0.0181263	yes	1693.19	1424.16	1962.21	1.3778	0.462363	0.000861137	0.00614603	0.0312317	0.051159
ENSMUSG00000013033	Lphn1	ENSMUST00000045393	chr8:86424003-86479104	v6.5	dnmt	OK	66.0307	32.3133	-0.714641	5.90001	3.63469e-09	5.08482e-08	yes	1016.3	1172.21	860.388	0.73399	-0.446168	0.000966915	0.00678839	0.600923	0.154149
ENSMUSG00000036617	Etl4	ENSMUST00000045555	chr2:19831406-20732340	v6.5	dnmt	OK	62.4041	41.4746	-0.408549	4.47861	7.51314e-06	6.53547e-05	yes	2397.29	2878.56	1916.02	0.665619	-0.587232	8.9660870405651e-06	0.000117233	4.08557	2.16095
ENSMUSG00000052812	Atad2b	ENSMUST00000045664	chr12:4924209-5050853	v6.5	dnmt	OK	11.023	21.5218	0.669081	-5.29029	1.22121e-07	1.4164e-06	yes	489.283	347.867	630.699	1.81305	0.858415	1.67958399296419e-08	3.8871595555093e-07	0.226833	0.428906
ENSMUSG00000035696	Rnf38	ENSMUST00000045793	chr4:44139081-44246661	v6.5	dnmt	OK	77.3395	42.2928	-0.603589	4.93238	8.12318e-07	8.43071e-06	yes	379.193	441.453	316.934	0.717935	-0.478075	0.00150106	0.00981019	0.137885	0.00421985
ENSMUSG00000041406	BC055324	ENSMUST00000045876	chr1:165859230-165924927	v6.5	dnmt	OK	24.7234	38.7286	0.448828	-3.53365	0.000409859	0.00254544	yes	567.336	473.813	660.859	1.39477	0.480024	0.00152867	0.00995402	0.441444	3.67718
ENSMUSG00000045624	Esf1	ENSMUST00000046030	chr2:139945618-139996300	v6.5	dnmt	OK	41.075	58.3772	0.351527	-2.58817	0.00964869	0.0392308	yes	554.167	460.449	647.886	1.40707	0.492699	0.000824577	0.0059312	0.0581293	0.136865
ENSMUSG00000057738	Spna2	ENSMUST00000046257	chr2:29821079-29886971	v6.5	dnmt	OK	152.559	116.164	-0.272551	2.72114	0.00650579	0.028296	yes	2875.4	3264.36	2486.44	0.761693	-0.392718	0.00324824	0.0185858	0.358428	0.265634
ENSMUSG00000041712	Ubr7	ENSMUST00000046404	chr12:103978039-104015911	v6.5	dnmt	OK	43.5852	30.8352	-0.346059	3.0862	0.00202736	0.010362	yes	471.091	571.374	370.807	0.648974	-0.623767	1.08271773913265e-05	0.000138879	8.29794	0.0511277
ENSMUSG00000040658	BC048355	ENSMUST00000046497	chr17:46579396-46968362	v6.5	dnmt	OK	15.9114	36.5068	0.830461	-4.68983	2.73437e-06	2.60846e-05	yes	100.772	75.0348	126.509	1.686	0.753607	0.000513655	0.00396223	0.231028	0.000433283
ENSMUSG00000040875	Osbpl10	ENSMUST00000046627	chr9:114976396-115141341	v6.5	dnmt	OK	2.00043	10.6078	1.66823	-5.70228	1.18214e-08	1.52054e-07	yes	331.975	107.546	556.403	5.17361	2.37117	7.56651321113143e-39	2.06801157061425e-36	0.0190306	1.33081
ENSMUSG00000020173	Cobl	ENSMUST00000046755	chr11:12136678-12364963	v6.5	dnmt	OK	16.3964	47.2376	1.05813	-8.50581	0	0	yes	1062.88	579.772	1545.99	2.66656	1.41498	3.46376828635473e-22	3.99237157067572e-20	6.2886	7.17052
ENSMUSG00000037725	Ckap2	ENSMUST00000046916	chr8:23278623-23296291	v6.5	dnmt	OK	38.3911	77.4797	0.702191	-6.23429	4.5383e-10	6.99827e-09	yes	648.245	464.825	831.666	1.7892	0.839318	1.76543002664910e-08	4.07199948568344e-07	0.0644104	1.29769
ENSMUSG00000042410	Agps	ENSMUST00000047232	chr2:75670233-75769407	v6.5	dnmt	OK	25.32	36.7919	0.373684	-3.46655	0.000527189	0.00318662	yes	992.35	841.08	1143.62	1.3597	0.443291	0.00160343	0.0103771	0.0622058	0.025249
ENSMUSG00000041444	Arhgap32	ENSMUST00000047637	chr9:31923720-32072084	v6.5	dnmt	OK	10.5323	14.3524	0.309473	-2.7147	0.00663361	0.0287368	yes	678.465	558.839	798.091	1.42812	0.514121	0.000421742	0.00336176	0.29801	0.147681
ENSMUSG00000041488	Stx3	ENSMUST00000047698	chr19:11849608-11893893	v6.5	dnmt	OK	40.3443	13.4287	-1.10005	6.01426	1.80706e-09	2.60871e-08	yes	414.88	634.147	195.612	0.308464	-1.69682	3.4969533671748e-30	6.8860488955548e-28	2.83704	0.157113
ENSMUSG00000041483	Zfp281	ENSMUST00000047734	chr1:138521477-138526630	v6.5	dnmt	OK	51.5124	39.3893	-0.268329	3.27549	0.00105478	0.00590242	yes	786.593	915.92	657.265	0.717601	-0.478746	0.000560493	0.00426158	0.18547	0.400345
ENSMUSG00000033228	Scaf11	ENSMUST00000047835	chr15:96242128-96291274	v6.5	dnmt	OK	48.3988	34.7371	-0.331666	3.07056	0.00213656	0.0108588	yes	1255.92	1476.77	1035.06	0.700896	-0.512728	0.000136175	0.00128221	0.00171851	0.0905816
ENSMUSG00000034807	Glt25d1	ENSMUST00000047903	chr8:74134922-74148808	v6.5	dnmt	OK	25.2881	42.925	0.529123	-4.50244	6.71789e-06	5.8814e-05	yes	419.126	317.933	520.319	1.63657	0.710672	5.43694811430342e-06	7.49379996459564e-05	0.0802888	0.723525
ENSMUSG00000034640	Tiparp	ENSMUST00000047906	chr3:65311178-65359067	v6.5	dnmt	OK	40.0931	28.0349	-0.357756	2.87128	0.00408809	0.0191459	yes	510.313	599.149	421.478	0.70346	-0.507459	0.000418738	0.00334107	0.475733	0.0740269
ENSMUSG00000042700	Sipa1l1	ENSMUST00000047967	chr12:83270406-83552769	v6.5	dnmt	OK	17.3092	9.25931	-0.62561	3.86235	0.000112303	0.000783523	yes	731.379	899.949	562.809	0.625378	-0.677199	9.55852882521044e-07	1.56790836768086e-05	0.178183	0.23797
ENSMUSG00000034926	Dhcr24	ENSMUST00000047973	chr4:106233642-106261718	v6.5	dnmt	OK	53.1359	33.6952	-0.455497	4.17611	2.96538e-05	0.000233276	yes	703.578	876.652	530.504	0.605147	-0.724642	9.08615879406554e-08	1.83293235411265e-06	15.9637	0.0422648
ENSMUSG00000039497	Dse	ENSMUST00000048010	chr10:33871199-33927357	v6.5	dnmt	OK	31.4231	20.5345	-0.425436	3.69969	0.00021586	0.00142715	yes	482.662	589.664	375.661	0.637076	-0.650463	6.73079714792984e-06	9.09458900345281e-05	0.00523809	0.116638
ENSMUSG00000036928	Stag3	ENSMUST00000048028	chr5:138721467-138753621	v6.5	dnmt	OK	33.5405	122.699	1.29698	-7.36992	1.70752e-13	3.34601e-12	yes	786.263	371.192	1201.34	3.23643	1.6944	1.25820270000788e-28	2.23522444879661e-26	4.81734	2.90513
ENSMUSG00000040195	Tmem194	ENSMUST00000048099	chr10:127080041-127138105	v6.5	dnmt	OK	7.80974	16.5422	0.750544	-4.49535	6.9456e-06	6.07097e-05	yes	277.041	234.242	319.841	1.36543	0.449355	0.00559562	0.0287757	0.1622	0.0257929
ENSMUSG00000041313	Slc7a1	ENSMUST00000048116	chr5:149138985-149211480	v6.5	dnmt	OK	7.38472	20.4386	1.01801	-6.06492	1.32018e-09	1.93152e-08	yes	442.963	215.519	670.407	3.11066	1.63722	1.68660356865641e-23	2.19823355072731e-21	0.247919	0.0574555
ENSMUSG00000036990	Otud4	ENSMUST00000048457	chr8:82163574-82201654	v6.5	dnmt	OK	61.4631	82.9269	0.299523	-2.72804	0.00637126	0.0277776	yes	2134.03	1846.46	2421.6	1.31148	0.3912	0.00467169	0.0249084	0.804078	0.999368
ENSMUSG00000039395	Mreg	ENSMUST00000048860	chr1:72205806-72258881	v6.5	dnmt	OK	67.4358	94.1274	0.333473	-3.09702	0.00195478	0.0100765	yes	1065.67	892.465	1238.87	1.38815	0.473161	0.000598904	0.00451374	1.36807	1.0658
ENSMUSG00000034311	Kif4	ENSMUST00000048962	chrX:97818221-97922553	v6.5	dnmt	OK	17.7959	33.3541	0.628212	-4.63689	3.53686e-06	3.28173e-05	yes	498.257	413.201	583.313	1.41169	0.497425	0.000869374	0.00619347	0.0705993	0.121009
ENSMUSG00000035834	Polr3g	ENSMUST00000048993	chr13:81812841-81850012	v6.5	dnmt	OK	33.8431	53.8173	0.463859	-2.50001	0.0124192	0.0482542	yes	442.728	376.548	508.909	1.35151	0.434574	0.00440079	0.0237021	0.163841	0.150671
ENSMUSG00000029461	Fam168a	ENSMUST00000049053	chr7:107855164-107990142	v6.5	dnmt	OK	15.2886	32.3339	0.749008	-5.51675	3.45325e-08	4.23121e-07	yes	1205.04	1055.89	1354.2	1.28252	0.358987	0.0101469	0.0465347	0.244432	0.403842
ENSMUSG00000033295	Ptprf	ENSMUST00000049074	chr4:117880817-117964010	v6.5	dnmt	OK	92.6289	51.8221	-0.580785	5.6505	1.59981e-08	2.01948e-07	yes	1946.42	2585.63	1307.21	0.505565	-0.984033	7.06605055165978e-14	3.6686000704043e-12	2.56071	0.434363
ENSMUSG00000038393	Txnip	ENSMUST00000049093	chr3:96359687-96370724	v6.5	dnmt	OK	64.0239	126.597	0.681751	-4.63659	3.54199e-06	3.28088e-05	yes	597.73	387.04	808.42	2.08872	1.06262	3.36244943447546e-12	1.37183908030621e-10	0.132507	5.16441
ENSMUSG00000036167	Pphln1	ENSMUST00000049122	chr15:93228780-93322344	v6.5	dnmt	OK	28.0451	16.7327	-0.516451	2.70125	0.00690796	0.0298301	yes	651.734	807.007	496.461	0.615188	-0.7009	4.89273332009186e-07	8.5526025009178e-06	1.23551	0.656901
ENSMUSG00000040249	Lrp1	ENSMUST00000049149	chr10:126975216-127058204	v6.5	dnmt	OK	8.69573	20.8786	0.875893	-2.5447	0.0109372	0.0435883	yes	411.554	274.094	549.014	2.00301	1.00217	2.30104544537696e-10	7.1908770094151e-09	0.188929	0.0169222
ENSMUSG00000037791	Phf12	ENSMUST00000049167	chr11:77796255-77851368	v6.5	dnmt	OK	56.8191	28.3312	-0.695909	5.82213	5.81029e-09	7.92418e-08	yes	858.93	1034.54	683.319	0.660505	-0.598359	1.33719519221697e-05	0.000167524	0.333002	0.19576
ENSMUSG00000044751	Gm12231	ENSMUST00000049508	chr11:54931602-54932297	v6.5	dnmt	OK	156.331	280.491	0.58457	-5.12831	2.92359e-07	3.25189e-06	yes	618.379	476.154	760.603	1.59739	0.675715	5.31140452080161e-06	7.35051612938032e-05	0.0403421	0.17933
ENSMUSG00000034154	Ino80	ENSMUST00000049920	chr2:119198777-119303423	v6.5	dnmt	OK	19.9916	36.5338	0.602923	-3.04442	0.00233129	0.0117496	yes	961.634	701.47	1221.8	1.74177	0.800553	2.31221288651478e-08	5.23273434189942e-07	0.00812285	1.46274
ENSMUSG00000049164	Zfp518a	ENSMUST00000050092	chr19:40985982-40992437	v6.5	dnmt	OK	27.7204	55.1498	0.687886	-6.45005	1.11811e-10	1.84471e-09	yes	926.204	638.283	1214.13	1.90218	0.927651	1.53369212308363e-10	4.90896578545145e-09	0.267147	0.0124622
ENSMUSG00000049739	Zfp646	ENSMUST00000050383	chr7:135008683-135039131	v6.5	dnmt	OK	21.9731	14.5316	-0.413492	3.83268	0.000126753	0.000873115	yes	386.004	483.526	288.482	0.596621	-0.745112	9.2868265494239e-07	1.53007956778008e-05	2.68722	1.89489
ENSMUSG00000031858	Mau2	ENSMUST00000050561	chr8:72540021-72566633	v6.5	dnmt	OK	11.3817	22.5524	0.683831	-4.12109	3.77079e-05	0.000289913	yes	473.131	359.935	586.327	1.62898	0.70397	4.3176102421273e-06	6.10335770604814e-05	0.450219	0.000903369
ENSMUSG00000039684	Gm5422	ENSMUST00000050717	chr10:30967990-30970684	v6.5	dnmt	OK	58.2497	107.014	0.608224	-5.63365	1.76437e-08	2.22204e-07	yes	849.66	637.379	1061.94	1.6661	0.736478	4.45782932557983e-07	7.8647196132639e-06	0.521578	0.50329
ENSMUSG00000048574	Gm5593	ENSMUST00000050763	chr7:49361265-49362555	v6.5	dnmt	OK	99.6654	182.291	0.603784	-5.35764	8.43139e-08	9.99248e-07	yes	1529.98	1162.98	1896.98	1.63114	0.70588	5.41209148812942e-07	9.3742288344624e-06	0.0717252	0.399483
ENSMUSG00000047146	Tet1	ENSMUST00000050826	chr10:62267317-62342762	v6.5	dnmt	OK	115.013	83.0661	-0.325405	2.89368	0.00380758	0.0180661	yes	4680.14	5395.33	3964.95	0.734886	-0.444408	0.00111505	0.00765281	2.16478	2.42972
ENSMUSG00000033065	Pfkm	ENSMUST00000051226	chr15:97871659-97962878	v6.5	dnmt	OK	30.1847	23.3953	-0.254797	2.54527	0.0109193	0.043549	yes	157.263	206.747	107.78	0.521314	-0.939775	1.99163266596543e-07	3.74755287733582e-06	0.074573	0.0803619
ENSMUSG00000047501	Cldn4	ENSMUST00000051401	chr5:135420995-135422804	v6.5	dnmt	OK	81.8042	36.9679	-0.794278	6.63042	3.34728e-11	5.84213e-10	yes	419.859	599.868	239.849	0.399837	-1.32252	7.28560124035539e-19	6.35410174345616e-17	38.6384	0.683861
ENSMUSG00000023942	Slc29a1	ENSMUST00000051574	chr17:45722148-45736555	v6.5	dnmt	OK	270.704	187.308	-0.368274	5.01441	5.31973e-07	5.75209e-06	yes	1049.54	1422.38	676.701	0.475753	-1.07171	1.35490715073613e-15	8.47153881852768e-14	0.0128537	0.000679508
ENSMUSG00000050966	Lin28a	ENSMUST00000051674	chr4:133559244-133575784	v6.5	dnmt	OK	141.989	81.7896	-0.5516	5.00239	5.66247e-07	6.05037e-06	yes	1432.86	1856.58	1009.15	0.543552	-0.879511	2.84974855648696e-11	1.02862832171429e-09	6.84702	1.07275
ENSMUSG00000026701	Prdx6	ENSMUST00000051925	chr1:163170242-163181350	v6.5	dnmt	OK	170.681	49.9259	-1.22926	8.42401	0	0	yes	495.284	769.226	221.343	0.287747	-1.79713	1.68609920449139e-35	4.16278027163251e-33	0.640962	1.21637
ENSMUSG00000024642	Tle4	ENSMUST00000052011	chr19:14522561-14672473	v6.5	dnmt	OK	88.7793	63.4063	-0.33659	3.38003	0.000724779	0.0042121	yes	2160.59	2568.46	1752.73	0.682406	-0.551298	2.77092609203946e-05	0.000320102	7.42358	1.37384
ENSMUSG00000028979	Masp2	ENSMUST00000052060	chr4:147976662-148001128	v6.5	dnmt	OK	20.5847	5.6897	-1.28589	4.8702	1.11483e-06	1.12687e-05	yes	242.726	278.023	207.43	0.746089	-0.42258	0.0086363	0.0408425	0.34359	0.72748
ENSMUSG00000029763	Exoc4	ENSMUST00000052266	chr6:33199084-33923979	v6.5	dnmt	OK	34.7454	56.0412	0.478039	-3.95896	7.52757e-05	0.00054407	yes	1852.86	1424.64	2281.08	1.60117	0.679123	1.33607429479134e-06	2.13625496713654e-05	0.758743	0.590776
ENSMUSG00000043439	E130012A19Rik	ENSMUST00000052281	chr11:97488706-97491030	v6.5	dnmt	OK	99.1251	136.727	0.321606	-3.04441	0.00233134	0.0117389	yes	915.139	786.564	1043.71	1.32693	0.408089	0.0032011	0.0183575	2.33701	0.0728824
ENSMUSG00000049932	H2afx	ENSMUST00000052686	chr9:44142797-44144154	v6.5	dnmt	OK	141.505	269.297	0.643481	-5.8833	4.02178e-09	5.59749e-08	yes	992.088	713.011	1271.17	1.78281	0.834155	7.51743639366917e-09	1.85316712546197e-07	0.0138651	0.110827
ENSMUSG00000051853	Arf3	ENSMUST00000053183	chr15:98568051-98593645	v6.5	dnmt	OK	54.9763	80.2627	0.378402	-2.86424	0.00418008	0.019476	yes	916.278	774.609	1057.95	1.36578	0.449726	0.00148959	0.00974302	0.239408	0.726995
ENSMUSG00000033952	Aspm	ENSMUST00000053364	chr1:141351349-141390667	v6.5	dnmt	OK	17.1492	25.1691	0.383668	-3.57744	0.000346973	0.00219763	yes	795.384	663.07	927.699	1.3991	0.484495	0.00071848	0.00526537	0.0702021	0.0923857
ENSMUSG00000045078	Rnf216	ENSMUST00000053498	chr5:143752571-143874673	v6.5	dnmt	OK	14.3245	26.6715	0.621624	-5.10944	3.23114e-07	3.57202e-06	yes	772.16	588.559	955.76	1.6239	0.699461	1.25777012970970e-06	2.01974798584942e-05	0.00658915	0.930867
ENSMUSG00000045394	Epcam	ENSMUST00000053577	chr17:88035318-88050446	v6.5	dnmt	OK	101.166	63.7123	-0.462384	4.31314	1.60951e-05	0.000133177	yes	633.504	803.654	463.354	0.576559	-0.794459	1.01608735306013e-08	2.4493999555184e-07	0.287394	0.15204
ENSMUSG00000044167	Foxo1	ENSMUST00000053764	chr3:52072258-52154031	v6.5	dnmt	OK	17.4322	12.8107	-0.308038	2.54274	0.0109986	0.0437684	yes	468.505	542.843	394.167	0.726116	-0.461727	0.00149897	0.00979809	0.105789	0.444261
ENSMUSG00000046687	Gm5424	ENSMUST00000053865	chr10:61533870-61535109	v6.5	dnmt	OK	71.5524	146.164	0.714303	-6.23649	4.47487e-10	6.92011e-09	yes	625.199	464.22	786.179	1.69355	0.76005	2.34341881131792e-07	4.34583339751982e-06	2.10125	0.366585
ENSMUSG00000039985	Fam60a	ENSMUST00000054080	chr6:148869556-148895651	v6.5	dnmt	OK	132.188	71.7194	-0.611462	5.1382	2.77381e-07	3.11723e-06	yes	1576.09	2045.76	1106.41	0.540834	-0.886744	1.49686839865346e-11	5.63186397504422e-10	4.34359	0.0755987
ENSMUSG00000045128	Rpl18a	ENSMUST00000054220	chr8:73418620-73421342	v6.5	dnmt	OK	161.01	246.186	0.424621	-3.98845	6.65051e-05	0.000485854	yes	1777.45	1531.3	2023.6	1.32149	0.402168	0.00368672	0.0206002	0.0218821	0.201732
ENSMUSG00000051257	Trap1a	ENSMUST00000054534	chrX:135774764-135892277	v6.5	dnmt	OK	60.4153	115.382	0.64701	-5.44362	5.22086e-08	6.25581e-07	yes	392.646	300.154	485.138	1.6163	0.692693	7.67377713019674e-06	0.000102096	1.24455	0.205443
ENSMUSG00000047751	Utf1	ENSMUST00000054778	chr7:147129687-147131008	v6.5	dnmt	OK	292.592	120.194	-0.88967	8.12629	4.44089e-16	9.27122e-15	yes	874.004	1227.96	520.046	0.423504	-1.23955	5.12182788679821e-20	5.04892370216103e-18	4.36599	0.613728
ENSMUSG00000026193	Fn1	ENSMUST00000055226	chr1:71632093-71709417	v6.5	dnmt	OK	138.603	68.2097	-0.70903	6.12176	9.25483e-10	1.38389e-08	yes	3712.04	5114.06	2310.02	0.451699	-1.14657	7.58551300176601e-18	5.949022288909e-16	0.158809	0.735962
ENSMUSG00000032254	Kif23	ENSMUST00000055275	chr9:61765086-61794606	v6.5	dnmt	OK	62.7331	88.5929	0.345163	-3.52726	0.00041989	0.00259881	yes	521.087	450.031	592.143	1.31578	0.395923	0.00746975	0.0362595	0.107977	0.067538
ENSMUSG00000032777	Gtf3c1	ENSMUST00000055506	chr7:132784468-132851294	v6.5	dnmt	OK	30.2952	22.2369	-0.309238	2.7626	0.00573434	0.0254922	yes	829.449	983.305	675.593	0.687064	-0.541484	8.29425971769486e-05	0.000831869	0.281203	0.108812
ENSMUSG00000036030	Prtg	ENSMUST00000055535	chr9:72655080-72765098	v6.5	dnmt	OK	19.3238	1.45905	-2.58355	14.5511	0	0	yes	470.228	804.083	136.374	0.169601	-2.55978	3.81347661747953e-64	2.91249821663950e-61	2.19913	0.257144
ENSMUSG00000030513	Pcsk6	ENSMUST00000055576	chr7:73007056-73195220	v6.5	dnmt	OK	7.84875	13.9675	0.576377	-2.79857	0.00513301	0.0232183	yes	408.309	268.264	548.354	2.04408	1.03145	6.38969194626042e-11	2.18479341359164e-09	0.104544	0.0297157
ENSMUSG00000025153	Fasn	ENSMUST00000055655	chr11:120667253-120685492	v6.5	dnmt	OK	89.8762	38.5652	-0.846083	6.26957	3.62048e-10	5.64712e-09	yes	1626.22	2222.95	1029.49	0.46312	-1.11054	2.39342564497133e-17	1.78784957684696e-15	16.5691	0.848666
ENSMUSG00000032562	Gnai2	ENSMUST00000055704	chr9:107516460-107537673	v6.5	dnmt	OK	104.163	78.2964	-0.285454	2.69591	0.00701976	0.0302167	yes	743.278	885.872	600.684	0.678071	-0.560492	4.14404025612202e-05	0.000454748	0.241267	0.363159
ENSMUSG00000032387	Rbpms2	ENSMUST00000055844	chr9:65477454-65508335	v6.5	dnmt	OK	129.331	67.1308	-0.655729	5.78835	7.10791e-09	9.59744e-08	yes	1064.42	1409.16	719.673	0.510709	-0.969427	4.27947542953885e-13	1.99043103074511e-11	2.03284	0.296475
ENSMUSG00000048039	Isg20l2	ENSMUST00000055984	chr3:87723427-87744608	v6.5	dnmt	OK	47.6859	33.5142	-0.352665	3.15041	0.0016304	0.00866781	yes	554.25	644.89	463.61	0.718898	-0.476142	0.000732693	0.00535801	0.183594	0.0511126
ENSMUSG00000027478	Dnmt3b	ENSMUST00000056495	chr2:153474425-153513466	v6.5	dnmt	OK	170.591	7.73518	-3.09349	24.0272	0	0	yes	1784.83	3293.86	275.792	0.083729	-3.57813	4.64563050474895e-143	1.18637789015026e-139	26.7724	0.0266925
ENSMUSG00000035284	Vps13c	ENSMUST00000056871	chr9:67688202-67843441	v6.5	dnmt	OK	6.45269	13.8283	0.762217	-4.04577	5.21508e-05	0.000391527	yes	108.888	87.2927	130.483	1.49478	0.57993	0.00646401	0.032326	1.12226	0.0010419
ENSMUSG00000063870	Chd4	ENSMUST00000056889	chr6:125045998-125080609	v6.5	dnmt	OK	267.173	165.895	-0.47654	5.8018	6.56079e-09	8.88079e-08	yes	4007.32	5130.62	2884.02	0.562118	-0.831054	4.36503477072162e-10	1.30091408265270e-08	0.612342	0.000473674
ENSMUSG00000048756	Foxo3	ENSMUST00000056974	chr10:41901646-41996561	v6.5	dnmt	OK	9.49571	13.4803	0.350387	-2.52288	0.0116399	0.0457837	yes	298.168	243.713	352.624	1.44688	0.532948	0.00100657	0.0070213	0.389197	0.471203
ENSMUSG00000044433	2310057J16Rik	ENSMUST00000057028	chr8:3587449-3621316	v6.5	dnmt	OK	20.5192	14.4492	-0.35072	3.19571	0.00139486	0.00756374	yes	296.862	393.994	199.731	0.506939	-0.980116	3.53300655901193e-10	1.07090985164115e-08	0.0708525	0.923195
ENSMUSG00000057335	Cep170	ENSMUST00000057037	chr1:178663783-178744198	v6.5	dnmt	OK	13.9725	20.6995	0.393015	-2.65655	0.00789446	0.0332953	yes	464.762	375.617	553.907	1.47466	0.560381	0.000222355	0.0019587	0.0130498	0.0328692
ENSMUSG00000046574	Prr12	ENSMUST00000057293	chr7:52283076-52308251	v6.5	dnmt	OK	20.1826	12.0109	-0.519007	4.52128	6.14682e-06	5.39886e-05	yes	447.773	567.879	327.668	0.577003	-0.793349	7.22112887142499e-08	1.4871740205969e-06	0.0175743	3.01419
ENSMUSG00000047281	Sfn	ENSMUST00000057311	chr4:133156470-133158083	v6.5	dnmt	OK	112.278	61.7591	-0.597737	5.44036	5.31718e-08	6.3572e-07	yes	568.676	756.212	381.14	0.504012	-0.988469	2.76788717459427e-12	1.14295977719982e-10	0.0857358	0.500118
ENSMUSG00000051234	Rnf7	ENSMUST00000057500	chr9:96371359-96379094	v6.5	dnmt	OK	67.0333	132.377	0.680461	-5.06598	4.06302e-07	4.46439e-06	yes	492.445	345.969	638.92	1.84675	0.884991	8.1495401362677e-09	1.99694278841318e-07	0.319351	1.39088
ENSMUSG00000031563	Wwc2	ENSMUST00000057561	chr8:48911436-49075897	v6.5	dnmt	OK	12.2545	16.6749	0.308011	-2.60167	0.00927717	0.0380624	yes	560.092	440.077	680.107	1.54543	0.628005	1.78709376220303e-05	0.000216839	0.301548	3.47213
ENSMUSG00000021182	Ccdc88c	ENSMUST00000057748	chr12:102149733-102267269	v6.5	dnmt	OK	18.079	10.6323	-0.530856	3.17584	0.00149405	0.00801355	yes	150.553	180.781	120.325	0.665589	-0.587297	0.00122248	0.00828158	0.535679	0.215591
ENSMUSG00000057406	Whsc1	ENSMUST00000058096	chr5:34163373-34279062	v6.5	dnmt	OK	21.8411	42.5425	0.666708	-5.93959	2.85736e-09	4.04954e-08	yes	431.271	332.591	529.951	1.5934	0.672113	1.13811695812365e-05	0.000145051	0.0110167	0.10228
ENSMUSG00000028760	Eif4g3	ENSMUST00000058133	chr4:137548936-137764423	v6.5	dnmt	OK	35.2902	7.67567	-1.52555	5.14429	2.6853e-07	3.03031e-06	yes	564.849	641.057	488.64	0.762242	-0.39168	0.00499261	0.0262242	0.414993	1.44468
ENSMUSG00000045896	Paip2b	ENSMUST00000058383	chr6:83755394-83781735	v6.5	dnmt	OK	27.7263	52.0778	0.630356	-3.65717	0.000255016	0.00165974	yes	487.534	367.466	607.602	1.65349	0.725515	2.22458962118866e-06	3.36610981295169e-05	0.160386	0.547782
ENSMUSG00000045248	Med26	ENSMUST00000058534	chr8:75016832-75072209	v6.5	dnmt	OK	11.1335	18.398	0.502276	-3.44342	0.000574408	0.00343758	yes	562.6	479.27	645.929	1.34773	0.430535	0.00302651	0.0175347	0.0181134	1.20088
ENSMUSG00000036817	Sun1	ENSMUST00000058716	chr5:139676590-139725794	v6.5	dnmt	OK	74.7472	106.462	0.353672	-2.50393	0.0122823	0.0478252	yes	1076.95	862.415	1291.48	1.49752	0.582575	3.63191976436337e-05	0.000404746	0.609243	0.55057
ENSMUSG00000033237	Arid2	ENSMUST00000058749	chr15:96117952-96235894	v6.5	dnmt	OK	41.265	19.1524	-0.767588	6.65507	2.83162e-11	4.97413e-10	yes	1456.33	1969.83	942.841	0.478642	-1.06298	9.16737382230394e-16	5.8711425451307e-14	2.86371	0.61977
ENSMUSG00000029782	Tmem209	ENSMUST00000058831	chr6:30429052-30459783	v6.5	dnmt	OK	49.0439	88.3459	0.588544	-6.13954	8.27625e-10	1.24787e-08	yes	685.511	558.779	812.243	1.4536	0.539635	0.000171837	0.0015669	0.00697811	3.26198
ENSMUSG00000045763	Basp1	ENSMUST00000058845	chr15:25293039-25343519	v6.5	dnmt	OK	77.9579	49.2356	-0.459553	4.01992	5.82184e-05	0.000432297	yes	482.209	599.056	365.361	0.609895	-0.713367	6.90573610260612e-07	1.17106610148365e-05	0.115272	0.0548436
ENSMUSG00000043019	Edem3	ENSMUST00000059498	chr1:153602503-153669458	v6.5	dnmt	OK	12.8646	19.6807	0.425159	-3.38281	0.000717491	0.00417421	yes	418.233	339.231	497.235	1.46577	0.55166	0.000269449	0.00229886	0.22275	0.590776
ENSMUSG00000060214	Gm8203	ENSMUST00000059673	chr6:115968635-116143392	v6.5	dnmt	OK	286.934	203.252	-0.344805	3.15584	0.00160035	0.00854147	yes	1453.96	1676.77	1231.15	0.734241	-0.445675	0.000694101	0.0051204	0.474679	1.84136
ENSMUSG00000017754	Pltp	ENSMUST00000059954	chr2:164656231-164683211	v6.5	dnmt	OK	26.5703	11.2318	-0.861047	4.88455	1.03666e-06	1.05572e-05	yes	142.66	207.383	77.9369	0.375812	-1.41192	9.95036402380663e-14	5.05372124316642e-12	3.04115	0.0171911
ENSMUSG00000001833	Sept7	ENSMUST00000060080	chr9:25056203-25116150	v6.5	dnmt	OK	80.6825	120.165	0.398341	-4.28231	1.84966e-05	0.000151204	yes	943.441	804.738	1082.14	1.34472	0.427302	0.00279392	0.0163869	0.0720274	0.70667
ENSMUSG00000039959	Hip1	ENSMUST00000060311	chr5:135882392-136020992	v6.5	dnmt	OK	16.2065	4.35818	-1.31336	9.64596	0	0	yes	456.005	682.986	229.025	0.335329	-1.57635	2.53069009277867e-27	4.21197544565932e-25	6.80938	0.0302216
ENSMUSG00000004044	Ptrf	ENSMUST00000060792	chr11:100818046-100832201	v6.5	dnmt	OK	52.8006	123.933	0.853215	-8.09029	6.66134e-16	1.38007e-14	yes	1080.43	695.629	1465.22	2.10633	1.07473	7.32787375213023e-14	3.79008761407647e-12	3.37366	0.257654
ENSMUSG00000010342	Tex14	ENSMUST00000060835	chr11:87218566-87369325	v6.5	dnmt	OK	4.41499	14.4091	1.18286	-5.83193	5.47904e-09	7.49125e-08	yes	1376.81	1034.86	1718.75	1.66085	0.731922	1.53631952376255e-07	2.94990675474332e-06	1.86773	0.334987
ENSMUSG00000043535	Setx	ENSMUST00000061578	chr2:28979700-29037991	v6.5	dnmt	OK	72.0778	50.6192	-0.353414	2.59164	0.00955206	0.0388961	yes	2066.58	2485.66	1647.5	0.662803	-0.593348	7.2409363305408e-06	9.70684575019347e-05	1.30441	0.752221
ENSMUSG00000047945	Marcksl1	ENSMUST00000062356	chr4:129190824-129193229	v6.5	dnmt	OK	189.157	144.847	-0.266898	2.55247	0.0106962	0.0428164	yes	928.611	1089.66	767.564	0.704408	-0.505516	0.000164746	0.00151407	0.604911	0.747326
ENSMUSG00000043252	Tmem64	ENSMUST00000062684	chr4:15192977-15213900	v6.5	dnmt	OK	22.8118	100.297	1.48086	-13.0178	0	0	yes	1066.01	438.405	1693.62	3.86314	1.94977	8.5917765536386e-37	2.19412493738546e-34	1.95528	0.385585
ENSMUSG00000045594	Glb1	ENSMUST00000063042	chr9:114310193-114383495	v6.5	dnmt	OK	21.1208	41.8261	0.683261	-4.62081	3.8224e-06	3.52857e-05	yes	650.902	528.41	773.394	1.46363	0.549548	0.000119211	0.00114382	2.37005	0.976638
ENSMUSG00000027506	Tpd52	ENSMUST00000063496	chr3:8928625-9004723	v6.5	dnmt	OK	98.814	65.7102	-0.407985	3.21952	0.00128405	0.00701893	yes	708.342	811.072	605.612	0.746681	-0.421437	0.00213906	0.013162	0.634379	0.0710949
ENSMUSG00000051934	Spats2	ENSMUST00000063517	chr15:98957008-99043637	v6.5	dnmt	OK	33.1662	17.9098	-0.616182	4.95095	7.38521e-07	7.76878e-06	yes	548.669	685.903	411.434	0.599843	-0.737342	1.58701119288382e-07	3.04081019185148e-06	0.320449	0.336586
ENSMUSG00000025969	Nrp2	ENSMUST00000063594	chr1:62749858-62865269	v6.5	dnmt	OK	34.4944	55.2288	0.470689	-6.39386	1.61753e-10	2.58995e-09	yes	1286.51	1077.09	1495.93	1.38887	0.473911	0.000442548	0.00350232	5.71913	1.47519
ENSMUSG00000052456	Asna1	ENSMUST00000064314	chr8:87541832-87549177	v6.5	dnmt	OK	96.9816	185.294	0.647422	-5.93307	2.97313e-09	4.20265e-08	yes	685.809	532.56	839.058	1.57552	0.655828	8.01109538777536e-06	0.000105834	0.000202646	0.570852
ENSMUSG00000052727	Mtap1b	ENSMUST00000064762	chr13:100191418-100286557	v6.5	dnmt	OK	35.1363	18.8107	-0.624808	5.46587	4.60653e-08	5.56887e-07	yes	1308.76	1750.28	867.248	0.495491	-1.01307	4.13484397579435e-14	2.18563680272907e-12	0.238265	2.36777
ENSMUSG00000022066	Entpd4	ENSMUST00000064831	chr14:69955230-70166920	v6.5	dnmt	OK	5.70971	17.4103	1.11489	-6.58936	4.41733e-11	7.54003e-10	yes	189.747	113.335	266.159	2.34842	1.23169	3.8591067935286e-11	1.36286174229541e-09	0.0494994	1.24564
ENSMUSG00000031557	Plekha2	ENSMUST00000064883	chr8:26135399-26212666	v6.5	dnmt	OK	21.5278	48.0564	0.803031	-4.72679	2.281e-06	2.207e-05	yes	487.102	344.37	629.833	1.82894	0.871011	2.48148191839216e-08	5.58405879787004e-07	3.26288	2.14835
ENSMUSG00000019820	Utrn	ENSMUST00000064997	chr10:12101985-12589163	v6.5	dnmt	OK	37.7289	14.1568	-0.980228	8.42655	0	0	yes	720.705	1072.78	368.632	0.343624	-1.5411	5.02681709699825e-29	9.23126950936397e-27	3.67394	0.103415
ENSMUSG00000068699	Flnc	ENSMUST00000065090	chr6:29383152-29411888	v6.5	dnmt	OK	15.0371	8.09882	-0.618803	2.63197	0.00848918	0.0354184	yes	396.561	545.261	247.862	0.454574	-1.13741	2.21554600661618e-14	1.20864098571879e-12	0.223183	0.595077
ENSMUSG00000036180	Gatad2a	ENSMUST00000065169	chr8:72430967-72520278	v6.5	dnmt	OK	65.3021	88.1167	0.299638	-3.57616	0.000348674	0.00220327	yes	1933.34	1688.85	2177.84	1.28954	0.36686	0.00791848	0.0380378	0.0599359	0.0126413
ENSMUSG00000030203	Dusp16	ENSMUST00000065273	chr6:134665487-134742646	v6.5	dnmt	OK	13.7049	29.0068	0.749774	-4.42565	9.6152e-06	8.19329e-05	yes	467.77	331.291	604.248	1.82392	0.867039	1.56605226407519e-08	3.63883397839705e-07	0.447557	0.000482588
ENSMUSG00000058799	Nap1l1	ENSMUST00000065917	chr10:110910247-110935198	v6.5	dnmt	OK	198.863	158.264	-0.228354	2.93276	0.00335961	0.0161523	yes	2135.01	2506.67	1763.36	0.703469	-0.50744	0.000113314	0.00109263	1.28172	0.00553679
ENSMUSG00000028790	Khdrbs1	ENSMUST00000066257	chr4:129380407-129419547	v6.5	dnmt	OK	118.136	81.3969	-0.372501	3.88657	0.000101669	0.000719506	yes	1341.41	1626.38	1056.44	0.649566	-0.622451	3.18201861278493e-06	4.63024503270628e-05	0.0509529	0.208836
ENSMUSG00000051316	Taf7	ENSMUST00000066272	chr18:37800555-37803858	v6.5	dnmt	OK	60.9555	88.0687	0.367974	-3.411	0.000647255	0.00382296	yes	748.39	640.933	855.847	1.33532	0.417181	0.00356275	0.0200074	1.44272	2.45523
ENSMUSG00000054263	Lifr	ENSMUST00000067190	chr15:7079558-7147489	v6.5	dnmt	OK	13.7842	24.2446	0.564676	-4.72471	2.30448e-06	2.2218e-05	yes	395.076	329.203	460.95	1.4002	0.485632	0.00143514	0.00945495	0.0562698	1.84731
ENSMUSG00000054387	Mdm4	ENSMUST00000067398	chr1:134886421-134921943	v6.5	dnmt	OK	48.1772	86.5936	0.586341	-5.31184	1.08521e-07	1.27225e-06	yes	1149.82	911.725	1387.92	1.5223	0.606252	1.95711438044324e-05	0.000235545	0.32735	0.00190678
ENSMUSG00000054408	Spcs3	ENSMUST00000067476	chr8:55605786-55615351	v6.5	dnmt	OK	30.4311	65.5141	0.766801	-6.80769	9.91762e-12	1.80647e-10	yes	576.819	381.736	771.902	2.02208	1.01584	2.41314254943713e-11	8.78759690927954e-10	2.9122136138861e-06	0.505919
ENSMUSG00000054434	Tmem120b	ENSMUST00000067505	chr5:123497381-123700140	v6.5	dnmt	OK	2.27869	15.0435	1.88734	-6.66537	2.63998e-11	4.69829e-10	yes	63.1692	46.4145	79.924	1.72196	0.784053	0.00190567	0.0119766	0.172461	0.0249594
ENSMUSG00000055817	Mta3	ENSMUST00000067826	chr17:84105502-84223055	v6.5	dnmt	OK	77.9217	42.357	-0.609571	4.32387	1.53315e-05	0.000127052	yes	940.31	1153.44	727.18	0.630444	-0.665559	9.19999098909018e-07	1.51638415415177e-05	0.161963	0.31864
ENSMUSG00000054717	Hmgb2	ENSMUST00000067925	chr8:59990639-59994796	v6.5	dnmt	OK	128.906	176.251	0.312829	-2.99066	0.00278373	0.0137866	yes	2534.24	2096.57	2971.91	1.41752	0.503365	0.000296117	0.00248753	0.00192866	0.459527
ENSMUSG00000054766	Set	ENSMUST00000067996	chr2:29912897-29928097	v6.5	dnmt	OK	447.936	355.114	-0.232211	2.61469	0.00893082	0.0369485	yes	3474.43	4055.62	2893.24	0.713391	-0.487235	0.000238065	0.00207915	1.89586	0.0754744
ENSMUSG00000029775	Klhdc10	ENSMUST00000068240	chr6:30351867-30405179	v6.5	dnmt	OK	15.937	31.3035	0.675084	-3.11905	0.00181437	0.00944238	yes	396.009	295.587	496.431	1.67947	0.748009	1.66719506305053e-06	2.59609719040566e-05	0.00422847	0.0183358
ENSMUSG00000026245	Farsb	ENSMUST00000068333	chr1:78306920-78485434	v6.5	dnmt	OK	61.2282	98.0848	0.471225	-4.57384	4.78873e-06	4.28931e-05	yes	766.957	663.19	870.724	1.31293	0.392792	0.00603953	0.0305983	0.305563	0.667985
ENSMUSG00000050953	Gja1	ENSMUST00000068581	chr10:56097105-56110225	v6.5	dnmt	OK	200.916	67.4707	-1.09119	7.67386	1.66533e-14	3.37292e-13	yes	1598.33	2460.08	736.583	0.299414	-1.73979	5.25609531199824e-39	1.44136949294126e-36	2.56254	1.43992
ENSMUSG00000024241	Sos1	ENSMUST00000068714	chr17:80793091-80879793	v6.5	dnmt	OK	16.2278	11.2424	-0.367037	3.27083	0.00107233	0.00598829	yes	669.814	805.123	534.505	0.66388	-0.591006	2.69982343257516e-05	0.000312639	0.00535334	1.55639
ENSMUSG00000028954	Nub1	ENSMUST00000068825	chr5:24191632-24216373	v6.5	dnmt	OK	45.9265	34.9471	-0.273208	2.49236	0.0126898	0.0490601	yes	562.724	671.335	454.113	0.676432	-0.563982	7.91857122209244e-05	0.000799192	1.37064	0.0578603
ENSMUSG00000031575	Ash2l	ENSMUST00000068892	chr8:26926662-26958166	v6.5	dnmt	OK	97.9988	197.9	0.702806	-6.44473	1.15805e-10	1.89334e-09	yes	1279.02	928.586	1629.46	1.75478	0.811287	1.24714031314439e-08	2.95666685204990e-07	1.84528938075696e-06	0.0994995
ENSMUSG00000032575	Manf	ENSMUST00000069036	chr9:106724204-106794310	v6.5	dnmt	OK	100.634	149.751	0.397478	-3.73964	0.000184281	0.00123644	yes	276.729	235.641	317.817	1.34873	0.431607	0.00992798	0.045659	3.00299	0.0444349
ENSMUSG00000036036	Zfp57	ENSMUST00000069250	chr17:37138107-37147674	v6.5	dnmt	OK	109.272	176.643	0.480289	-4.82948	1.3689e-06	1.35591e-05	yes	1631.46	1347.31	1915.61	1.4218	0.507715	0.000194545	0.00174335	1.79827	0.959916
ENSMUSG00000055320	Tead1	ENSMUST00000069256	chr7:119756981-120050321	v6.5	dnmt	OK	70.7388	51.0339	-0.326503	2.64559	0.00815498	0.0342081	yes	2318.62	2598.36	2038.87	0.784678	-0.349827	0.00908584	0.0424899	0.00960695	0.600403
ENSMUSG00000027523	Gnas	ENSMUST00000069396	chr2:174106737-174172245	v6.5	dnmt	OK	201.925	97.1752	-0.731382	9.19169	0	0	yes	1128.23	1517.06	739.405	0.487394	-1.03684	6.24478797764097e-15	3.6321998116215e-13	1.76872	0.0132939
ENSMUSG00000055723	Rras2	ENSMUST00000069449	chr7:121190298-121261295	v6.5	dnmt	OK	42.0126	22.2171	-0.637109	5.05702	4.25858e-07	4.65102e-06	yes	434.683	556.551	312.815	0.56206	-0.831204	1.15618755919531e-08	2.75864663758950e-07	0.00377073	0.0878378
ENSMUSG00000055780	Usp26	ENSMUST00000069509	chrX:49107135-49154410	v6.5	dnmt	OK	3.59954	32.1604	2.18993	-13.1475	0	0	yes	368.817	77.7056	659.929	8.49269	3.08622	2.81645332900547e-58	1.81228792162462e-55	0.16228	1.02082
ENSMUSG00000055799	Tcf7l1	ENSMUST00000069536	chr6:72576371-72739248	v6.5	dnmt	OK	57.0621	17.2726	-1.19502	8.32924	0	0	yes	954.873	1328.19	581.561	0.437862	-1.19145	1.16747698530118e-18	1.00111457753213e-16	2.27722	2.32472
ENSMUSG00000025862	Stag2	ENSMUST00000069619	chrX:39502493-39630362	v6.5	dnmt	OK	175.861	18.77	-2.23744	17.7733	0	0	yes	643.191	840.003	446.38	0.531403	-0.912122	5.82974169738286e-11	2.00339146976504e-09	1.56991	0.666218
ENSMUSG00000055932	Fto	ENSMUST00000069718	chr8:93837430-94192338	v6.5	dnmt	OK	17.3016	30.3504	0.56201	-3.20392	0.00135569	0.00736604	yes	970.842	773.606	1168.08	1.50991	0.594464	3.18865353381202e-05	0.000360161	1.32494	1.08877
ENSMUSG00000029403	Cdkl2	ENSMUST00000069937	chr5:91701000-92631820	v6.5	dnmt	OK	3.93305	11.4941	1.07242	-6.2968	3.03847e-10	4.78053e-09	yes	131.344	90.6617	172.026	1.89745	0.924064	4.27053485375763e-06	6.04832076688169e-05	0.561228	0.0442618
ENSMUSG00000020015	Cdk17	ENSMUST00000069965	chr10:92623620-92773880	v6.5	dnmt	OK	23.2266	11.165	-0.732513	5.47611	4.3477e-08	5.29132e-07	yes	388.464	510.446	266.483	0.522059	-0.937714	3.23537914432419e-10	9.87285973391236e-09	0.119239	0.214792
ENSMUSG00000056124	B4galt6	ENSMUST00000070080	chr18:20843099-20904905	v6.5	dnmt	OK	20.5261	33.5461	0.491225	-4.46565	7.98263e-06	6.89964e-05	yes	835.748	657.855	1013.64	1.54083	0.623706	9.71474689916613e-06	0.000126214	2.18506	0.991336
ENSMUSG00000013662	Atad1	ENSMUST00000070210	chr19:32747049-32786812	v6.5	dnmt	OK	44.2748	32.7267	-0.302223	2.67042	0.00757572	0.0323278	yes	559.847	667.276	452.419	0.678008	-0.560625	7.27863853447035e-05	0.000743049	0.573094	0.16876
ENSMUSG00000082691	Dynlt1-ps1	ENSMUST00000070262	chr6:135299425-135299767	v6.5	dnmt	OK	412.972	581.564	0.342341	-3.03251	0.00242532	0.0121445	yes	792.446	674.033	910.859	1.35136	0.434409	0.00284594	0.016643	0.115447	2.14122
ENSMUSG00000035597	Prpf39	ENSMUST00000070377	chr12:66137319-66174931	v6.5	dnmt	OK	33.0143	20.9628	-0.454191	4.63806	3.51701e-06	3.26889e-05	yes	380.552	474.453	286.65	0.604169	-0.726976	9.13803760356497e-07	1.50708462757483e-05	1.7411	0.00870324
ENSMUSG00000056366	Fabp3-ps1	ENSMUST00000070435	chr10:86168555-86239588	v6.5	dnmt	OK	760.976	299.374	-0.932909	7.11133	1.1493e-12	2.18892e-11	yes	887.923	1305.8	470.05	0.359972	-1.47405	5.66220660213947e-27	9.32894200658947e-25	32.4494	0.0243331
ENSMUSG00000032374	Plod2	ENSMUST00000070522	chr9:92437060-92503266	v6.5	dnmt	OK	41.8706	92.0493	0.78774	-6.80597	1.00371e-11	1.82212e-10	yes	966.722	626.491	1306.95	2.08615	1.06084	4.87946545370173e-13	2.24647840493806e-11	0.126473	3.15132
ENSMUSG00000028773	Fabp3	ENSMUST00000070532	chr4:129985405-130037190	v6.5	dnmt	OK	127.14	60.5514	-0.741796	5.86577	4.4705e-09	6.19027e-08	yes	483.472	682.826	284.117	0.41609	-1.26503	3.01713810161239e-18	2.44603696095004e-16	19.5508	0.719625
ENSMUSG00000056537	Rlim	ENSMUST00000070705	chrX:101152501-101176623	v6.5	dnmt	OK	81.4216	62.4862	-0.264696	3.54974	0.000385618	0.00240314	yes	2009.36	2359.4	1659.32	0.70328	-0.507829	0.000175351	0.00159574	4.61833	0.277521
ENSMUSG00000038766	Gabpb2	ENSMUST00000070774	chr3:94985687-95032599	v6.5	dnmt	OK	19.8201	30.2114	0.421525	-4.7021	2.57496e-06	2.46942e-05	yes	417.303	350.348	484.259	1.38222	0.466992	0.00247991	0.0149134	0.000729616	1.02954
ENSMUSG00000063245	2610036A22Rik	ENSMUST00000070932	chr4:145539878-145587078	v6.5	dnmt	OK	9.6577	18.2576	0.636829	-3.15022	0.00163148	0.00866503	yes	103.723	73.2135	134.232	1.83343	0.874542	3.48233694153341e-05	0.000390473	0.409319	2.27147
ENSMUSG00000057762	Gm6169	ENSMUST00000071118	chr13:97837241-97907881	v6.5	dnmt	OK	104.785	70.059	-0.402576	3.48124	0.000499098	0.00303371	yes	551.194	677.748	424.64	0.626546	-0.674508	1.97699595030527e-06	3.03228432918443e-05	0.0811286	1.67905145682585e-06
ENSMUSG00000011658	Fuz	ENSMUST00000071207	chr7:52151448-52184866	v6.5	dnmt	OK	16.1895	7.0894	-0.825762	3.44676	0.000567363	0.00340669	yes	67.7904	83.4388	52.142	0.624914	-0.678271	0.00378408	0.0210464	0.467058	0.0334143
ENSMUSG00000041936	Agrn	ENSMUST00000071248	chr4:155539398-155571536	v6.5	dnmt	OK	68.9372	53.6523	-0.250671	2.56406	0.0103456	0.0416278	yes	987.547	1129.07	846.027	0.749315	-0.416356	0.00215553	0.0132453	1.91263	1.29088
ENSMUSG00000064127	Med14	ENSMUST00000071680	chrX:12252494-12339199	v6.5	dnmt	OK	26.5318	17.8948	-0.393834	2.52682	0.0115102	0.0454051	yes	137.493	174.235	100.751	0.578248	-0.79024	2.40144002927561e-05	0.000281922	0.178746	0.0118887
ENSMUSG00000063576	Klhdc3	ENSMUST00000071841	chr17:46579396-46968362	v6.5	dnmt	OK	51.2732	37.5744	-0.310844	3.03812	0.00238058	0.0119425	yes	435.052	508.977	361.128	0.709518	-0.495089	0.000674869	0.00499912	0.27169	0.000250033
ENSMUSG00000004677	Myo9b	ENSMUST00000071935	chr8:73772459-73884611	v6.5	dnmt	OK	12.3121	19.4365	0.45657	-5.13423	2.83307e-07	3.16418e-06	yes	616.549	527.295	705.804	1.33854	0.420657	0.00407239	0.022301	0.239952	0.184189
ENSMUSG00000041431	Ccnb1	ENSMUST00000072119	chr13:101548686-101556525	v6.5	dnmt	OK	100.81	166.684	0.502866	-5.54982	2.85959e-08	3.51969e-07	yes	1377.8	1068.47	1687.14	1.57902	0.659033	3.12126718295644e-06	4.55482061055715e-05	0.0438537	1.08928
ENSMUSG00000060992	Copz1	ENSMUST00000072242	chr15:103103341-103130293	v6.5	dnmt	OK	79.1417	121.985	0.432654	-3.99581	6.44736e-05	0.000473563	yes	647.325	548.108	746.542	1.36203	0.445763	0.00212821	0.013106	0.0522355	0.00130682
ENSMUSG00000001435	Col18a1	ENSMUST00000072755	chr10:76494985-76629293	v6.5	dnmt	OK	75.0367	47.065	-0.466448	4.68876	2.74869e-06	2.61294e-05	yes	1241.96	1553.06	930.854	0.599367	-0.73849	2.48248722621902e-08	5.58405879787004e-07	4.99963	0.103322
ENSMUSG00000029859	Epha1	ENSMUST00000073387	chr6:42299826-42323267	v6.5	dnmt	OK	15.68	4.83773	-1.17594	6.65718	2.79128e-11	4.9352e-10	yes	140.31	216.334	64.2867	0.297165	-1.75067	6.49879162001423e-20	6.36788070968301e-18	2.87624	0.603733
ENSMUSG00000072082	Ccnf	ENSMUST00000073425	chr17:24359493-24388292	v6.5	dnmt	OK	64.5758	102.736	0.464322	-5.78364	7.30995e-09	9.82139e-08	yes	1129.26	953.568	1304.95	1.36849	0.452589	0.00141889	0.0093653	0.157439	0.559221
ENSMUSG00000058240	Cryzl1	ENSMUST00000073466	chr16:91647750-91963160	v6.5	dnmt	OK	16.9044	5.64596	-1.09663	4.037	5.41398e-05	0.000404224	yes	69.8054	96.7036	42.9072	0.443698	-1.17235	6.01122669733639e-07	1.02984789456254e-05	2.03759	0.795297
ENSMUSG00000059461	Gm7331	ENSMUST00000073637	chrX:158849885-159081581	v6.5	dnmt	OK	658.337	870.63	0.2795	-2.68687	0.00721255	0.031022	yes	2789.19	2395.28	3183.1	1.3289	0.410236	0.00293019	0.0170504	0.290541	0.463726
ENSMUSG00000067919	Gm13138	ENSMUST00000073676	chr4:146120856-146866310	v6.5	dnmt	OK	32.1533	111.363	1.24229	-11.2434	0	0	yes	686.508	328.273	1044.74	3.18255	1.67018	1.23247743516341e-26	1.98263889766839e-24	0.0025712	0.0873063
ENSMUSG00000075415	Fnbp1	ENSMUST00000073879	chr2:30881725-30997528	v6.5	dnmt	OK	34.3224	19.4191	-0.569543	2.63407	0.00843674	0.0352266	yes	765.363	975.314	555.413	0.569471	-0.812306	3.13312772341373e-09	8.209015631849e-08	0.302199	0.197498
ENSMUSG00000031297	Slc7a3	ENSMUST00000073927	chrX:98274548-98281359	v6.5	dnmt	OK	125.831	68.7672	-0.604213	4.28111	1.85967e-05	0.000151794	yes	616.212	801.166	431.258	0.538288	-0.893549	1.19864901967838e-10	3.90876288460166e-09	7.93614	0.415636
ENSMUSG00000063531	Sema3e	ENSMUST00000073957	chr5:14025275-14256689	v6.5	dnmt	OK	13.7149	1.86158	-1.99705	8.94596	0	0	yes	374.907	662.498	87.3166	0.131799	-2.92359	9.41549806997584e-73	7.93231445647862e-70	6.82307	0.484833
ENSMUSG00000058013	Sept11	ENSMUST00000074733	chr5:93522482-93605473	v6.5	dnmt	OK	122.405	85.5956	-0.357703	4.45999	8.19625e-06	7.06178e-05	yes	1930.82	2422.59	1439.06	0.594019	-0.751419	1.09592256713622e-08	2.62635754212233e-07	1.17116	0.0223111
ENSMUSG00000029657	Hsph1	ENSMUST00000074846	chr5:150416861-150438951	v6.5	dnmt	OK	117.106	87.0498	-0.296603	3.51763	0.000435417	0.00268878	yes	1347.14	1594.63	1099.65	0.689594	-0.53618	5.25725067719533e-05	0.000559842	1.28585	0.00343367
ENSMUSG00000027699	Ect2	ENSMUST00000075155	chr3:26996143-27052800	v6.5	dnmt	OK	64.3072	118.31	0.609635	-6.45208	1.10322e-10	1.83128e-09	yes	1233.38	976.026	1490.73	1.52734	0.611023	1.40638366730738e-05	0.000175091	0.0163399	0.0351454
ENSMUSG00000062300	Pvrl2	ENSMUST00000075447	chr7:20301992-20334922	v6.5	dnmt	OK	42.551	20.5707	-0.726834	5.85139	4.87476e-09	6.71578e-08	yes	390.509	530.102	250.916	0.473336	-1.07906	4.18446156001971e-13	1.94845697256302e-11	0.365415	0.470154
ENSMUSG00000019428	Fkbp8	ENSMUST00000075491	chr8:73032161-73059227	v6.5	dnmt	OK	105.771	134.437	0.23982	-2.98716	0.00281579	0.0138947	yes	481.44	366.285	596.596	1.62877	0.703786	4.25562639798486e-06	6.03070057566229e-05	0.205222	0.0670267
ENSMUSG00000045136	Tubb2b	ENSMUST00000075774	chr13:34218876-34222223	v6.5	dnmt	OK	77.1723	119.82	0.43995	-4.09654	4.19375e-05	0.000319715	yes	841.84	688.964	994.717	1.44379	0.529858	0.000260261	0.00223198	0.325906	1.26666
ENSMUSG00000026484	Rnf2	ENSMUST00000076110	chr1:153316535-153347953	v6.5	dnmt	OK	56.2843	81.7483	0.37323	-3.48222	0.000497267	0.00302597	yes	842.597	724.738	960.455	1.32524	0.406258	0.00401453	0.0220475	1.42185	0.710934
ENSMUSG00000028649	Macf1	ENSMUST00000077033	chr4:123026875-123361603	v6.5	dnmt	OK	44.2419	32.8986	-0.296242	4.3094	1.63699e-05	0.000135039	yes	409.995	477.045	342.945	0.718893	-0.47615	0.00136972	0.00910328	0.119692	0.759313
ENSMUSG00000069729	Arid1b	ENSMUST00000077329	chr17:4994331-5347656	v6.5	dnmt	OK	10.1184	3.39791	-1.09119	4.2684	1.9688e-05	0.00015974	yes	31.412	47.1128	15.7113	0.333483	-1.58431	2.58053019955996e-06	3.84468419157776e-05	2.29914	1.01476
ENSMUSG00000059634	Gm11942	ENSMUST00000077575	chr4:33051738-33052247	v6.5	dnmt	OK	954.758	1508.24	0.457239	-3.65919	0.000253016	0.00165069	yes	3506.26	2974.03	4038.48	1.35791	0.441393	0.00166103	0.0106898	0.000513107	1.62349
ENSMUSG00000061468	Gm3724	ENSMUST00000077690	chr5:23606407-23667041	v6.5	dnmt	OK	39.1335	106.881	1.00474	-5.05718	4.25499e-07	4.65647e-06	yes	142.804	84.251	201.357	2.38997	1.25699	3.20679806937234e-10	9.8002819083436e-09	0.163085	0.598215
ENSMUSG00000078499	Rex2	ENSMUST00000077751	chr4:145881314-145887868	v6.5	dnmt	OK	35.3364	130.293	1.30487	-11.0637	0	0	yes	2847	1358.21	4335.79	3.19228	1.67459	1.81673320074649e-29	3.39733265823805e-27	0.0411516	2.64903
ENSMUSG00000022822	Abcc5	ENSMUST00000077867	chr16:20331375-20426467	v6.5	dnmt	OK	40.2091	79.7133	0.684343	-4.01228	6.01361e-05	0.000444107	yes	358.067	232.905	483.228	2.07478	1.05296	8.2340577486791e-11	2.75660466703014e-09	0.225037	1.07818
ENSMUSG00000062588	Gm6104	ENSMUST00000078030	chr1:4797868-4887987	v6.5	dnmt	OK	19.5562	12.3479	-0.459805	2.52252	0.0116517	0.0457969	yes	146.213	188.988	103.439	0.547331	-0.869516	2.78006545472136e-06	4.10381049421658e-05	2.10873	0.32406
ENSMUSG00000058542	Gm15590	ENSMUST00000078419	chr17:6106436-6251128	v6.5	dnmt	OK	619.355	460.675	-0.295985	2.669	0.00760764	0.0323877	yes	2024.39	2298.16	1750.62	0.76175	-0.392611	0.00385694	0.0213774	3.34102	0.0685733
ENSMUSG00000020176	Grb10	ENSMUST00000078449	chr11:11830510-11938686	v6.5	dnmt	OK	50.585	16.6724	-1.1099	5.75988	8.41759e-09	1.1117e-07	yes	431.704	697.929	165.479	0.2371	-2.07643	9.77254915079326e-44	3.45719790737154e-41	0.897506	0.11222
ENSMUSG00000022995	Enah	ENSMUST00000078719	chr1:183834575-183950111	v6.5	dnmt	OK	215.472	139.161	-0.437199	6.90333	5.07971e-12	9.34667e-11	yes	4119.39	4952.72	3286.06	0.663486	-0.591861	1.24371754844744e-05	0.000156629	0.17434	1.9599
ENSMUSG00000011257	Pabpc4	ENSMUST00000078734	chr4:122939593-122976168	v6.5	dnmt	OK	104.871	79.362	-0.278709	2.7426	0.00609558	0.0267909	yes	1305.38	1522.59	1088.17	0.714682	-0.484627	0.000271515	0.00231223	0.500219	0.0113759
ENSMUSG00000060860	Ube2s	ENSMUST00000079496	chr7:4759615-4763942	v6.5	dnmt	OK	178.436	266.43	0.40088	-3.76216	0.000168455	0.0011387	yes	1447.46	1235.62	1659.3	1.34289	0.425344	0.00274351	0.0161539	0.0461553	4.72127
ENSMUSG00000029249	Rest	ENSMUST00000080359	chr5:77694515-77715457	v6.5	dnmt	OK	102.723	55.9441	-0.607687	5.89088	3.84138e-09	5.36016e-08	yes	2039.95	2687.26	1392.65	0.51824	-0.948308	8.63208093647084e-13	3.85471942146665e-11	1.36673	0.527733
ENSMUSG00000035901	Dennd5a	ENSMUST00000080437	chr7:117037293-117103984	v6.5	dnmt	OK	17.5083	30.4309	0.552784	-3.15351	0.00161317	0.00859304	yes	436.625	369.75	503.5	1.36173	0.445443	0.00337835	0.0191323	0.0100936	0.189598
ENSMUSG00000038515	Grtp1	ENSMUST00000080568	chr8:13159134-13200620	v6.5	dnmt	OK	25.7488	44.5147	0.547431	-5.15303	2.56307e-07	2.89841e-06	yes	266.803	176.672	356.935	2.02033	1.01459	1.54744623321468e-09	4.26356393048899e-08	1.81202	0.0963414
ENSMUSG00000027070	Lrp2	ENSMUST00000080953	chr2:69262396-69424122	v6.5	dnmt	OK	23.1736	7.37517	-1.14489	7.4294	1.09024e-13	2.15979e-12	yes	870.565	1247.95	493.181	0.395193	-1.33937	2.20544078769044e-23	2.83378335173054e-21	41.1689	1.28185
ENSMUSG00000091478	Gm10039	ENSMUST00000081241	chr11:100222931-100223465	v6.5	dnmt	OK	188.299	354.096	0.631539	-5.29029	1.22125e-07	1.41342e-06	yes	476.269	348.182	604.355	1.73574	0.795554	2.33540241177255e-07	4.33452384942206e-06	1.29529	0.0907484
ENSMUSG00000029687	Ezh2	ENSMUST00000081721	chr6:47480272-47545340	v6.5	dnmt	OK	73.6311	106.121	0.365513	-2.64816	0.00809322	0.0339752	yes	872.878	738.322	1007.43	1.36449	0.448363	0.00175347	0.0111861	0.466533	0.00268596
ENSMUSG00000065999	Gm13154	ENSMUST00000081742	chr4:146927385-146959307	v6.5	dnmt	OK	23.7701	47.542	0.693182	-4.52634	6.00132e-06	5.2796e-05	yes	737.918	540.458	935.378	1.73071	0.791366	5.2798481212697e-08	1.12099035715812e-06	0.197389	0.52578
ENSMUSG00000051176	Zfp42	ENSMUST00000082120	chr8:44380421-44392363	v6.5	dnmt	OK	167.249	659.688	1.37228	-14.128	0	0	yes	3754.99	1573.69	5936.29	3.77221	1.91541	1.18671426547900e-36	3.01174812965663e-34	0.655681	0.0852907
ENSMUSG00000042808	Gpx2	ENSMUST00000082431	chr12:77866524-78022399	v6.5	dnmt	OK	4.21746	12.7528	1.10652	-3.85734	0.000114627	0.000797683	yes	42.9926	25.676	60.3092	2.34886	1.23196	3.25167136363218e-05	0.000366722	0.23185	0.496835
ENSMUSG00000065954	Tacc1	ENSMUST00000084030	chr8:26265023-26311921	v6.5	dnmt	OK	10.4765	19.0392	0.597369	-4.84258	1.28162e-06	1.27879e-05	yes	525.811	387.658	663.964	1.71276	0.776322	1.95654613141299e-07	3.68662554436406e-06	1.08075	0.363981
ENSMUSG00000067916	Gm13139	ENSMUST00000084149	chr4:146120856-146866310	v6.5	dnmt	OK	12.29	23.0554	0.629113	-4.42456	9.6641e-06	8.22206e-05	yes	1707.88	1227.83	2187.92	1.78194	0.833445	2.82894495414243e-09	7.47917766588546e-08	0.00202879	3.76757
ENSMUSG00000066009	Gm13051	ENSMUST00000084157	chr4:146064698-146094022	v6.5	dnmt	OK	62.1246	88.6713	0.355795	-3.09198	0.00198825	0.0102296	yes	970.843	821.989	1119.7	1.36218	0.445917	0.00152734	0.00994771	0.00075037	0.208092
ENSMUSG00000042029	Ncapg2	ENSMUST00000084828	chr12:117643572-117702004	v6.5	dnmt	OK	12.2269	18.7581	0.427986	-3.65192	0.000260283	0.00168997	yes	461.237	401.581	520.892	1.2971	0.375291	0.0106756	0.0484349	0.562359	1.69055
ENSMUSG00000066002	Gm13237	ENSMUST00000084861	chr4:145632856-145633949	v6.5	dnmt	OK	152.645	302.663	0.684506	-6.42139	1.35031e-10	2.20105e-09	yes	2537.46	1870.66	3204.27	1.71291	0.776451	4.09873816796404e-08	8.85171466929233e-07	0.127776	1.21838
ENSMUSG00000048078	Odz4	ENSMUST00000084996	chr7:103319753-104095544	v6.5	dnmt	OK	3.11281	10.7692	1.24116	-3.07441	0.00210918	0.0107398	yes	1330.11	930.209	1730.01	1.85981	0.895154	4.35223629514939e-10	1.30089520863061e-08	3.67749	6.85277
ENSMUSG00000066551	Hmgb1	ENSMUST00000085546	chr5:149858277-149865089	v6.5	dnmt	OK	130.627	75.9154	-0.542725	4.77702	1.77911e-06	1.74946e-05	yes	1304.46	1552.95	1055.98	0.679981	-0.556434	3.11835984968413e-05	0.000353928	2.52255477686712e-06	0.103211
ENSMUSG00000066553	Gm6969	ENSMUST00000085550	chr12:25322865-25323897	v6.5	dnmt	OK	87.0147	155.527	0.58074	-4.72971	2.2484e-06	2.17934e-05	yes	515.273	397.765	632.78	1.59084	0.669789	8.69599954592889e-06	0.00011423	1.60012	3.22853
ENSMUSG00000032336	Nptn	ENSMUST00000085651	chr9:58430046-58589366	v6.5	dnmt	OK	50.8289	73.1588	0.364168	-3.13821	0.00169984	0.0089754	yes	772.427	661.97	882.885	1.33372	0.41546	0.00420847	0.022899	0.202446	0.637441
ENSMUSG00000026473	Glul	ENSMUST00000086199	chr1:155696671-155764441	v6.5	dnmt	OK	101.939	48.2613	-0.747744	5.65542	1.55467e-08	1.98092e-07	yes	738.989	1045.8	432.181	0.413255	-1.27489	1.67821100698459e-20	1.72507425774567e-18	0.0976257	0.0747857
ENSMUSG00000029472	Anapc5	ENSMUST00000086216	chr5:123237477-123271348	v6.5	dnmt	OK	76.8316	122.391	0.465608	-4.38605	1.15429e-05	9.7139e-05	yes	1299.41	1044.4	1554.42	1.48833	0.573697	4.6210744406422e-05	0.000500908	0.184875	0.0848117
ENSMUSG00000066878	Gm10184	ENSMUST00000086423	chr17:90308066-90309481	v6.5	dnmt	OK	153.44	254.436	0.505737	-4.83079	1.3599e-06	1.35193e-05	yes	2891.81	2337.89	3445.73	1.47386	0.559602	5.64795488472903e-05	0.000596242	0.0208018	0.00707495
ENSMUSG00000067274	Rplp0	ENSMUST00000086519	chr5:116009475-116013736	v6.5	dnmt	OK	1316.77	829.912	-0.461615	4.4394	9.02117e-06	7.72348e-05	yes	5608.9	6639.23	4578.57	0.689624	-0.536119	9.1008106145502e-05	0.00090268	0.0460329	0.209416
ENSMUSG00000037795	N4bp2	ENSMUST00000087264	chr5:66152229-66221347	v6.5	dnmt	OK	30.4319	46.6246	0.426638	-2.98077	0.00287524	0.0141494	yes	725.072	574.229	875.914	1.52537	0.609161	2.4061782677912e-05	0.000282397	0.0567998	0.494913
ENSMUSG00000038146	Notch3	ENSMUST00000087723	chr17:32250373-32303825	v6.5	dnmt	OK	13.7166	7.7908	-0.565661	4.68415	2.81128e-06	2.65385e-05	yes	434.532	549.194	319.871	0.582438	-0.779825	1.15108199999960e-07	2.26939495874468e-06	0.0164979	1.25636
ENSMUSG00000031229	Atrx	ENSMUST00000087810	chrX:102992953-103124736	v6.5	dnmt	OK	178.192	110.616	-0.476795	6.26885	3.63733e-10	5.65715e-09	yes	1442.14	1624.76	1259.53	0.775213	-0.367335	0.0058668	0.0299217	0.479192	4.68363982422473e-06
ENSMUSG00000045216	Hs6st1	ENSMUST00000088174	chr1:36125244-36163291	v6.5	dnmt	OK	30.0402	19.0395	-0.456019	3.87418	0.000106986	0.000750283	yes	521.327	663.712	378.941	0.570941	-0.808585	1.24958598800067e-08	2.96160576970461e-07	0.302699	0.149869
ENSMUSG00000025246	Tbl1x	ENSMUST00000088217	chrX:74756351-74908322	v6.5	dnmt	OK	34.4304	22.4112	-0.429379	4.0092	6.09245e-05	0.000449318	yes	800.187	913.187	687.186	0.752514	-0.41021	0.0031857	0.0182833	0.890424	0.0515839
ENSMUSG00000023169	Slc38a1	ENSMUST00000088452	chr15:96401848-96473344	v6.5	dnmt	OK	27.2633	13.4942	-0.703285	4.46679	7.94035e-06	6.87404e-05	yes	752.687	1002.99	502.388	0.500893	-0.997425	3.49258429890311e-13	1.63842703160943e-11	0.459635	0.176334
ENSMUSG00000067851	Arfgef1	ENSMUST00000088615	chr1:10127651-10222751	v6.5	dnmt	OK	18.8489	29.6248	0.45216	-2.93379	0.00334846	0.016113	yes	631.507	536.086	726.927	1.35599	0.439345	0.00265995	0.0157733	0.308038	0.0491318
ENSMUSG00000067860	Zic3	ENSMUST00000088627	chrX:55275876-55294913	v6.5	dnmt	OK	67.9056	40.7317	-0.511112	3.8751	0.000106583	0.000748422	yes	502.853	620.663	385.044	0.620375	-0.688788	1.72936011097837e-06	2.68369366253613e-05	0.358693	0.137108
ENSMUSG00000067995	Gtf2f2	ENSMUST00000088922	chr14:76296743-76410672	v6.5	dnmt	OK	36.8943	77.8782	0.747089	-5.90582	3.50902e-09	4.9217e-08	yes	660.817	514.592	807.043	1.56832	0.649218	1.09123051576130e-05	0.000139861	0.0831578	0.363881
ENSMUSG00000068240	Gm11808	ENSMUST00000089430	chr4:3900238-3900742	v6.5	dnmt	OK	1354.71	1987.71	0.383396	-3.12808	0.00175953	0.00920995	yes	5097.46	4433.15	5761.76	1.2997	0.378178	0.00689375	0.0340397	1.21203	0.560206
ENSMUSG00000022750	Klhl22	ENSMUST00000090146	chr16:17759713-17793475	v6.5	dnmt	OK	23.7554	45.5314	0.650592	-2.82097	0.00478787	0.0219683	yes	428.452	320.992	535.913	1.66955	0.739462	1.58197361577794e-06	2.48088435773121e-05	0.0202966	0.0974301
ENSMUSG00000068739	Sars	ENSMUST00000090553	chr3:108227782-108248127	v6.5	dnmt	OK	134.499	84.5394	-0.464336	4.32893	1.49834e-05	0.000124548	yes	633.483	791.8	475.165	0.600108	-0.736706	1.2857022378186e-07	2.50997579728944e-06	0.0501304	0.100371
ENSMUSG00000028093	Acp6	ENSMUST00000090759	chr3:96962699-96980497	v6.5	dnmt	OK	67.4403	123.472	0.604773	-6.08212	1.18602e-09	1.74939e-08	yes	602.71	429.605	775.816	1.80588	0.852703	1.80597477518774e-08	4.16081924523095e-07	0.257507	4.15166
ENSMUSG00000062382	Gm10116	ENSMUST00000090860	chr13:74543843-74544765	v6.5	dnmt	OK	1127.15	837.641	-0.296857	2.9526	0.0031511	0.0152989	yes	10157.9	12176.1	8139.76	0.668504	-0.580991	8.43918340176735e-05	0.000844332	8.03727	0.0252677
ENSMUSG00000004891	Nes	ENSMUST00000090973	chr3:87774999-87784373	v6.5	dnmt	OK	26.143	6.72232	-1.35815	9.56718	0	0	yes	369.942	598.693	141.19	0.23583	-2.08418	9.16510086421003e-42	3.03227547620747e-39	5.04813	0.0662151
ENSMUSG00000069083	Gm10259	ENSMUST00000091289	chr3:25109937-25111352	v6.5	dnmt	OK	153.44	254.436	0.505737	-4.83079	1.3599e-06	1.34946e-05	yes	2891.81	2337.89	3445.73	1.47386	0.559602	5.64795488472903e-05	0.000596242	0.0208018	0.00707495
ENSMUSG00000033991	Ttc37	ENSMUST00000091466	chr13:76236181-76327764	v6.5	dnmt	OK	16.5434	25.7459	0.442287	-3.23508	0.00121609	0.00668791	yes	382.728	317.045	448.411	1.41435	0.500135	0.00144263	0.00949898	0.993809	0.00178999
ENSMUSG00000074832	2410141K09Rik	ENSMUST00000091541	chr13:66519180-66534831	v6.5	dnmt	OK	3.141	35.3551	2.4209	-3.66062	0.00025161	0.00164349	yes	552.258	256.86	847.657	3.30008	1.7225	6.03206943337506e-27	9.908081094107e-25	0.00156797	0.201169
ENSMUSG00000071793	2610005L07Rik	ENSMUST00000092138	chr8:19858190-20020413	v6.5	dnmt	OK	53.4971	137.928	0.947104	-12.0196	0	0	yes	554.393	377.996	730.79	1.93333	0.951086	2.86289549014870e-10	8.83518955645587e-09	0.58938	0.0987271
ENSMUSG00000066007	Zfp600	ENSMUST00000092750	chr4:146120856-146866310	v6.5	dnmt	OK	31.0852	116.728	1.32311	-12.3867	0	0	yes	4521.77	2408.35	6635.2	2.75509	1.4621	7.5422405453774e-23	9.26844958448484e-21	0.0553145	1.48606
ENSMUSG00000019437	Tlcd1	ENSMUST00000092879	chr11:77990212-77997086	v6.5	dnmt	OK	33.4934	18.6879	-0.583475	3.42896	0.000605903	0.00360224	yes	71.4024	93.6433	49.1614	0.524986	-0.929649	6.70099293572669e-05	0.000691107	0.229283	0.0294143
ENSMUSG00000070348	Ccnd1	ENSMUST00000093962	chr7:152101004-152125774	v6.5	dnmt	OK	44.5712	22.4787	-0.684523	4.58876	4.45884e-06	4.02036e-05	yes	415.399	607.404	223.394	0.367784	-1.44307	1.53453884470831e-22	1.83337009341467e-20	1.22488	0.147594
ENSMUSG00000050708	Ftl1	ENSMUST00000094434	chr7:52713313-52715254	v6.5	dnmt	OK	2907.55	2113.85	-0.3188	10.2154	0	0	yes	14453	17316.6	11589.4	0.669266	-0.579349	0.000163663	0.0015058	5.10866	0.0357446
ENSMUSG00000070780	Rbm47	ENSMUST00000094756	chr5:66407787-66566183	v6.5	dnmt	OK	51.7341	8.89239	-1.76092	8.93435	0	0	yes	324.437	526.636	122.238	0.232112	-2.10711	2.60396180744555e-40	8.09109349446579e-38	0.300455	0.191834
ENSMUSG00000030042	Pole4	ENSMUST00000095786	chr6:82568985-82655359	v6.5	dnmt	OK	48.0057	102.827	0.761732	-4.19831	2.68917e-05	0.000212471	yes	312.553	228.393	396.713	1.73698	0.796581	8.26468686687409e-07	1.37470020509047e-05	0.979443	0.150553
ENSMUSG00000000365	Rnf17	ENSMUST00000095793	chr14:57021533-57143869	v6.5	dnmt	OK	26.9757	39.6016	0.383934	-3.63199	0.000281245	0.00181091	yes	943.173	733.633	1152.71	1.57124	0.651901	5.33516453937322e-06	7.3746557198508e-05	0.0200436	0.0257476
ENSMUSG00000071796	6820431F20Rik	ENSMUST00000096485	chr8:19858190-20020413	v6.5	dnmt	OK	58.808	145.513	0.905986	-11.4919	0	0	yes	1805.37	1019.03	2591.71	2.54331	1.34671	1.74924044751469e-20	1.79357502347429e-18	0.125273	1.65366
ENSMUSG00000068566	Myadm	ENSMUST00000096744	chr7:3289038-3299346	v6.5	dnmt	OK	63.5206	41.2586	-0.431505	3.02314	0.00250168	0.0124693	yes	588.902	728.847	448.956	0.615982	-0.699041	8.25357384034248e-07	1.37384576000666e-05	0.433927	0.619186
ENSMUSG00000072419	Dppa2	ENSMUST00000097175	chr16:48310589-48319836	v6.5	dnmt	OK	47.3575	72.0811	0.420065	-3.67581	0.000237096	0.00155242	yes	510.097	414.734	605.46	1.45987	0.545844	0.000300567	0.00252051	0.617567	0.0404642
ENSMUSG00000075706	Gpx4	ENSMUST00000097227	chr10:79509910-79519184	v6.5	dnmt	OK	723.245	401.89	-0.587571	6.17018	6.82112e-10	1.03134e-08	yes	802.667	1026.32	579.018	0.564172	-0.825793	1.07101598291193e-09	3.01181782944125e-08	0.0145832	1.6603
ENSMUSG00000073393	B230354K17Rik	ENSMUST00000097319	chr17:45570800-45579493	v6.5	dnmt	OK	14.4017	21.3172	0.392164	-3.2665	0.00108884	0.00605558	yes	440.677	372.381	508.973	1.36681	0.450809	0.00243162	0.0146778	0.610839	0.808302
ENSMUSG00000041831	Sytl3	ENSMUST00000097430	chr17:6877807-6987133	v6.5	dnmt	OK	1.12037	12.1641	2.38483	-6.5221	6.9331e-11	1.1651e-09	yes	74.4163	29.3559	119.477	4.06995	2.02501	1.10138631829047e-14	6.24169833083894e-13	0.499356	1.80117
ENSMUSG00000073647	Gm10557	ENSMUST00000097690	chr18:4198213-4198967	v6.5	dnmt	OK	115.297	305.437	0.974231	-8.29157	2.22045e-16	4.74511e-15	yes	1008.8	605.34	1412.27	2.33301	1.2222	5.92290596498156e-17	4.26073834030187e-15	1.62083	0.492615
ENSMUSG00000078502	Gm13212	ENSMUST00000097794	chr4:145100661-145301871	v6.5	dnmt	OK	6.27481	26.6885	1.44769	-9.10102	0	0	yes	772.943	438.007	1107.88	2.52936	1.33877	6.81011853154354e-19	5.95211643206137e-17	2.2261707799792e-07	1.06287
ENSMUSG00000053062	Jam2	ENSMUST00000098407	chr16:84774367-84826173	v6.5	dnmt	OK	20.0261	90.4875	1.50817	-9.32162	0	0	yes	334.495	120.266	548.724	4.56258	2.18985	1.04418650800743e-34	2.47336004157587e-32	0.627372	0.297217
ENSMUSG00000074269	2410076I21Rik	ENSMUST00000098674	chr9:58430046-58589366	v6.5	dnmt	OK	4.96779	27.1574	1.69867	-5.90604	3.5043e-09	4.92781e-08	yes	155.564	80.5919	230.537	2.86055	1.51629	3.09789706978533e-14	1.6589786929414e-12	0.0130159	0.333777
ENSMUSG00000056394	Lig1	ENSMUST00000098814	chr7:13844315-13896774	v6.5	dnmt	OK	58.0662	108.528	0.625424	-6.44871	1.12806e-10	1.85548e-09	yes	984.551	758.108	1210.99	1.59739	0.675717	2.11684950307207e-06	3.22199555580275e-05	0.0110714	0.0405296
ENSMUSG00000074582	Arfgef2	ENSMUST00000099078	chr2:166631087-166723552	v6.5	dnmt	OK	12.4987	23.767	0.642676	-2.98792	0.00280882	0.0138729	yes	446.198	356.445	535.95	1.5036	0.588417	9.88165188882764e-05	0.000967448	0.297114	0.0750842
ENSMUSG00000024812	Tjp2	ENSMUST00000099558	chr19:24169012-24299444	v6.5	dnmt	OK	97.311	63.264	-0.430595	3.98864	6.64526e-05	0.000486125	yes	2089.94	2537.82	1642.07	0.64704	-0.628074	2.01481652656936e-06	3.08623817340671e-05	0.447194	0.128011
ENSMUSG00000071226	Cecr2	ENSMUST00000100993	chr6:120616386-120721208	v6.5	dnmt	OK	43.037	23.0701	-0.623522	4.9262	8.38442e-07	8.66869e-06	yes	676.841	789.287	564.395	0.71507	-0.483845	0.000493148	0.00382571	0.457462	0.009609
ENSMUSG00000036323	Srp72	ENSMUST00000101087	chr5:77403707-77428962	v6.5	dnmt	OK	70.7929	128.092	0.592988	-4.85992	1.17431e-06	1.17821e-05	yes	971.443	825.588	1117.3	1.35334	0.436521	0.00173325	0.0110752	0.21627	0.805348
ENSMUSG00000053470	Kdm3a	ENSMUST00000101304	chr6:71538967-71582899	v6.5	dnmt	OK	63.4195	89.0821	0.339786	-4.1772	2.95123e-05	0.0002325	yes	994.478	858.041	1130.92	1.31802	0.398372	0.00414274	0.0226285	0.220138	0.601189
ENSMUSG00000076258	mmu-mir-689-2	ENSMUST00000102303	chr16:11136684-11176486	v6.5	dnmt	OK	4347.55	209.085	-3.03463	13.7814	0	0	yes	8317.82	9587.49	7048.15	0.73514	-0.443908	0.00161384	0.0104272	0.199596	1.03124
ENSMUSG00000028884	Rpa2	ENSMUST00000102561	chr4:132324246-132334667	v6.5	dnmt	OK	59.8671	110.482	0.612729	-4.53267	5.82416e-06	5.14878e-05	yes	494.513	372.226	616.8	1.65706	0.728625	1.38058905067424e-06	2.19522114291039e-05	0.752665	0.299309
ENSMUSG00000027189	Trim44	ENSMUST00000102573	chr2:102140275-102247985	v6.5	dnmt	OK	27.2774	51.5352	0.636207	-3.40053	0.000672561	0.00394666	yes	862.025	637.18	1086.87	1.70575	0.770405	8.40058901298145e-08	1.70219720838295e-06	0.0779846	0.643188
ENSMUSG00000028830	AU040320	ENSMUST00000102607	chr4:126430787-126645379	v6.5	dnmt	OK	4.94167	13.6311	1.01465	-3.6941	0.000220669	0.0014554	yes	372.757	321.244	424.27	1.32071	0.40131	0.00993254	0.0456748	0.060075	0.14501
ENSMUSG00000027864	Ptgfrn	ENSMUST00000102694	chr3:100844154-100914201	v6.5	dnmt	OK	21.5458	14.8451	-0.372515	3.15989	0.00157827	0.00844022	yes	518.292	618.303	418.281	0.676499	-0.563839	6.76829992942472e-05	0.000697045	0.00635088	0.895833
ENSMUSG00000028530	Jak1	ENSMUST00000102781	chr4:100741587-100937887	v6.5	dnmt	OK	22.3833	38.7587	0.549042	-3.64564	0.000266732	0.00172565	yes	442.361	367.91	516.813	1.40473	0.490291	0.00118571	0.00807062	0.0495827	0.285849
ENSMUSG00000028466	Creb3	ENSMUST00000102944	chr4:43544384-43600359	v6.5	dnmt	OK	16.153	3.84353	-1.43572	4.46258	8.09781e-06	6.98807e-05	yes	48.1294	66.0486	30.2102	0.457393	-1.12849	5.86829260084011e-05	0.000615527	1.83931	0.050551
ENSMUSG00000027327	1700037H04Rik	ENSMUST00000103188	chr2:130972059-131024233	v6.5	dnmt	OK	31.367	54.9466	0.560606	-3.94043	8.13366e-05	0.000583216	yes	198.798	168.059	229.537	1.36581	0.449761	0.00988042	0.0454761	0.397337	0.983065
ENSMUSG00000078249	Hmga1-rs1	ENSMUST00000105046	chr11:120624107-120625733	v6.5	dnmt	OK	362.314	251.569	-0.364795	3.15433	0.00160865	0.00857738	yes	2948.74	3662.6	2234.87	0.610188	-0.712674	5.79850693782317e-08	1.21907380231260e-06	3.18587	0.0276572
ENSMUSG00000070605	Gm13251	ENSMUST00000105733	chr4:145727746-145749016	v6.5	dnmt	OK	10.3841	18.3097	0.567162	-4.32634	1.51607e-05	0.000125829	yes	1204.21	831.361	1577.05	1.89695	0.923682	8.24178411054933e-11	2.75806141488162e-09	0.00726976	6.40059
ENSMUSG00000078495	Gm13157	ENSMUST00000105734	chr4:147128082-147183895	v6.5	dnmt	OK	21.7037	59.6399	1.01084	-6.62074	3.5741e-11	6.21801e-10	yes	1185.59	831.611	1539.57	1.85131	0.888548	4.2859135041151e-10	1.28247840189047e-08	0.0528048	2.21343
ENSMUSG00000056300	Gm13247	ENSMUST00000105735	chr4:145651165-145696012	v6.5	dnmt	OK	30.8219	91.1459	1.08424	-8.45124	0	0	yes	1297.23	729.914	1864.54	2.55447	1.35302	3.6740018925108e-20	3.66145652019491e-18	0.00535901	0.189786
ENSMUSG00000001089	Luzp1	ENSMUST00000105849	chr4:136025675-136158638	v6.5	dnmt	OK	34.9997	47.2215	0.29951	-3.09296	0.00198168	0.0102055	yes	1140.21	999.552	1280.86	1.28144	0.357765	0.00957567	0.0442879	0.134994	0.399918
ENSMUSG00000028772	Zcchc17	ENSMUST00000105995	chr4:129985405-130037190	v6.5	dnmt	OK	17.6895	34.0761	0.655625	-4.1241	3.72191e-05	0.000286967	yes	237.039	200.006	274.071	1.37031	0.454501	0.00705207	0.0346665	0.423134	1.02198
ENSMUSG00000034520	Gjc1	ENSMUST00000107075	chr11:102660892-102681014	v6.5	dnmt	OK	24.192	38.7503	0.471116	-2.70166	0.00689935	0.0298166	yes	233.484	193.598	273.37	1.41205	0.497793	0.00335388	0.0190412	0.0616895	0.536585
ENSMUSG00000030609	Aen	ENSMUST00000107421	chr7:86040739-86056095	v6.5	dnmt	OK	44.7227	93.1439	0.733664	-5.74458	9.21477e-09	1.21402e-07	yes	547.498	448.216	646.781	1.44301	0.529084	0.000416456	0.00332529	1.23798	0.21019
ENSMUSG00000034317	Trim59	ENSMUST00000107802	chr3:68839209-68848677	v6.5	dnmt	OK	61.9008	93.9342	0.417061	-3.22425	0.00126304	0.00691109	yes	788.751	663.787	913.715	1.37652	0.461024	0.00129149	0.00867216	0.030956	0.0638039
ENSMUSG00000073888	Ccl27a	ENSMUST00000108032	chr4:41647020-41721120	v6.5	dnmt	OK	9.09469	34.6265	1.33693	-4.30972	1.63465e-05	0.000135051	yes	8.59767	12.78	4.41534	0.345488	-1.53329	0.0103025	0.0471109	0.031563	0.354448
ENSMUSG00000070814	6330408A02Rik	ENSMUST00000108532	chr7:13844315-13896774	v6.5	dnmt	OK	9.66729	57.3655	1.78069	-7.3154	2.56684e-13	4.95829e-12	yes	76.7548	44.1871	109.323	2.47408	1.30689	6.36891601111768e-08	1.32670868322339e-06	1.25217	0.567946
ENSMUSG00000031758	Cdyl2	ENSMUST00000109102	chr8:119098300-119256891	v6.5	dnmt	OK	21.0465	40.8165	0.662352	-5.22528	1.73895e-07	1.99135e-06	yes	906.76	604.607	1208.91	1.9995	0.999641	4.37576826969148e-12	1.75891678799404e-10	0.949564	3.05265
ENSMUSG00000039671	Zmynd8	ENSMUST00000109262	chr2:165609653-165724516	v6.5	dnmt	OK	55.7251	32.6098	-0.535818	3.40043	0.000672794	0.00394377	yes	808.865	957.515	660.216	0.689509	-0.536358	9.08040518370976e-05	0.000900766	0.00447713	0.00141844
ENSMUSG00000078952	Gm11019	ENSMUST00000109431	chr13:98204924-98266960	v6.5	dnmt	OK	95.1074	190.056	0.692311	-6.52437	6.82863e-11	1.15111e-09	yes	3191.54	2626.96	3756.13	1.42984	0.515854	0.000165668	0.00152032	1.26744	0.332207
ENSMUSG00000052446	Zfp961	ENSMUST00000109997	chr8:74474936-74533525	v6.5	dnmt	OK	38.7828	110.372	1.04588	-5.11907	3.07044e-07	3.40825e-06	yes	519.228	294.211	744.245	2.52963	1.33893	8.38903644875104e-18	6.516654549353e-16	0.0575586	3.14331
ENSMUSG00000049775	Tmsb4x	ENSMUST00000112172	chrX:163645024-163647247	v6.5	dnmt	OK	398.675	292.527	-0.30959	3.70829	0.000208663	0.00138632	yes	853.678	1049.68	657.679	0.626554	-0.674489	8.77266270214146e-07	1.45298337255574e-05	3.16926	0.0481221
ENSMUSG00000024120	Lrpprc	ENSMUST00000112308	chr17:85104586-85190129	v6.5	dnmt	OK	44.3379	78.5692	0.572139	-3.54386	0.00039431	0.00245168	yes	1141.88	986.703	1297.05	1.31453	0.394551	0.00505281	0.0264944	0.902385	0.499652
ENSMUSG00000071708	Sms	ENSMUST00000112529	chrX:153881786-153930219	v6.5	dnmt	OK	60.4923	27.66	-0.78253	5.80863	6.29859e-09	8.54719e-08	yes	600.367	830.455	370.279	0.445874	-1.16529	1.24686426185996e-16	8.59862847925704e-15	0.956874	2.11343
ENSMUSG00000036086	Zranb3	ENSMUST00000112538	chr1:129850760-129999624	v6.5	dnmt	OK	42.2942	17.0381	-0.909196	5.23794	1.62382e-07	1.86739e-06	yes	155.144	125.827	184.461	1.46598	0.551867	0.00353772	0.0198924	2.45355	1.03993
ENSMUSG00000029381	Shroom3	ENSMUST00000113051	chr5:93112460-93394785	v6.5	dnmt	OK	12.3215	5.54717	-0.798056	3.10015	0.00193424	0.0100086	yes	289.066	399.263	178.87	0.448	-1.15843	1.37793617654468e-13	6.84528537065234e-12	1.40925	0.0980409
ENSMUSG00000025964	Adam23	ENSMUST00000114101	chr1:63492464-63643089	v6.5	dnmt	OK	23.7956	44.3666	0.622986	-3.85602	0.00011525	0.000800992	yes	924.262	777.338	1071.19	1.37802	0.462595	0.000993563	0.00694025	0.0511578	2.03176
ENSMUSG00000046711	Hmga1	ENSMUST00000114888	chr17:27693564-27703165	v6.5	dnmt	OK	360.129	165.667	-0.776482	8.49544	0	0	yes	2641.66	3546.12	1737.2	0.489886	-1.02948	3.71928412605904e-15	2.20617666584758e-13	3.46766	0.000158977
ENSMUSG00000033306	Lpp	ENSMUST00000115314	chr16:24391697-24992662	v6.5	dnmt	OK	10.0829	4.049	-0.912368	7.08355	1.4051e-12	2.64822e-11	yes	611.008	845.305	376.711	0.445651	-1.16601	1.41100390472057e-16	9.6815482026671e-15	0.222656	5.03537
ENSMUSG00000074994	Qser1	ENSMUST00000117237	chr2:104594951-104656853	v6.5	dnmt	OK	35.8262	22.9251	-0.446449	4.22233	2.41788e-05	0.000192156	yes	1186.93	1456.65	917.221	0.629679	-0.667311	6.29015532641195e-07	1.07358290157557e-05	3.32829	2.2593
ENSMUSG00000015880	Ncapg	ENSMUST00000117396	chr5:46061160-46248854	v6.5	dnmt	OK	30.7227	49.333	0.473592	-4.23075	2.32912e-05	0.000186742	yes	645.703	545.885	745.521	1.36571	0.449653	0.00239061	0.0144637	0.403621	0.908613
ENSMUSG00000031207	Msn	ENSMUST00000117399	chrX:93291380-93363891	v6.5	dnmt	OK	49.518	33.4413	-0.392543	3.68181	0.000231584	0.00152	yes	707.317	862.902	551.732	0.639391	-0.64523	3.54878168500245e-06	5.11655679778406e-05	0.240542	0.374829
ENSMUSG00000082925	Gm13135	ENSMUST00000117628	chr4:146120856-146866310	v6.5	dnmt	OK	23.6466	37.5179	0.461599	-3.86699	0.000110186	0.000770734	yes	969.343	790.545	1148.14	1.45234	0.538383	0.000150352	0.00139781	0.121011	0.139015
ENSMUSG00000000563	Atp5f1	ENSMUST00000118209	chr3:105745615-105790341	v6.5	dnmt	OK	117.703	239.191	0.709094	-8.56618	0	0	yes	1195.46	907.382	1483.53	1.63496	0.709255	6.14551346585213e-07	1.05065138165154e-05	0.0399206	0.807062
ENSMUSG00000081075	Gm13160	ENSMUST00000118441	chr4:146120856-146866310	v6.5	dnmt	OK	29.6671	60.9469	0.719962	-5.13118	2.87934e-07	3.20925e-06	yes	717.518	528.94	906.097	1.71304	0.776561	1.29249284104395e-07	2.52082374630339e-06	0.0703854	0.0253806
ENSMUSG00000081671	Gm13167	ENSMUST00000118554	chr4:146120856-146866310	v6.5	dnmt	OK	136.744	271.468	0.685734	-5.70734	1.14753e-08	1.47953e-07	yes	1656.8	1230.41	2083.18	1.69308	0.75965	8.0632087775338e-08	1.6387103240489e-06	0.0312853	0.615684
ENSMUSG00000083836	Ldha-ps2	ENSMUST00000118722	chr4:118995497-119088126	v6.5	dnmt	OK	33.3987	70.5532	0.74785	-5.31086	1.09109e-07	1.27638e-06	yes	604.852	479.766	729.938	1.52145	0.605443	9.12368321571377e-05	0.000904516	7.40796	8.68615
ENSMUSG00000083097	Gm14494	ENSMUST00000118786	chr2:153651788-153652570	v6.5	dnmt	OK	227.061	351.707	0.437577	-3.89648	9.76015e-05	0.000692524	yes	725.912	577.035	874.789	1.51601	0.600276	3.38560574850544e-05	0.000380462	0.539114	0.536546
ENSMUSG00000083833	Gm13841	ENSMUST00000118829	chr5:116251567-116252219	v6.5	dnmt	OK	456.075	755.422	0.50462	-4.86368	1.15224e-06	1.15821e-05	yes	2704.46	2345.82	3063.09	1.30576	0.384893	0.00546139	0.0282102	0.405709	2.12204
ENSMUSG00000082675	Gm6382	ENSMUST00000118873	chrX:138645426-138646368	v6.5	dnmt	OK	227.374	149.178	-0.421453	3.71826	0.000200602	0.00133604	yes	661.238	828.592	493.884	0.596052	-0.746489	9.52306750809573e-08	1.90881794643508e-06	0.00262001	0.762911
ENSMUSG00000080893	Gm15920	ENSMUST00000118998	chr5:130647667-130690212	v6.5	dnmt	OK	97.3562	190.297	0.670212	-4.64675	3.37209e-06	3.15038e-05	yes	382.929	301.318	464.54	1.54169	0.624514	7.87166683661348e-05	0.000795637	0.0198992	2.80411
ENSMUSG00000081885	Gm13231	ENSMUST00000119218	chr4:145100661-145301871	v6.5	dnmt	OK	8.25607	18.0877	0.784285	-4.96288	6.9455e-07	7.32042e-06	yes	650.92	521.367	780.474	1.49698	0.582051	7.15277374481958e-05	0.000731479	0.0280365	0.18313
ENSMUSG00000083027	Gm13140	ENSMUST00000119840	chr4:146120856-146866310	v6.5	dnmt	OK	17.9342	29.9354	0.512334	-4.08809	4.34948e-05	0.000330195	yes	564.504	461.147	667.861	1.44826	0.534321	0.000269278	0.00229774	0.00617602	1.01317
ENSMUSG00000082930	Gm13462	ENSMUST00000121472	chr2:40450767-42509118	v6.5	dnmt	OK	6.1435	14.3189	0.846185	-3.12193	0.0017967	0.00936837	yes	32.0696	19.6155	44.5238	2.26983	1.18259	0.000464801	0.00363757	0.00741671	0.228939
ENSMUSG00000083669	Gm10169	ENSMUST00000121822	chr7:30750236-30750584	v6.5	dnmt	OK	679.875	470.137	-0.368886	3.35307	0.000799195	0.00459537	yes	1046.02	1279.74	812.304	0.634741	-0.65576	8.09250790995305e-07	1.35073477614658e-05	3.44498	0.12166
ENSMUSG00000030759	Far1	ENSMUST00000122890	chr7:120657347-120715025	v6.5	dnmt	OK	50.2659	77.9106	0.438234	-3.37287	0.000743898	0.00430019	yes	89.2243	70.8908	107.558	1.51723	0.60144	0.00695538	0.0342839	0.13303	0.0479046
ENSMUSG00000030795	Fus	ENSMUST00000123151	chr7:135110970-135125882	v6.5	dnmt	OK	671.767	543.715	-0.211487	2.64981	0.00805361	0.0338876	yes	1026.9	1150.83	902.971	0.784629	-0.349917	0.0095942	0.0443661	0.0668764	0.0861082
ENSMUSG00000042292	Mkl1	ENSMUST00000123243	chr15:80808194-81021187	v6.5	dnmt	OK	6.85017	12.8602	0.629866	-2.97114	0.00296692	0.0145216	yes	399.337	345.858	452.816	1.30926	0.388747	0.0105969	0.0481473	0.792652	2.40875
ENSMUSG00000020116	Pno1	ENSMUST00000123754	chr11:17059265-17135203	v6.5	dnmt	OK	69.1889	97.9794	0.347916	-3.11749	0.00182397	0.00948325	yes	184.73	153.128	216.331	1.41275	0.498505	0.00503561	0.0264161	0.0370362	0.00450062
ENSMUSG00000024817	Uhrf2	ENSMUST00000123773	chr19:30105002-30168212	v6.5	dnmt	OK	27.1082	47.2577	0.555779	-3.18728	0.0014362	0.00774148	yes	106.815	80.5732	133.056	1.65137	0.723663	0.000726029	0.00531593	0.724678	0.696916
ENSMUSG00000068036	Mllt4	ENSMUST00000124188	chr17:13675418-14043157	v6.5	dnmt	OK	74.088	49.0863	-0.411673	3.59882	0.000319662	0.00203176	yes	189.37	251.419	127.321	0.506409	-0.981626	9.55138992263443e-09	2.30928871147244e-07	0.0332838	0.391618
ENSMUSG00000032449	Slc25a36	ENSMUST00000124250	chr9:96976015-97011576	v6.5	dnmt	OK	85.763	112.218	0.268857	-3.04522	0.00232507	0.0117291	yes	150.047	124.605	175.489	1.40836	0.494015	0.00907488	0.0424899	0.137305	0.460789
ENSMUSG00000086695	Gm15247	ENSMUST00000124513	chrX:166123128-166443668	v6.5	dnmt	OK	19.1733	0	-1.79769e+308	-1.79769e+308	9.23482e-07	9.51169e-06	yes	197.744	392.618	2.86947	0.00730855	-7.0962	1.48073742579764e-120	2.20010658974878e-117	0.0326526	0.107945
ENSMUSG00000085396	6720401G13Rik	ENSMUST00000124842	chrX:47908920-47988498	v6.5	dnmt	OK	32.7113	15.9399	-0.718893	2.6806	0.007349	0.0314593	yes	1395.07	1823.05	967.097	0.530484	-0.914618	5.19218175496272e-12	2.07079108353125e-10	1.52498	0.215914
ENSMUSG00000087368	BC065397	ENSMUST00000125022	chrX:133267480-133337903	v6.5	dnmt	OK	21.6458	10.6196	-0.712113	2.56003	0.0104665	0.0420829	yes	134.1	185.445	82.7564	0.446259	-1.16405	1.44454038304967e-09	3.99891057258871e-08	1.36244	0.0478599
ENSMUSG00000031441	Atp11a	ENSMUST00000125031	chr8:12757013-13020527	v6.5	dnmt	OK	17.3688	38.1644	0.78723	-5.00846	5.48685e-07	5.88589e-06	yes	21.4448	8.52	34.3696	4.03399	2.01221	2.36390034520929e-06	3.55694966323888e-05	0.0123999	0.392197
ENSMUSG00000050565	Tor1aip2	ENSMUST00000125371	chr1:157851728-157915991	v6.5	dnmt	OK	76.7681	95.6746	0.220164	-2.75485	0.00587196	0.0259552	yes	15.702	8.07452	23.3295	2.88928	1.53071	0.00116271	0.00794253	0.305653	0.00570922
ENSMUSG00000025503	Taldo1	ENSMUST00000125597	chr7:148578097-148588867	v6.5	dnmt	OK	105.626	151.814	0.362745	-3.29761	0.000975118	0.00551348	yes	209.872	176.289	243.456	1.38101	0.465725	0.0086707	0.0409839	0.661637	1.69693
ENSMUSG00000074578	1500012F01Rik	ENSMUST00000125674	chr2:166861292-166891362	v6.5	dnmt	OK	230.716	182.21	-0.23603	2.82938	0.0046638	0.0215265	yes	685.6	790.505	580.696	0.734588	-0.444993	0.00138515	0.00918488	0.100598	0.0209799
ENSMUSG00000035683	Melk	ENSMUST00000125708	chr4:44313747-44377547	v6.5	dnmt	OK	34.1933	49.9434	0.378863	-2.97521	0.00292783	0.0143562	yes	144.893	115.621	174.165	1.50635	0.591053	0.00224304	0.0136956	0.0153462	0.974664
ENSMUSG00000087207	Gm13147	ENSMUST00000125785	chr4:146120856-146866310	v6.5	dnmt	OK	97.5477	179.824	0.61164	-4.78337	1.72379e-06	1.69813e-05	yes	1101.03	899.56	1302.49	1.44792	0.533985	0.000134385	0.00126904	0.00126078	1.35104
ENSMUSG00000086454	4930500J02Rik	ENSMUST00000125854	chr2:104399319-104411586	v6.5	dnmt	OK	99.6465	66.6363	-0.402379	2.53526	0.0112364	0.0444865	yes	528.83	612.667	444.992	0.72632	-0.461322	0.00117657	0.00801978	0.034545	0.187836
ENSMUSG00000022477	Aco2	ENSMUST00000126352	chr15:81702738-81756643	v6.5	dnmt	OK	70.2681	116.452	0.505158	-4.80871	1.51908e-06	1.50193e-05	yes	125.62	103.054	148.185	1.43793	0.523994	0.00952538	0.0441078	0.292137	0.504789
ENSMUSG00000027111	Itga6	ENSMUST00000126787	chr2:71583672-71696473	v6.5	dnmt	OK	94.9704	77.2377	-0.206677	2.81481	0.00488058	0.0222807	yes	469.079	554.767	383.39	0.691082	-0.533071	0.000252967	0.00218571	0.677942	0.0053438
ENSMUSG00000036591	Arhgap21	ENSMUST00000127512	chr2:20769545-20890508	v6.5	dnmt	OK	81.4928	37.7248	-0.770198	2.96024	0.003074	0.0149647	yes	106.568	140.348	72.7873	0.518621	-0.947248	3.0626290081659e-06	4.47759884539235e-05	0.043695	0.974492
ENSMUSG00000039536	Stau1	ENSMUST00000127663	chr2:166773048-166821799	v6.5	dnmt	OK	32.5985	53.087	0.487664	-2.89005	0.00385182	0.0182282	yes	265.038	222.276	307.8	1.38477	0.469642	0.00401256	0.0220412	0.0137704	2.5888
ENSMUSG00000059796	Eif4a1	ENSMUST00000127677	chr11:69480437-69485925	v6.5	dnmt	OK	630.877	868.776	0.319975	-3.62201	0.000292318	0.00187554	yes	1052.69	894.629	1210.75	1.35335	0.436538	0.00227343	0.0138449	0.927016	0.353242
ENSMUSG00000087153	Gm6483	ENSMUST00000127799	chr8:19682267-19698275	v6.5	dnmt	OK	32.8226	80.9766	0.903042	-9.6227	0	0	yes	2601.74	1501.01	3702.48	2.46666	1.30256	1.9113163603984e-19	1.78506026253437e-17	0.222293	0.378557
ENSMUSG00000052133	Sema5b	ENSMUST00000128966	chr16:35541230-35664818	v6.5	dnmt	OK	5.36368	11.4098	0.754823	-4.01918	5.84006e-05	0.000432467	yes	7.2178	2.07198	12.3636	5.96704	2.57702	0.000450368	0.00355023	0.258109	0.0830025
ENSMUSG00000053768	Chchd3	ENSMUST00000129654	chr6:32740975-33010260	v6.5	dnmt	OK	44.1573	102.664	0.843707	-4.89738	9.71239e-07	9.96576e-06	yes	126.488	102.804	150.172	1.46077	0.546725	0.00770718	0.0372196	2.03274	0.505998
ENSMUSG00000029267	Mtf2	ENSMUST00000129921	chr5:108494692-108561639	v6.5	dnmt	OK	128.526	189.469	0.388094	-6.40319	1.5216e-10	2.44356e-09	yes	428.603	364.304	492.901	1.35299	0.436153	0.00353114	0.0198605	2.12209	0.075207
ENSMUSG00000027201	Myef2	ENSMUST00000129945	chr2:124893859-124949397	v6.5	dnmt	OK	54.7259	68.5358	0.22502	-2.81653	0.00485462	0.0222183	yes	347.659	298.241	397.077	1.3314	0.412939	0.00880377	0.0415168	0.397468	0.0905637
ENSMUSG00000027620	Rbm39	ENSMUST00000130516	chr2:155972974-156005974	v6.5	dnmt	OK	301.637	382.817	0.238332	-3.60573	0.000311275	0.0019831	yes	313.904	268.519	359.289	1.33804	0.420122	0.0093768	0.0435431	0.96605	0.022227
ENSMUSG00000028745	Capzb	ENSMUST00000131793	chr4:138748813-138847733	v6.5	dnmt	OK	153.283	246.598	0.475475	-7.04766	1.81943e-12	3.40548e-11	yes	198.767	167.845	229.688	1.36845	0.452547	0.0103594	0.0473265	0.138262	5.66437542307716e-05
ENSMUSG00000012848	Rps5	ENSMUST00000131795	chr7:13507638-13512035	v6.5	dnmt	OK	1146.58	1476.8	0.253096	-6.73723	1.61438e-11	2.9016e-10	yes	475.971	410.837	541.106	1.31708	0.397345	0.00736533	0.0358399	0.679929	0.10776
ENSMUSG00000000031	H19	ENSMUST00000132294	chr7:149761433-149764048	v6.5	dnmt	OK	40.2381	92.2143	0.829301	-5.44656	5.1354e-08	6.16702e-07	yes	92.3746	62.9116	121.838	1.93665	0.953562	1.90793528733389e-05	0.000230162	1.34606	0.460977
ENSMUSG00000078497	Gm13145	ENSMUST00000133078	chr4:146120856-146866310	v6.5	dnmt	OK	39.7382	118.909	1.09605	-8.92742	0	0	yes	1760.65	1239.48	2281.82	1.84095	0.880453	5.67812303958461e-10	1.66016534810324e-08	0.399148	0.352236
ENSMUSG00000041245	Wnk3-ps	ENSMUST00000133852	chrX:147632682-147754695	v6.5	dnmt	OK	15.6634	30.0218	0.650598	-5.60449	2.08867e-08	2.6003e-07	yes	245.04	161.631	328.449	2.03209	1.02296	4.43898443534277e-09	1.13502443071405e-07	1.85991	0.331419
ENSMUSG00000038696	Mapkap1	ENSMUST00000137021	chr2:34262290-34480469	v6.5	dnmt	OK	31.4079	58.6863	0.625146	-5.60008	2.14249e-08	2.6612e-07	yes	86.044	68.4708	103.617	1.51331	0.597704	0.00826629	0.0394327	0.659615	1.88446
ENSMUSG00000005981	Trap1	ENSMUST00000137945	chr16:4032838-4078410	v6.5	dnmt	OK	74.2873	105.883	0.354393	-4.17921	2.92519e-05	0.000230784	yes	169.679	139.401	199.956	1.4344	0.520445	0.00560268	0.0288083	1.41303	0.00400008
ENSMUSG00000065952	C330021F23Rik	ENSMUST00000138454	chr8:3567989-3584939	v6.5	dnmt	OK	10.4717	2.3641	-1.48828	4.54902	5.38959e-06	4.79585e-05	yes	9.29703	14.6199	3.97414	0.27183	-1.87922	0.00120422	0.0081769	1.1591	0.00480235
ENSMUSG00000018171	Vmp1	ENSMUST00000139040	chr11:86397366-86497338	v6.5	dnmt	OK	60.6383	83.5623	0.320666	-2.53537	0.0112329	0.0445052	yes	70.9215	52.243	89.6	1.71506	0.778261	0.00122593	0.00830019	0.133012	0.257239
ENSMUSG00000018593	Sparc	ENSMUST00000141530	chr11:55208001-55233582	v6.5	dnmt	OK	106.417	141.283	0.283396	-3.00191	0.00268287	0.0133114	yes	243.759	201.42	286.098	1.42041	0.506303	0.00223542	0.0136552	0.782955	0.0349513
ENSMUSG00000020721	Helz	ENSMUST00000141730	chr11:107393070-107555140	v6.5	dnmt	OK	42.6375	27.6761	-0.432162	3.51494	0.000439851	0.00271308	yes	97.587	116.725	78.4488	0.672081	-0.573292	0.00613976	0.0310176	0.557021	1.33957
ENSMUSG00000028312	Smc2	ENSMUST00000142227	chr4:52452114-52501237	v6.5	dnmt	OK	75.5888	106.799	0.345645	-3.09837	0.00194588	0.0100497	yes	505.808	433.608	578.008	1.33302	0.414698	0.00453455	0.0242897	0.934325	0.116889
ENSMUSG00000001228	Uhrf1	ENSMUST00000142387	chr17:56442743-56462909	v6.5	dnmt	OK	123.177	171.56	0.33131	-3.19161	0.00141482	0.00766429	yes	330.248	284.318	376.179	1.32309	0.403917	0.0106981	0.0485263	0.0196111	0.0290286
ENSMUSG00000025736	Jmjd8	ENSMUST00000143296	chr17:25931515-26122741	v6.5	dnmt	OK	8.81271	17.8819	0.707596	-3.5016	0.000462479	0.00283654	yes	14.3644	19.7129	9.0159	0.457361	-1.12859	0.00963731	0.0445528	2.85281	0.532638
ENSMUSG00000087263	Gm15726	ENSMUST00000144738	chrX:166123128-166443668	v6.5	dnmt	OK	58.5827	0	-1.79769e+308	-1.79769e+308	6.61028e-14	1.31914e-12	yes	652.249	1303.47	1.03058	0.000790644	-10.3047	1.41713839306805e-256	6.43380830452896e-253	0.0174033	0.00125886
ENSMUSG00000022890	Atp5j	ENSMUST00000144799	chr16:84828110-84864024	v6.5	dnmt	OK	251.902	339.567	0.298633	-2.89937	0.00373919	0.0177726	yes	155.628	128.809	182.447	1.41641	0.502241	0.00971453	0.0448338	1.53088	2.46067
ENSMUSG00000052105	1110012J17Rik	ENSMUST00000145347	chr17:66686321-66799090	v6.5	dnmt	OK	61.9311	35.1467	-0.566493	3.73097	0.000190745	0.00127665	yes	815.135	924.992	705.278	0.76247	-0.391247	0.00456062	0.0244133	1.67127	1.59126
ENSMUSG00000085939	Cd63-ps	ENSMUST00000145417	chr18:50287854-50355923	v6.5	dnmt	OK	112.43	62.5411	-0.586503	4.68524	2.79635e-06	2.64436e-05	yes	282.349	376.697	188	0.499076	-1.00267	2.13042881483717e-10	6.70125645683193e-09	3.97125	0.498757
ENSMUSG00000008167	Fbxw9	ENSMUST00000145479	chr8:87560813-87591023	v6.5	dnmt	OK	16.318	32.4377	0.687051	-4.68872	2.74917e-06	2.60883e-05	yes	56.9837	41.8064	72.1609	1.72607	0.787493	0.00313159	0.0180221	0.0727175	0.475143
ENSMUSG00000024507	Hsd17b4	ENSMUST00000152388	chr18:50287854-50355923	v6.5	dnmt	OK	30.2163	42.9711	0.352147	-2.61046	0.00904203	0.0373517	yes	338.063	424.506	251.62	0.592737	-0.754537	9.1368619892449e-07	1.50708462757483e-05	3.13877	0.0184282
ENSMUSG00000086654	Gm13165	ENSMUST00000152923	chr4:146120856-146866310	v6.5	dnmt	OK	1.26816	21.9864	2.85286	-10.7322	0	0	yes	3992.52	2025.53	5959.51	2.9422	1.5569	1.21846954110840e-25	1.82035339852612e-23	0.089335	1.32021
ENSMUSG00000072844	G530011O06Rik	ENSMUST00000154810	chrX:166123128-166443668	v6.5	dnmt	OK	25.3558	0.00227207	-9.32007	22.9121	0	0	yes	288.261	575.529	0.993535	0.0017263	-9.1781	9.92003064882737e-164	4.05332452311086e-160	0.0725698	8.70929954204586e-06
ENSMUSG00000041891	Lman1	ENSMUST00000155895	chr18:66140407-66182234	v6.5	dnmt	OK	46.2635	64.3468	0.329935	-2.87009	0.00410359	0.0191854	yes	128.742	106.17	151.314	1.42519	0.511159	0.00970935	0.0448124	0.334318	1.00716
ENSMUSG00000079455	Gm16026	ENSMUST00000159695	chr1:84989264-85286414	v6.5	dnmt	OK	0	15.2541	1.79769e+308	1.79769e+308	7.85233e-09	1.04467e-07	yes	3.72108	0.561507	6.88065	12.2539	3.61517	0.00227929	0.0138702	0.321884	0.426778
ENSMUSG00000024935	Slc1a1	ENSMUST00000160702	chr19:28909538-29042290	v6.5	dnmt	OK	0.96704	12.0514	2.52269	-3.78592	0.000153139	0.00104165	yes	21.7978	2.74952	40.8461	14.8557	3.89294	1.55197974405896e-13	7.64944419086237e-12	0.265081	0.475684
ENSMUSG00000045962	Wnk1	ENSMUST00000160872	chr6:119873986-119988690	v6.5	dnmt	OK	131.192	166.169	0.236345	-2.56848	0.0102147	0.0411925	yes	114.502	93.3719	135.633	1.45261	0.538645	0.00841513	0.0400562	0.00721982	0.381093
ENSMUSG00000028559	Osbpl9	ENSMUST00000161363	chr4:108673259-108874845	v6.5	dnmt	OK	37.2368	49.7754	0.290222	-3.06898	0.00214788	0.010896	yes	273.502	230.659	316.345	1.37148	0.455734	0.00485158	0.0256317	0.242591	0.0365705
ENSMUSG00000091490	Triml2	ENSMUST00000163869	chr8:44265894-44279235	v6.5	dnmt	OK	31.7829	135.841	1.45256	-13.4453	0	0	yes	767.977	343.002	1192.95	3.47797	1.79825	9.4602917194753e-31	1.93758155216923e-28	1.80497	3.42504
ENSMUSG00000022105	Rb1	ENSMUST00000164624	chr14:73522843-73725629	v6.5	dnmt	OK	4.25995	12.7664	1.09756	-4.87438	1.09149e-06	1.10741e-05	yes	43.1661	26.683	59.6491	2.23547	1.16058	0.000119887	0.00114896	0.115544	0.160353
ENSMUSG00000091793	Rian	ENSMUST00000165010	chr12:110842154-110899919	v6.5	dnmt	OK	91.4358	64.7479	-0.345136	3.97795	6.95114e-05	0.000505098	yes	1634.43	1918.17	1350.69	0.704153	-0.506039	0.000131716	0.00124712	6.45925	1.67082
ENSMUSG00000022000	Zc3h13	ENSMUST00000165404	chr14:75684179-75744233	v6.5	dnmt	OK	20.8142	31.7769	0.423107	-2.93507	0.00333475	0.0160612	yes	301.683	259.646	343.719	1.3238	0.404682	0.0102263	0.0468385	0.411758	0.436262
ENSMUSG00000071414	Gm6736	ENSMUST00000166583	chr12:13275932-13590616	v6.5	dnmt	OK	31.9693	55.3339	0.548607	-4.04523	5.22719e-05	0.000391895	yes	490.257	384.51	596.003	1.55003	0.632296	3.58078527261636e-05	0.000400413	2.72369	0.0537676
ENSMUSG00000091588	Gm17279	ENSMUST00000168202	chr8:19858190-20020413	v6.5	dnmt	OK	9.36276	23.6181	0.925273	-4.29509	1.74626e-05	0.000143399	yes	7315.66	3768	10863.3	2.88304	1.52759	2.49660148260927e-23	3.18784801810672e-21	0.222547	0.55295
ENSMUSG00000056234	Ncoa4	ENSMUST00000168334	chr14:32973050-32993041	v6.5	dnmt	OK	37.2528	52.8582	0.349885	-2.50623	0.0122027	0.0475834	yes	686.835	598.936	774.735	1.29352	0.371301	0.00988676	0.0454976	0.41899	0.30787
ENSMUSG00000078671	Chd2	ENSMUST00000169922	chr7:80571537-80686632	v6.5	dnmt	OK	17.423	27.7174	0.464268	-3.8546	0.00011592	0.000803596	yes	1356.76	1156.07	1557.45	1.34719	0.429957	0.00212694	0.0131002	0.00189301	0.206915
ENSMUSG00000035640	Dos	ENSMUST00000170219	chr10:79578547-79608558	v6.5	dnmt	OK	37.813	23.8145	-0.46236	2.92544	0.00343969	0.0165081	yes	185.925	214.471	157.379	0.733802	-0.446537	0.0110627	0.0498371	0.70117	0.452074
ENSMUSG00000000028	Cdc45	ENSMUST00000000028	chr16:18780539-18835349	v6.5	eed	OK	20.8975	33.4217	0.469574	-3.86374	0.000111662	0.000833328	yes	298.96	252.017	345.902	1.37253	0.456839	0.00352993	0.023875	0.282392	0.276025
ENSMUSG00000048583	Igf2	ENSMUST00000000033	chr7:149836672-149856261	v6.5	eed	OK	21.5098	82.4989	1.34427	-10.4127	0	0	yes	681.124	274.554	1087.69	3.96167	1.98611	7.76128291523602e-39	6.17166564678312e-36	0.727839	11.2331
ENSMUSG00000000078	Klf6	ENSMUST00000000080	chr13:5860734-5869639	v6.5	eed	OK	32.3061	50.9619	0.455821	-4.32858	1.50074e-05	0.000129073	yes	707.399	519.04	895.758	1.7258	0.787263	1.14686520599888e-08	3.92494050604909e-07	0.764916	0.844192
ENSMUSG00000000171	Sdhd	ENSMUST00000000175	chr9:50404442-50411954	v6.5	eed	OK	68.4138	93.0158	0.307195	-2.69679	0.00700112	0.0332215	yes	409.399	335.786	483.013	1.43846	0.524522	0.000396301	0.00399398	0.0128272	0.106963
ENSMUSG00000029730	Mcm7	ENSMUST00000000505	chr5:138602298-138628679	v6.5	eed	OK	84.2539	116.809	0.326705	-4.14014	3.47094e-05	0.000278168	yes	1184.32	986.525	1382.12	1.40099	0.48645	0.000236113	0.00259849	0.138909	0.316725
ENSMUSG00000000628	Hk2	ENSMUST00000000642	chr6:82675018-82724448	v6.5	eed	OK	119.344	55.2951	-0.769324	6.79299	1.09837e-11	1.83343e-10	yes	1728.94	2256.4	1201.48	0.532479	-0.909205	3.8699980956887e-14	3.38245340025016e-12	6.05752	0.775836
ENSMUSG00000000631	Myo18a	ENSMUST00000000645	chr11:77576747-77679482	v6.5	eed	OK	16.0361	34.4072	0.763423	-3.21376	0.00131007	0.00769139	yes	507.416	374.822	640.011	1.70751	0.771891	9.14082677972065e-08	2.51579002129746e-06	0.169928	0.0636248
ENSMUSG00000000730	Dnmt3l	ENSMUST00000000746	chr10:77492766-77526367	v6.5	eed	OK	164.058	235.362	0.360905	-4.23697	2.26553e-05	0.000188805	yes	1433.17	1190.4	1675.94	1.40788	0.493519	0.000165993	0.00192556	0.00869231	1.87057
ENSMUSG00000001054	Rmnd5b	ENSMUST00000001081	chr11:51433236-51449398	v6.5	eed	OK	33.8588	16.6543	-0.709531	4.56799	4.92427e-06	4.63046e-05	yes	260.991	369.704	152.277	0.41189	-1.27967	4.17998195662893e-16	4.68279221713005e-14	10.9655	0.347303
ENSMUSG00000001151	Pcnt	ENSMUST00000001179	chr10:75813998-75905657	v6.5	eed	OK	18.031	26.1037	0.369983	-3.69792	0.000217374	0.00154073	yes	1007.14	823.012	1191.27	1.44746	0.53352	5.82683462636567e-05	0.000777098	0.218837	0.153827
ENSMUSG00000001270	Ckb	ENSMUST00000001304	chr12:112907565-112910549	v6.5	eed	OK	63.593	132.784	0.736221	-6.52603	6.75373e-11	1.06141e-09	yes	598.894	369.845	827.943	2.23862	1.16261	2.39185636482428e-15	2.43414150432286e-13	0.226763	4.52201
ENSMUSG00000001467	Cyp51	ENSMUST00000001507	chr5:4081144-4104746	v6.5	eed	OK	19.936	45.0472	0.815183	-4.56781	4.9285e-06	4.62672e-05	yes	429.832	250.555	609.109	2.43104	1.28158	4.34154954142749e-16	4.83707062851157e-14	7.31121	0.860567
ENSMUSG00000001552	Jup	ENSMUST00000001592	chr11:100230271-100259077	v6.5	eed	OK	70.3962	120.435	0.536968	-4.3493	1.3657e-05	0.00011836	yes	961.756	679.841	1243.67	1.82936	0.871336	2.25728811184672e-10	1.08335136960814e-08	0.00354074	2.96505
ENSMUSG00000002006	Pdzd4	ENSMUST00000002080	chrX:71038697-71070308	v6.5	eed	OK	37.3897	18.314	-0.71373	7.33331	2.24487e-13	4.1122e-12	yes	592.823	779.557	406.089	0.520923	-0.940858	9.6326448792221e-13	6.94204608754476e-11	10.2136	1.11877
ENSMUSG00000002227	Mov10	ENSMUST00000002297	chr3:104597753-104621481	v6.5	eed	OK	25.2478	40.8073	0.480122	-5.17537	2.27463e-07	2.58219e-06	yes	537.822	398.565	677.079	1.69879	0.764511	1.54430604765004e-07	4.01079472362622e-06	0.205013	1.19568
ENSMUSG00000002900	Lamb1	ENSMUST00000002979	chr12:31950098-32014509	v6.5	eed	OK	85.5157	186.49	0.779678	-10.5895	0	0	yes	2003.15	1206.31	2799.99	2.32111	1.21482	7.26594864353886e-20	1.31254750229130e-17	0.36349	7.56657
ENSMUSG00000003051	Elf3	ENSMUST00000003135	chr1:137145137-137180661	v6.5	eed	OK	13.2745	37.5424	1.03962	-7.08572	1.38334e-12	2.44664e-11	yes	202.078	103.112	301.044	2.91958	1.54576	1.15385209377027e-16	1.37629102167078e-14	0.13076	3.26544
ENSMUSG00000020456	Ogdh	ENSMUST00000003461	chr11:6191635-6256645	v6.5	eed	OK	33.4219	50.8957	0.420568	-3.82438	0.000131102	0.000966896	yes	732.515	580.085	884.945	1.52554	0.609324	1.21409340275019e-05	0.000198897	1.98456	0.00486249
ENSMUSG00000029777	Gars	ENSMUST00000003572	chr6:54987994-55029498	v6.5	eed	OK	139.508	181.318	0.26213	-2.58934	0.00961602	0.0433335	yes	1592.97	1354.13	1831.81	1.35275	0.435898	0.000887208	0.0078252	0.972235	0.827626
ENSMUSG00000031799	Tpm4	ENSMUST00000003575	chr8:74658873-74684754	v6.5	eed	OK	84.5768	122.203	0.368024	-3.37311	0.000743244	0.00471167	yes	914.446	693.688	1135.2	1.63648	0.710593	1.85426036922181e-07	4.72204723036773e-06	0.177814	0.385829
ENSMUSG00000003644	Rps6ka1	ENSMUST00000003741	chr4:133403199-133443709	v6.5	eed	OK	48.5663	74.8876	0.433059	-3.22505	0.0012595	0.00744875	yes	678.985	542.286	815.684	1.50416	0.588957	2.68097248928893e-05	0.000398335	1.47923	0.0363833
ENSMUSG00000003814	Calr	ENSMUST00000003912	chr8:87365748-87370833	v6.5	eed	OK	219.644	325.552	0.393513	-4.29376	1.7567e-05	0.000149267	yes	2032.27	1687.12	2377.43	1.40916	0.494838	0.00011147	0.00136657	0.000241348	0.00582722
ENSMUSG00000004317	Clcn5	ENSMUST00000004428	chrX:6730935-6896484	v6.5	eed	OK	13.4433	28.6771	0.757621	-3.46343	0.000533337	0.00350301	yes	443.996	243.383	644.609	2.64853	1.40519	1.70399835567795e-19	2.90967584485649e-17	0.142416	0.0826724
ENSMUSG00000004319	Clcn3	ENSMUST00000004430	chr8:63389185-63462097	v6.5	eed	OK	52.4946	32.6238	-0.475667	3.40451	0.000662821	0.00425927	yes	733.848	903.924	563.772	0.623695	-0.681088	1.36711215484894e-07	3.59666233433807e-06	1.84624	1.01459
ENSMUSG00000031622	Sin3b	ENSMUST00000004494	chr8:75247186-75282102	v6.5	eed	OK	56.9492	83.8589	0.386976	-3.48881	0.000485178	0.00321288	yes	488.295	397.168	579.423	1.45889	0.544866	0.000146289	0.00172662	0.0522644	0.324253
ENSMUSG00000004446	Bid	ENSMUST00000004560	chr6:120786247-120866871	v6.5	eed	OK	24.2006	16.1357	-0.405344	2.53029	0.0113969	0.0498075	yes	230.614	286.682	174.546	0.60885	-0.71584	9.7486777034886e-06	0.000164183	1.18865	4.1097
ENSMUSG00000063952	Brpf3	ENSMUST00000004985	chr17:28938034-28975491	v6.5	eed	OK	72.6058	32.6985	-0.797716	4.66446	3.09433e-06	3.01523e-05	yes	672.926	839.201	506.65	0.60373	-0.728025	2.39948902880258e-08	7.61680105413067e-07	0.320168	0.156001
ENSMUSG00000004951	Hspb1	ENSMUST00000005077	chr5:136363788-136365433	v6.5	eed	OK	172.045	315.395	0.606073	-5.66754	1.44866e-08	1.8618e-07	yes	889.397	581.065	1197.73	2.06127	1.04353	5.24241905163927e-14	4.49004611255976e-12	0.034143	0.00209399
ENSMUSG00000005148	Klf5	ENSMUST00000005279	chr14:99697909-99712624	v6.5	eed	OK	66.6381	97.0214	0.375655	-3.43035	0.000602793	0.00390914	yes	608.804	503.778	713.831	1.41696	0.502795	0.000220749	0.00245809	3.65212	0.504547
ENSMUSG00000005204	Senp3	ENSMUST00000005336	chr11:69486611-69495586	v6.5	eed	OK	200.571	126.551	-0.460526	4.67049	3.00482e-06	2.93308e-05	yes	1041.01	1237.74	844.282	0.682114	-0.551915	9.69046637240661e-06	0.000163372	0.45101	0.964107
ENSMUSG00000005413	Hmox1	ENSMUST00000005548	chr8:77617489-77624495	v6.5	eed	OK	126.349	178.468	0.345366	-2.78039	0.00542942	0.0270131	yes	900.305	724.626	1075.98	1.48488	0.570347	1.47831837222597e-05	0.000236126	14.7569	4.15221
ENSMUSG00000005609	Ctr9	ENSMUST00000005749	chr7:118172464-118199891	v6.5	eed	OK	31.6163	63.1437	0.69174	-5.80316	6.50784e-09	8.6802e-08	yes	735.068	462.483	1007.65	2.17879	1.12353	3.79391483680243e-15	3.75727275333587e-13	0.0187156	1.22074
ENSMUSG00000005892	Trh	ENSMUST00000006046	chr6:92192054-92194644	v6.5	eed	OK	175.223	121.073	-0.369664	3.55289	0.000381021	0.00258691	yes	763.295	867.138	659.451	0.760492	-0.394995	0.00112142	0.00947671	39.3744	0.834054
ENSMUSG00000005980	Dnase1	ENSMUST00000006136	chr16:4032838-4078410	v6.5	eed	OK	10.8737	2.06933	-1.65912	4.85881	1.18092e-06	1.2005e-05	yes	44.2651	57.51	31.0203	0.53939	-0.8906	0.00160921	0.0126254	0.110649	4.83489134695472e-05
ENSMUSG00000006390	Elovl1	ENSMUST00000006557	chr4:118100697-118109957	v6.5	eed	OK	17.7971	39.0419	0.785601	-5.47617	4.34632e-08	5.31929e-07	yes	137.069	101.892	172.245	1.69047	0.757426	0.000101455	0.00125998	0.00238193	2.56188986017848e-05
ENSMUSG00000006445	Epha2	ENSMUST00000006614	chr4:140857154-140885299	v6.5	eed	OK	56.6239	100.441	0.573134	-5.31289	1.079e-07	1.26564e-06	yes	1339.34	882.124	1796.55	2.03662	1.02618	5.20611616765089e-14	4.46839022478303e-12	1.82143	0.452151
ENSMUSG00000006494	Pdk1	ENSMUST00000006669	chr2:71711280-71741915	v6.5	eed	OK	182.517	67.8282	-0.989866	8.49719	0	0	yes	1009.63	1457.86	561.39	0.385078	-1.37678	6.44008634432784e-29	2.41828223750966e-26	15.0201	0.0123646
ENSMUSG00000020923	Ubtf	ENSMUST00000006754	chr11:102167237-102180787	v6.5	eed	OK	118.167	88.0429	-0.294275	3.65897	0.000253235	0.00178594	yes	1274.79	1429.39	1120.19	0.783689	-0.351647	0.00408795	0.026884	0.144802	2.35312
ENSMUSG00000007613	Tgfbr1	ENSMUST00000007757	chr4:47366093-47427803	v6.5	eed	OK	10.1853	25.864	0.931902	-6.20115	5.60528e-10	8.17183e-09	yes	362.706	248.047	477.364	1.92449	0.944473	1.26162333695527e-09	5.24226471501561e-08	0.373615	1.57107
ENSMUSG00000008398	Elk3	ENSMUST00000008542	chr10:92623620-92773880	v6.5	eed	OK	11.0308	4.34058	-0.932681	4.46945	7.84214e-06	7.10199e-05	yes	132.227	184.342	80.1122	0.434584	-1.20229	2.82754796703097e-10	1.33259493351491e-08	0.0119832	0.000506714
ENSMUSG00000028970	Abcb1b	ENSMUST00000009058	chr5:8773576-8866314	v6.5	eed	OK	8.61464	14.3525	0.510463	-3.74092	0.000183351	0.00131779	yes	453.994	345.911	562.077	1.62492	0.700366	1.50504847362914e-06	3.09829889968492e-05	0.331776	0.579143
ENSMUSG00000009628	Tex15	ENSMUST00000009772	chr8:34627209-34696054	v6.5	eed	OK	13.6423	42.4542	1.13525	-7.99041	1.33227e-15	2.67497e-14	yes	560.92	275.541	846.3	3.07142	1.6189	1.74520731761253e-26	5.38220609597849e-24	1.87636	0.715599
ENSMUSG00000010095	Slc3a2	ENSMUST00000010239	chr19:8781371-8797859	v6.5	eed	OK	74.1677	96.1626	0.259711	-2.65169	0.00800889	0.0374058	yes	899.429	747.153	1051.7	1.40762	0.493253	0.000261701	0.00283169	0.698309	0.00937935
ENSMUSG00000010830	Kdelr3	ENSMUST00000010974	chr15:79346837-79377171	v6.5	eed	OK	8.043	17.8227	0.79567	-4.06076	4.89124e-05	0.000381693	yes	113.753	80.0676	147.437	1.84141	0.880812	1.67146251664283e-05	0.000263705	1.45967	0.223377
ENSMUSG00000011267	Zfp296	ENSMUST00000011411	chr7:20162635-20166005	v6.5	eed	OK	21.6314	92.7625	1.4559	-10.5354	0	0	yes	329.626	114.322	544.93	4.76664	2.25297	2.33712971567253e-37	1.75520605656003e-34	0.549623	2.57537
ENSMUSG00000012396	Nanog	ENSMUST00000012540	chr6:122657506-122664651	v6.5	eed	OK	174.914	359.107	0.719326	-2.58339	0.00978343	0.0438428	yes	2491.68	1507.2	3476.15	2.30636	1.20562	2.80615657932008e-19	4.72208618240815e-17	0.327015	6.95591
ENSMUSG00000008200	Fnbp4	ENSMUST00000013759	chr2:90585526-90621178	v6.5	eed	OK	105.959	62.5609	-0.52691	5.92537	3.11588e-09	4.2566e-08	yes	1937.89	2188.51	1687.28	0.770972	-0.37525	0.0019959	0.0150186	0.00291253	0.0708934
ENSMUSG00000025417	Pip4k2c	ENSMUST00000013970	chr10:126627433-126648678	v6.5	eed	OK	9.61451	19.5538	0.709898	-5.06946	3.98943e-07	4.37056e-06	yes	337.229	258.851	415.606	1.60558	0.683097	9.14518278397952e-06	0.000155309	1.74953	0.520653
ENSMUSG00000014498	Ankrd52	ENSMUST00000014642	chr10:127814170-127848548	v6.5	eed	OK	17.4873	7.75999	-0.812494	7.16002	8.06688e-13	1.44487e-11	yes	369.431	480.373	258.49	0.538103	-0.894046	7.03482047342836e-10	3.07428477251778e-08	0.489358	0.754414
ENSMUSG00000015605	Srf	ENSMUST00000015749	chr17:46579396-46968362	v6.5	eed	OK	11.5237	22.3474	0.662307	-5.21748	1.81376e-07	2.0757e-06	yes	313.196	205.178	421.213	2.05292	1.03767	1.40795760245718e-10	6.99314348914265e-09	0.0290372	0.612542
ENSMUSG00000015647	Lama5	ENSMUST00000015791	chr2:179911077-179960564	v6.5	eed	OK	55.4297	111.807	0.701661	-4.44884	8.63369e-06	7.75657e-05	yes	2336.72	1419.7	3253.74	2.29185	1.19651	6.65688194941106e-19	1.06077217688562e-16	1.04946	0.109132
ENSMUSG00000015697	Setdb1	ENSMUST00000015841	chr3:95111593-95161124	v6.5	eed	OK	58.1897	37.9527	-0.427367	5.37702	7.57291e-08	9.03306e-07	yes	1096.03	1286.83	905.237	0.703461	-0.507457	5.4161889823923e-05	0.0007272	0.0797201	0.163654
ENSMUSG00000029636	Wasf3	ENSMUST00000016143	chr5:147196560-147283987	v6.5	eed	OK	17.1693	9.96167	-0.54438	3.8585	0.000114084	0.00085028	yes	410.764	554.446	267.081	0.481708	-1.05377	6.0165319712693e-14	5.08858072635747e-12	3.10053	0.00666685
ENSMUSG00000031095	Cul4b	ENSMUST00000016681	chrX:35884799-35929373	v6.5	eed	OK	184.02	238.181	0.257987	-3.38706	0.000706451	0.00449864	yes	3652.54	3209.89	4095.19	1.2758	0.351403	0.00621506	0.037432	0.128575	3.75387
ENSMUSG00000016541	Atxn10	ENSMUST00000016685	chr15:85166767-85294266	v6.5	eed	OK	137.087	201.621	0.385777	-4.29043	1.78331e-05	0.000151073	yes	1569.74	1324.85	1814.62	1.36968	0.453843	0.000481111	0.00469528	0.174032	0.21352
ENSMUSG00000017009	Sdc4	ENSMUST00000017153	chr2:164249746-164269387	v6.5	eed	OK	61.9368	93.0406	0.406921	-3.39884	0.000676719	0.00433869	yes	678.822	547.325	810.319	1.48051	0.566092	3.04702445540168e-05	0.000443939	4.9535	0.0949803
ENSMUSG00000017707	Serinc3	ENSMUST00000017851	chr2:163449007-163471536	v6.5	eed	OK	31.2758	46.7156	0.401233	-3.09468	0.00197029	0.0109305	yes	557.7	436.706	678.694	1.55412	0.636099	7.11240385948912e-06	0.000123767	1.11511	0.344095
ENSMUSG00000017843	Ppp2r5c	ENSMUST00000017987	chr12:111685517-111821271	v6.5	eed	OK	48.856	84.1263	0.543442	-5.48328	4.17518e-08	5.1321e-07	yes	673.967	547.98	799.954	1.45982	0.545794	9.13896799814523e-05	0.00114816	2.03878	0.432334
ENSMUSG00000017861	Mybl2	ENSMUST00000018005	chr2:162880422-162910424	v6.5	eed	OK	328.89	408.8	0.217502	-3.13927	0.00169369	0.00961347	yes	3009.67	2537.41	3481.93	1.37224	0.456529	0.000340397	0.00350995	0.136549	0.977261
ENSMUSG00000018428	Akap1	ENSMUST00000018572	chr11:88692105-88725900	v6.5	eed	OK	35.7196	54.4139	0.420921	-4.77009	1.84146e-06	1.83885e-05	yes	657.503	504.888	810.117	1.60455	0.682165	1.10396076723785e-06	2.35448734866933e-05	0.0256983	0.225594
ENSMUSG00000018501	Ncor1	ENSMUST00000018645	chr11:62094974-62329795	v6.5	eed	OK	164.782	125.055	-0.275872	4.10269	4.0838e-05	0.000324518	yes	2506.2	2871.75	2140.64	0.745412	-0.42389	0.000434461	0.00431688	0.00871485	0.0506453
ENSMUSG00000018593	Sparc	ENSMUST00000018737	chr11:55208001-55233582	v6.5	eed	OK	108.729	344.415	1.15299	-13.461	0	0	yes	1721.58	769.47	2673.69	3.47471	1.79689	2.57162331595732e-37	1.91359445444021e-34	0.191957	10.0838
ENSMUSG00000018604	Tbx3	ENSMUST00000018748	chr5:120061908-120134733	v6.5	eed	OK	13.1151	54.766	1.4293	-9.33922	0	0	yes	622.215	230.771	1013.66	4.39248	2.13504	8.77922816694539e-42	8.5792098481057e-39	1.92789	11.3945
ENSMUSG00000018846	Pank3	ENSMUST00000018990	chr11:35582985-35604787	v6.5	eed	OK	11.2264	15.0864	0.295525	-2.55396	0.0106504	0.0471291	yes	397.102	319.46	474.743	1.48608	0.571508	0.00012381	0.00149614	0.469915	0.294008
ENSMUSG00000000731	Aire	ENSMUST00000019257	chr10:77492766-77526367	v6.5	eed	OK	58.7219	18.015	-1.18161	10.0273	0	0	yes	205.3	324.398	86.2026	0.265731	-1.91196	3.45174882666276e-29	1.34599949798938e-26	1.24234	1.01644
ENSMUSG00000027381	Bcl2l11	ENSMUST00000019281	chr2:127951773-127988283	v6.5	eed	OK	43.4917	24.8837	-0.558356	3.99474	6.47666e-05	0.000497161	yes	569.273	697.97	440.576	0.631225	-0.663774	5.25762870871405e-07	1.20047665535934e-05	2.22326	0.0370609
ENSMUSG00000019189	Rnf145	ENSMUST00000019333	chr11:44332465-44379022	v6.5	eed	OK	56.836	31.5282	-0.589289	5.02576	5.01434e-07	5.44056e-06	yes	647.036	804.079	489.992	0.609384	-0.714577	5.91564282941085e-08	1.70985219323075e-06	0.0574994	0.32596
ENSMUSG00000019370	Calm3	ENSMUST00000019514	chr7:17500727-17509463	v6.5	eed	OK	71.0786	93.3384	0.272445	-2.61649	0.00888385	0.0405852	yes	742.244	609.667	874.822	1.43492	0.520969	0.000127402	0.00153361	0.0100413	0.482959
ENSMUSG00000031383	Dusp9	ENSMUST00000019701	chrX:70884757-70888853	v6.5	eed	OK	46.481	117.673	0.928871	-8.71364	0	0	yes	874.425	448.659	1300.19	2.89795	1.53503	2.32041323995998e-26	7.07542847668848e-24	0.148166	0.759328
ENSMUSG00000019647	Sema6a	ENSMUST00000019791	chr18:47395251-47528524	v6.5	eed	OK	17.9892	12.2418	-0.384912	3.35769	0.000785976	0.00496027	yes	427.337	575.732	278.942	0.4845	-1.04543	6.4118711008709e-14	5.41361392897142e-12	10.509	1.39409
ENSMUSG00000019773	Fbxo5	ENSMUST00000019907	chr10:4540940-4547381	v6.5	eed	OK	53.9454	87.8806	0.488006	-3.04262	0.00234529	0.0128467	yes	417.394	336.811	497.976	1.4785	0.564137	0.000158491	0.00185097	0.113997	1.92872
ENSMUSG00000019989	Enpp3	ENSMUST00000020169	chr10:24493619-24556001	v6.5	eed	OK	40.8385	18.4967	-0.792029	6.34994	2.15401e-10	3.26691e-09	yes	512.152	751.776	272.528	0.362512	-1.4639	1.89314486477345e-27	6.2673912994657e-25	26.2745	0.35433
ENSMUSG00000019997	Ctgf	ENSMUST00000020171	chr10:24269246-24318489	v6.5	eed	OK	52.5476	72.2382	0.318249	-2.93958	0.00328656	0.0174602	yes	586.167	468.865	703.468	1.50036	0.585313	1.51349011791532e-05	0.000240843	4.09804	9.28146
ENSMUSG00000020088	Sar1a	ENSMUST00000020285	chr10:61143057-61156043	v6.5	eed	OK	37.7139	51.3012	0.307684	-2.74867	0.00598375	0.0291792	yes	506.841	421.313	592.37	1.40601	0.491606	0.000578752	0.00547046	0.532895	0.23054
ENSMUSG00000020186	Csrp2	ENSMUST00000020403	chr10:110357234-110376678	v6.5	eed	OK	92.6846	132.031	0.353833	-3.10837	0.00188119	0.0104775	yes	498.055	427.299	568.812	1.33118	0.412706	0.00422217	0.0275991	0.00127837	0.283547
ENSMUSG00000020184	Mdm2	ENSMUST00000020408	chr10:117125943-117147814	v6.5	eed	OK	88.8995	137.302	0.434677	-5.23489	1.65088e-07	1.90475e-06	yes	1208.4	995.555	1421.24	1.42759	0.513582	7.5992953775356e-05	0.000980702	2.06895	0.214212
ENSMUSG00000020228	Helb	ENSMUST00000020449	chr10:118866422-119550043	v6.5	eed	OK	19.6199	8.0897	-0.885951	6.44765	1.13599e-10	1.76564e-09	yes	397.253	475.228	319.279	0.671843	-0.573804	4.29058287394184e-05	0.000597536	1.99786	0.067097
ENSMUSG00000020277	Pfkl	ENSMUST00000020522	chr10:77449691-77472828	v6.5	eed	OK	112.56	57.0368	-0.679794	6.42826	1.29073e-10	1.98427e-09	yes	1084.99	1350.07	819.92	0.607319	-0.719474	4.26072152207971e-09	1.58961758019486e-07	16.7593	0.0647012
ENSMUSG00000020326	Ccng1	ENSMUST00000020576	chr11:40562053-40568813	v6.5	eed	OK	93.009	131.561	0.346775	-3.3684	0.00075605	0.00477675	yes	1507.28	1181.26	1833.3	1.55199	0.634121	1.06099558408772e-06	2.27005488225172e-05	0.28778	0.00627934
ENSMUSG00000020407	Upp1	ENSMUST00000020677	chr11:9018105-9036173	v6.5	eed	OK	364.334	205.717	-0.57157	5.40772	6.38311e-08	7.67879e-07	yes	949.99	1205.47	694.505	0.576126	-0.795543	9.8521912259793e-11	5.05120972280629e-09	17.4814	0.925747
ENSMUSG00000020422	Tns3	ENSMUST00000020695	chr11:8331654-8564538	v6.5	eed	OK	40.8623	54.6406	0.29057	-2.84648	0.00442057	0.0226735	yes	2206.87	1937.48	2476.25	1.27808	0.353976	0.00595591	0.0361667	0.465922	0.445438
ENSMUSG00000020538	Srebf1	ENSMUST00000020846	chr11:59918514-60036083	v6.5	eed	OK	26.2615	48.9928	0.623568	-4.53361	5.79852e-06	5.37196e-05	yes	263.646	224.311	302.981	1.35072	0.43373	0.00871283	0.048513	0.761943	0.534652
ENSMUSG00000020572	Nampt	ENSMUST00000020886	chr12:33505199-33538234	v6.5	eed	OK	60.0052	31.9463	-0.630376	6.15814	7.36039e-10	1.0648e-08	yes	990.61	1284.29	696.928	0.542656	-0.881891	1.24609313882472e-12	8.80395195095247e-11	4.86826	0.036538
ENSMUSG00000020585	Laptm4a	ENSMUST00000020909	chr12:8928129-8945548	v6.5	eed	OK	94.4375	123.698	0.269901	-2.58656	0.00969391	0.0435108	yes	843.826	710.817	976.836	1.37424	0.458639	0.000570333	0.00540958	1.06462	0.0308866
ENSMUSG00000020649	Rrm2	ENSMUST00000020980	chr12:25393105-25399011	v6.5	eed	OK	123.436	163.544	0.281356	-2.70399	0.0068512	0.0326474	yes	1074.64	891.641	1257.63	1.41047	0.496173	0.000195511	0.00222127	0.0036701	1.08032
ENSMUSG00000020733	Slc9a3r1	ENSMUST00000021077	chr11:115024654-115042495	v6.5	eed	OK	46.7165	66.3778	0.351267	-3.03162	0.00243249	0.0132728	yes	423.885	357.498	490.272	1.3714	0.455647	0.00278901	0.0197095	3.31642	1.28843
ENSMUSG00000020743	Mif4gd	ENSMUST00000021087	chr11:115445568-115474283	v6.5	eed	OK	31.4203	12.9462	-0.886648	5.46585	4.60698e-08	5.60185e-07	yes	155.457	187.558	123.355	0.657692	-0.604516	0.000738693	0.00669064	0.684726	0.2385
ENSMUSG00000020863	Luc7l3	ENSMUST00000021226	chr11:94149203-94183302	v6.5	eed	OK	116.836	82.588	-0.34691	3.72601	0.000194532	0.0013893	yes	871.579	990.439	752.718	0.759984	-0.395958	0.00203011	0.0152336	0.874112	1.19348
ENSMUSG00000060716	Plekhh1	ENSMUST00000021546	chr12:80130149-80190657	v6.5	eed	OK	6.03978	19.9085	1.19278	-9.78692	0	0	yes	240.134	111.129	369.138	3.32172	1.73193	4.6905130130732e-22	1.03662893726800e-19	0.0774265	0.794479
ENSMUSG00000015143	Actn1	ENSMUST00000021554	chr12:81268528-81361358	v6.5	eed	OK	92.8249	124.622	0.29457	-3.96373	7.37871e-05	0.000562577	yes	1686.03	1477.84	1894.22	1.28175	0.358117	0.00430443	0.0280109	0.00100045	3.77423
ENSMUSG00000021190	Lgmn	ENSMUST00000021607	chr12:103632293-103678023	v6.5	eed	OK	20.2299	62.8136	1.13301	-8.66069	0	0	yes	323.341	169.275	477.407	2.82031	1.49585	5.37389761648079e-20	9.86134528903032e-18	1.44366	1.59498
ENSMUSG00000021196	Pfkp	ENSMUST00000021614	chr13:6547402-6648023	v6.5	eed	OK	130.037	85.3816	-0.420687	6.32762	2.48964e-10	3.74574e-09	yes	1636.56	1984.11	1289.02	0.64967	-0.622221	2.37228711973409e-07	5.87164589546879e-06	8.2462	0.208216
ENSMUSG00000021242	Npc2	ENSMUST00000021668	chr12:86095509-86114062	v6.5	eed	OK	33.5318	46.3151	0.322973	-2.93247	0.00336276	0.0177814	yes	527.549	435.177	619.921	1.42453	0.510484	0.000311777	0.00326633	0.859712	0.0886282
ENSMUSG00000021255	Esrrb	ENSMUST00000021680	chr12:87702066-87862577	v6.5	eed	OK	61.9002	121.98	0.678335	-6.75768	1.40219e-11	2.3132e-10	yes	1825.23	1267.48	2382.99	1.8801	0.910806	5.56772897967076e-12	3.5335910000948e-10	0.540545	3.0088
ENSMUSG00000021268	Meg3	ENSMUST00000021696	chr12:110779210-110809936	v6.5	eed	OK	339.306	151.225	-0.808134	9.93464	0	0	yes	1305.61	1638.74	972.489	0.593437	-0.752833	1.11380742629460e-09	4.68324554377029e-08	12.746	9.45699
ENSMUSG00000021466	Ptch1	ENSMUST00000021921	chr13:63610260-63674474	v6.5	eed	OK	85.9245	36.5593	-0.854533	7.79855	6.21725e-15	1.22649e-13	yes	314.593	406.637	222.549	0.547291	-0.869621	7.29159771468724e-09	2.60305545352362e-07	0.066723	1.72982
ENSMUSG00000021477	Ctsl	ENSMUST00000021933	chr13:64464521-64471614	v6.5	eed	OK	123.67	239.145	0.659453	-7.50551	6.12843e-14	1.14872e-12	yes	906.365	612.254	1200.48	1.96075	0.971403	1.01236449421011e-12	7.26349986748948e-11	1.32199	1.38736
ENSMUSG00000021495	Fam193b	ENSMUST00000021957	chr13:55640679-55672481	v6.5	eed	OK	17.3004	9.96374	-0.551777	3.23843	0.0012019	0.00716065	yes	443.959	556.535	331.382	0.595439	-0.747975	9.34067748666446e-08	2.56643973667299e-06	0.668668	2.05562
ENSMUSG00000021556	Golm1	ENSMUST00000022039	chr13:59736356-59777145	v6.5	eed	OK	20.9494	28.7141	0.315281	-2.82586	0.00471538	0.0239246	yes	413.825	353.835	473.816	1.33909	0.421252	0.00447083	0.0288875	0.380929	0.0744503
ENSMUSG00000021670	Hmgcr	ENSMUST00000022176	chr13:97418921-97440891	v6.5	eed	OK	61.3513	96.2029	0.449844	-3.099	0.00194174	0.0107828	yes	856.649	641.066	1072.23	1.67258	0.742073	1.18926295843415e-07	3.18454702197543e-06	4.13213	4.27984
ENSMUSG00000021678	F2rl1	ENSMUST00000022185	chr13:96281686-96295195	v6.5	eed	OK	63.4991	39.1454	-0.483743	4.55145	5.32786e-06	4.95219e-05	yes	617.208	732.523	501.892	0.685156	-0.545495	4.97515341096278e-05	0.000677746	2.13421	0.465845
ENSMUSG00000021745	Ptprg	ENSMUST00000022264	chr14:12386045-13074555	v6.5	eed	OK	9.45033	23.5233	0.911943	-3.40891	0.000652232	0.004196	yes	1749.59	2229.27	1269.9	0.569649	-0.811854	1.87056977454320e-11	1.09703574724096e-09	5.04715	2.60082
ENSMUSG00000021806	Nid2	ENSMUST00000022340	chr14:20570478-20643045	v6.5	eed	OK	80.7744	114.069	0.345145	-3.38536	0.000710843	0.00451134	yes	2222.14	1776.9	2667.37	1.50114	0.586057	8.88423312965343e-06	0.000151544	4.85499	1.92931
ENSMUSG00000021823	Vcl	ENSMUST00000022369	chr14:21748654-21871730	v6.5	eed	OK	35.4434	56.1794	0.460614	-4.62174	3.80536e-06	3.6638e-05	yes	1208.03	1005.75	1410.32	1.40225	0.487742	0.000191	0.00217796	0.119298	0.555701
ENSMUSG00000021831	Ero1l	ENSMUST00000022378	chr14:45902878-45938237	v6.5	eed	OK	59.9739	29.4399	-0.711557	6.8437	7.71738e-12	1.31149e-10	yes	781.433	1005.39	557.478	0.55449	-0.850766	2.62671084933924e-11	1.50246749138968e-09	1.27816	0.0799031
ENSMUSG00000021843	Ktn1	ENSMUST00000022391	chr14:48283430-48356238	v6.5	eed	OK	30.1139	55.5971	0.613145	-5.0245	5.04755e-07	5.45561e-06	yes	925.112	689.929	1160.3	1.68176	0.749972	3.34722877928905e-08	1.02025696752858e-06	0.00375015	0.0445861
ENSMUSG00000021945	Zmym2	ENSMUST00000022511	chr14:57505489-57579182	v6.5	eed	OK	52.2406	23.8613	-0.783603	6.563	5.27376e-11	8.38156e-10	yes	799.108	1103.3	494.914	0.448576	-1.15658	1.64790292149546e-19	2.82841859072643e-17	0.293325	0.80446
ENSMUSG00000022010	Tsc22d1	ENSMUST00000022587	chr14:76814767-76907569	v6.5	eed	OK	78.3965	194.172	0.906963	-9.71605	0	0	yes	884.671	467.22	1302.12	2.78696	1.47869	5.71269674933299e-25	1.56988967809218e-22	1.68047	2.58401
ENSMUSG00000022020	Naa16	ENSMUST00000022597	chr14:79734010-79790585	v6.5	eed	OK	38.8822	20.8445	-0.623449	2.85143	0.00435229	0.0224048	yes	412.363	516.782	307.944	0.595888	-0.746888	9.66020269313856e-08	2.64437860356995e-06	1.14417	0.00139978
ENSMUSG00000022037	Clu	ENSMUST00000022616	chr14:66587319-66600385	v6.5	eed	OK	27.5738	99.5461	1.28375	-6.01414	1.80847e-09	2.55084e-08	yes	350.897	146.815	554.979	3.78014	1.91844	2.65364124689698e-30	1.18260542799213e-27	0.207555	3.09656
ENSMUSG00000022094	Slc39a14	ENSMUST00000022688	chr14:70703273-70751232	v6.5	eed	OK	90.3146	51.9671	-0.552689	5.66305	1.48702e-08	1.90244e-07	yes	543.169	692.755	393.583	0.568142	-0.815678	1.51336444384565e-09	6.17752776426154e-08	0.0229819	0.131674
ENSMUSG00000022114	Spry2	ENSMUST00000022709	chr14:106291165-106296036	v6.5	eed	OK	105.663	68.9414	-0.427002	4.11366	3.89434e-05	0.000310337	yes	717.14	829.889	604.39	0.728278	-0.457439	0.000405374	0.00407227	0.000299272	0.477599
ENSMUSG00000022201	Zfr	ENSMUST00000022814	chr15:12047585-12115438	v6.5	eed	OK	140.378	81.7173	-0.541072	4.86567	1.14072e-06	1.16382e-05	yes	1115.7	1250.21	981.196	0.784827	-0.349553	0.00698209	0.0410846	2.83599	1.00264
ENSMUSG00000022272	Myo10	ENSMUST00000022882	chr15:25552279-25743428	v6.5	eed	OK	81.2967	110.636	0.308138	-4.21519	2.49571e-05	0.000206464	yes	1591.44	1338.52	1844.35	1.3779	0.462476	0.000386543	0.00390632	0.185124	0.604784
ENSMUSG00000022286	Grhl2	ENSMUST00000022895	chr15:37161675-37293324	v6.5	eed	OK	18.336	10.3151	-0.575262	3.49826	0.000468308	0.00311947	yes	438.438	570.425	306.451	0.537233	-0.89638	7.17321725611659e-11	3.75362889307329e-09	8.84406	0.0039861
ENSMUSG00000022351	Sqle	ENSMUST00000022977	chr15:59146631-59162747	v6.5	eed	OK	25.3825	49.5729	0.669381	-5.21786	1.81001e-07	2.07562e-06	yes	418.474	284.635	552.313	1.94043	0.956374	8.0638353413968e-10	3.46791951593506e-08	7.18717	1.19672
ENSMUSG00000022387	Brd1	ENSMUST00000023022	chr15:88517729-88564663	v6.5	eed	OK	52.6375	76.5634	0.37469	-2.71855	0.00655679	0.0314303	yes	829.6	700.962	958.238	1.36703	0.451047	0.000829162	0.00739201	0.497453	1.26411
ENSMUSG00000022463	Srebf2	ENSMUST00000023100	chr15:81977695-82035806	v6.5	eed	OK	39.8317	64.8306	0.487115	-4.55238	5.30413e-06	4.93827e-05	yes	1295.45	959.851	1631.04	1.69927	0.764915	1.20568537487664e-08	4.10201069928142e-07	2.07223	0.0790133
ENSMUSG00000022464	Slc38a4	ENSMUST00000023101	chr15:96825253-96886387	v6.5	eed	OK	78.386	116.132	0.393086	-3.20333	0.0013585	0.00790171	yes	1385.42	1122.28	1648.55	1.46893	0.55477	1.89867145016814e-05	0.000295414	0.0564843	0.331856
ENSMUSG00000022587	Ly6e	ENSMUST00000023251	chr15:74785480-74790335	v6.5	eed	OK	20.9236	54.6836	0.960686	-7.43474	1.04805e-13	1.9451e-12	yes	317.368	168.061	466.675	2.77683	1.47344	1.33325208555246e-18	2.03268314674951e-16	2.00593	0.156166
ENSMUSG00000022797	Tfrc	ENSMUST00000023486	chr16:32609005-32632880	v6.5	eed	OK	183.458	80.6288	-0.822131	5.4459	5.15435e-08	6.24052e-07	yes	2330.94	3102.16	1559.72	0.502786	-0.991983	6.50518358255637e-17	7.9822834371795e-15	0.0025032	0.524265
ENSMUSG00000022801	Lrch3	ENSMUST00000023491	chr16:32914185-33127781	v6.5	eed	OK	23.22	9.25658	-0.919678	7.02844	2.08855e-12	3.67091e-11	yes	416.891	505.063	328.72	0.65085	-0.619603	1.43269418709408e-05	0.000229517	0.0892781	1.86394
ENSMUSG00000023015	Racgap1	ENSMUST00000023756	chr15:99450926-99482087	v6.5	eed	OK	57.8301	97.6967	0.524358	-3.88699	0.000101496	0.000760477	yes	611.156	532.363	689.95	1.29601	0.374081	0.00629381	0.0378165	0.676446	0.0749555
ENSMUSG00000023043	Krt18	ENSMUST00000023803	chr15:101858646-101862457	v6.5	eed	OK	74.08	229.842	1.13225	-10.2829	0	0	yes	836.71	401.42	1272	3.16875	1.66392	9.776656718565e-31	4.50553891923914e-28	3.20151	8.56898
ENSMUSG00000023067	Cdkn1a	ENSMUST00000023829	chr17:29227923-29237667	v6.5	eed	OK	24.7346	62.425	0.925762	-6.97345	3.09242e-12	5.385e-11	yes	375.43	204.557	546.304	2.67067	1.4172	6.14048805840362e-19	9.84286256776796e-17	0.397074	0.00226735
ENSMUSG00000023092	Fhl1	ENSMUST00000023854	chrX:53984963-54046523	v6.5	eed	OK	24.6806	48.6574	0.678788	-3.12453	0.00178091	0.0100178	yes	370.782	268.554	473.009	1.76132	0.816656	9.37905175733522e-08	2.57349630915326e-06	0.244822	0.0306579
ENSMUSG00000049382	Krt8	ENSMUST00000023952	chr15:101827141-101834773	v6.5	eed	OK	68.4409	163.468	0.870646	-8.14359	4.44089e-16	9.04531e-15	yes	1016.98	585.201	1448.77	2.47567	1.30782	2.32730651965507e-21	4.8154465434363e-19	2.25001	10.3896
ENSMUSG00000023456	Tpi1	ENSMUST00000024223	chr6:124758678-124764314	v6.5	eed	OK	278.374	181.764	-0.426256	4.67421	2.95085e-06	2.88539e-05	yes	1398.78	1645.82	1151.74	0.699799	-0.514987	2.06945652311528e-05	0.00031766	6.37932	0.0067201
ENSMUSG00000023505	Cdca3	ENSMUST00000024270	chr6:124779564-124783719	v6.5	eed	OK	78.3292	119.985	0.426443	-2.97238	0.002955	0.0158029	yes	385.889	280.698	491.08	1.7495	0.806941	1.38441438942181e-07	3.6386411766563e-06	0.362131	0.0620814
ENSMUSG00000024118	1600002H07Rik	ENSMUST00000024930	chr17:24312375-24358675	v6.5	eed	OK	9.34619	17.2544	0.613096	-3.36927	0.000753686	0.00476715	yes	123.814	84.135	163.492	1.94322	0.958446	2.23863976098981e-06	4.40713185374084e-05	0.0887722	0.493902
ENSMUSG00000024121	Atp6v0c	ENSMUST00000024932	chr17:24300832-24306647	v6.5	eed	OK	156.106	213.528	0.313234	-3.10858	0.0018799	0.0104807	yes	979.136	795.919	1162.35	1.46039	0.546353	3.63278164903287e-05	0.000516389	1.10907	0.0901298
ENSMUSG00000024410	3110002H16Rik	ENSMUST00000025276	chr18:12327225-12394909	v6.5	eed	OK	19.8777	31.1517	0.449271	-3.15233	0.00161976	0.00924031	yes	220.878	157.33	284.427	1.80784	0.854266	5.79544222946922e-07	1.31046145466969e-05	0.0188761	0.163976
ENSMUSG00000024462	Gabbr1	ENSMUST00000025338	chr17:37182910-37211250	v6.5	eed	OK	18.6698	11.4905	-0.485386	3.55986	0.000371053	0.00252531	yes	473.175	581.529	364.822	0.627349	-0.67266	1.19503687194922e-06	2.52154645283374e-05	0.232757	0.196771
ENSMUSG00000024521	Pmaip1	ENSMUST00000025399	chr18:66618257-66625204	v6.5	eed	OK	43.9996	102.395	0.844658	-7.80893	5.77316e-15	1.14288e-13	yes	753.207	402.477	1103.94	2.74286	1.45568	3.93749421860859e-23	9.50494698146204e-21	0.192058	6.4955
ENSMUSG00000079614	Seh1l	ENSMUST00000025421	chr18:67934529-67955115	v6.5	eed	OK	77.0004	55.0256	-0.336013	3.29139	0.000996942	0.00607424	yes	997.761	1134.82	860.7	0.758446	-0.398882	0.00120892	0.0100821	3.35621	0.431772
ENSMUSG00000024640	Psat1	ENSMUST00000025542	chr19:15979167-16021827	v6.5	eed	OK	107.6	176.391	0.494285	-5.7146	1.0996e-08	1.4361e-07	yes	937.774	796.98	1078.57	1.35332	0.436501	0.00136456	0.01109	2.36828	0.597803
ENSMUSG00000024742	Fen1	ENSMUST00000025651	chr19:10272857-10282314	v6.5	eed	OK	28.4337	43.6767	0.429239	-4.19073	2.78057e-05	0.000227362	yes	408.635	342.447	474.823	1.38656	0.471508	0.00167986	0.0130685	3.31177597333795e-06	1.02482
ENSMUSG00000024772	Ehd1	ENSMUST00000025684	chr19:6268794-6300096	v6.5	eed	OK	62.9352	102.802	0.490701	-3.76193	0.00016861	0.00121805	yes	781.967	544.584	1019.35	1.8718	0.904426	8.81776819244855e-11	4.56413758979776e-09	0.0613738	0.786862
ENSMUSG00000024968	Rcor2	ENSMUST00000025920	chr19:7341893-7349715	v6.5	eed	OK	108.071	47.6517	-0.818866	5.615	1.96566e-08	2.48661e-07	yes	625.794	839.653	411.934	0.490601	-1.02738	2.88927735461579e-15	2.91113536590723e-13	0.802861	1.62524
ENSMUSG00000025007	Aldh18a1	ENSMUST00000025979	chr19:40624746-40662953	v6.5	eed	OK	14.8598	33.1509	0.802408	-4.50657	6.58826e-06	6.04406e-05	yes	1469.19	1103.87	1834.51	1.66189	0.732826	3.19365474453879e-08	9.8118993437423e-07	0.0213158	1.54556
ENSMUSG00000025190	Got1	ENSMUST00000026196	chr19:43574241-43599095	v6.5	eed	OK	69.8798	103.146	0.389369	-3.39758	0.000679851	0.00435382	yes	673.818	582.619	765.017	1.31307	0.392938	0.00528543	0.0329235	0.811955	1.50735
ENSMUSG00000025203	Scd2	ENSMUST00000026221	chr19:44368165-44381354	v6.5	eed	OK	59.4615	122.538	0.723094	-6.86336	6.72595e-12	1.14646e-10	yes	2107.62	1236.86	2978.38	2.40802	1.26785	1.81843728260395e-20	3.47039128364057e-18	2.9676	2.59869
ENSMUSG00000025486	Sirt3	ENSMUST00000026559	chr7:148042855-148084542	v6.5	eed	OK	7.94593	31.5387	1.37856	-5.31663	1.05706e-07	1.24248e-06	yes	122.77	153.205	92.3351	0.602692	-0.730508	0.000186528	0.00213627	0.754523	0.320737
ENSMUSG00000025608	Podxl	ENSMUST00000026698	chr6:31469487-31513981	v6.5	eed	OK	35.0021	65.945	0.633412	-5.38689	7.16877e-08	8.5873e-07	yes	1082.62	691.392	1473.85	2.13172	1.09202	2.43630425089462e-15	2.47626818904526e-13	2.8077	2.30971
ENSMUSG00000025612	Bach1	ENSMUST00000026703	chr16:87699189-87733591	v6.5	eed	OK	12.8562	26.8283	0.735634	-4.05754	4.95925e-05	0.000386465	yes	466.519	261.445	671.593	2.56878	1.36108	5.58063973940522e-19	9.03473270705425e-17	1.54124	1.45106
ENSMUSG00000025878	Uimc1	ENSMUST00000026997	chr13:55129240-55201661	v6.5	eed	OK	113.988	51.2885	-0.79863	7.18726	6.61027e-13	1.19154e-11	yes	2131.71	2398.26	1865.17	0.777716	-0.362685	0.00286828	0.0201598	0.526784	0.379436
ENSMUSG00000025880	Smad7	ENSMUST00000026999	chr18:75527182-75555589	v6.5	eed	OK	28.8525	45.6999	0.459898	-4.30282	1.68639e-05	0.000143725	yes	697.859	561.881	833.837	1.48401	0.569501	4.11599820058916e-05	0.000575892	0.789329	0.0011425
ENSMUSG00000025950	Idh1	ENSMUST00000027087	chr1:65205189-65233053	v6.5	eed	OK	26.722	71.2048	0.980073	-7.15763	8.20899e-13	1.46567e-11	yes	320.701	170.209	471.192	2.76831	1.46901	1.66716407914581e-18	2.51342028430181e-16	1.1529	1.3395
ENSMUSG00000025969	Nrp2	ENSMUST00000027112	chr1:62749858-62865269	v6.5	eed	OK	35.7771	10.6101	-1.21551	12.2606	0	0	yes	421.867	645.149	198.586	0.307814	-1.69987	8.1739815346133e-33	4.51009162102687e-30	11.082	0.202027
ENSMUSG00000025986	Slc39a10	ENSMUST00000027131	chr1:46864388-46910891	v6.5	eed	OK	52.5437	27.5347	-0.6462	5.82226	5.80578e-09	7.78057e-08	yes	847.717	1093.87	601.567	0.549945	-0.86264	6.91835217536031e-12	4.34655791317815e-10	3.93305	0.109796
ENSMUSG00000026014	Raph1	ENSMUST00000027168	chr1:60540079-60623948	v6.5	eed	OK	32.4097	20.7548	-0.445679	3.38633	0.000708343	0.00450561	yes	627.406	757.762	497.051	0.655946	-0.60835	3.96108340302882e-06	7.34353174254319e-05	0.203569	0.0270602
ENSMUSG00000026037	Orc2	ENSMUST00000027198	chr1:58487837-58561953	v6.5	eed	OK	66.064	50.0133	-0.278335	3.04952	0.00229205	0.0125917	yes	773.443	873.517	673.369	0.770871	-0.375439	0.0033609	0.0229499	0.0562583	0.410723
ENSMUSG00000026116	Tmem131	ENSMUST00000027290	chr1:36849035-36996372	v6.5	eed	OK	45.4677	33.3108	-0.311119	3.04899	0.00229613	0.0126019	yes	1528.79	1836.77	1220.81	0.66465	-0.589333	1.80333004802747e-06	3.63665581465589e-05	0.494924	2.71342
ENSMUSG00000026234	Ncl	ENSMUST00000027438	chr1:88241293-88256030	v6.5	eed	OK	271.504	323.157	0.174163	-7.75003	9.10383e-15	1.77729e-13	yes	9954.06	8545.14	11363	1.32976	0.411164	0.00248411	0.0179543	0.899982	0.260942
ENSMUSG00000026235	Epha4	ENSMUST00000027451	chr1:77363759-77511663	v6.5	eed	OK	3.96663	16.5697	1.42966	-5.97567	2.29147e-09	3.18435e-08	yes	415.407	173.017	657.798	3.80193	1.92673	1.93742411906766e-31	9.35372219484872e-29	0.646167	0.937936
ENSMUSG00000026380	Tcfcp2l1	ENSMUST00000027629	chr1:120524521-120581744	v6.5	eed	OK	18.2516	43.9047	0.877771	-8.57616	0	0	yes	1312.15	742.802	1881.5	2.53298	1.34083	3.34372904616488e-22	7.49189279572893e-20	1.36421	6.54724
ENSMUSG00000026398	Nr5a2	ENSMUST00000027649	chr1:138740160-138857004	v6.5	eed	OK	18.565	31.3607	0.52428	-4.31032	1.63018e-05	0.000139356	yes	609.31	440.17	778.449	1.76852	0.822542	6.59294911039631e-09	2.37454489074216e-07	2.05308	1.63861
ENSMUSG00000026421	Csrp1	ENSMUST00000027677	chr1:137616637-137648809	v6.5	eed	OK	65.8321	128.98	0.672547	-5.99637	2.01779e-09	2.8249e-08	yes	769.085	505.464	1032.71	2.04308	1.03075	1.40270196717141e-13	1.12200940685706e-11	1.37033	0.164465
ENSMUSG00000026464	Zc3h11a	ENSMUST00000027736	chr1:135516447-135557957	v6.5	eed	OK	45.0824	74.4529	0.501674	-4.9363	7.96176e-07	8.27261e-06	yes	1843.63	1473.48	2213.78	1.50241	0.58728	4.87746741751599e-06	8.86016807989484e-05	0.130881	1.55761
ENSMUSG00000026478	Lamc1	ENSMUST00000027752	chr1:155066051-155179916	v6.5	eed	OK	58.204	141.51	0.888415	-5.37352	7.72133e-08	9.19067e-07	yes	2911.39	1671.29	4151.5	2.48401	1.31267	1.32436808716190e-22	3.03441161529984e-20	0.340706	10.2518
ENSMUSG00000026500	Fam36a	ENSMUST00000027781	chr1:180249260-180267928	v6.5	eed	OK	27.8523	13.2211	-0.745103	3.12844	0.0017574	0.00992516	yes	216.612	270.336	162.887	0.602537	-0.730877	8.8877181817847e-06	0.000151571	0.198687	0.707453
ENSMUSG00000026516	Nvl	ENSMUST00000027797	chr1:183023553-183074288	v6.5	eed	OK	68.5743	50.6353	-0.30327	2.93458	0.00333998	0.017694	yes	918.081	1078.97	757.194	0.701775	-0.510919	5.35070136090045e-05	0.000720914	0.465766	0.0253806
ENSMUSG00000026604	Ptpn14	ENSMUST00000027898	chr1:191552146-191700574	v6.5	eed	OK	19.7809	38.2741	0.660059	-5.66674	1.45536e-08	1.86617e-07	yes	1024.64	714.15	1335.12	1.86953	0.902674	2.46262181413441e-11	1.41259400793938e-09	0.121077	0.500141
ENSMUSG00000026669	Mcm10	ENSMUST00000027980	chr2:4910759-4933837	v6.5	eed	OK	82.4325	60.4047	-0.310914	2.59016	0.00959314	0.043265	yes	836.815	944.11	729.52	0.772707	-0.372006	0.00397402	0.0262611	1.43745	0.170286
ENSMUSG00000026792	Lrsam1	ENSMUST00000028132	chr2:32731633-32820016	v6.5	eed	OK	27.1521	8.22729	-1.194	4.24741	2.16259e-05	0.00018076	yes	133.555	170.943	96.1665	0.562566	-0.829907	1.03626166633254e-05	0.000173192	0.000171602	0.433215
ENSMUSG00000026796	Fam129b	ENSMUST00000028135	chr2:32731633-32820016	v6.5	eed	OK	27.2194	48.3118	0.573747	-5.21719	1.81656e-07	2.0747e-06	yes	627.09	410.864	843.316	2.05254	1.03741	8.81434829294402e-13	6.38894526981587e-11	1.54444	0.0104178
ENSMUSG00000026827	Gpd2	ENSMUST00000028167	chr2:57088637-57223130	v6.5	eed	OK	26.6301	39.3922	0.391524	-3.24768	0.00116351	0.00696133	yes	815.529	697.832	933.226	1.33732	0.419348	0.00237928	0.0173217	0.240302	3.56758
ENSMUSG00000026864	Hspa5	ENSMUST00000028222	chr2:34627611-34632051	v6.5	eed	OK	189.084	284.035	0.406909	-4.95918	7.07925e-07	7.41023e-06	yes	1977.96	1492.98	2462.94	1.64968	0.722188	6.53840362224845e-08	1.8660217431279e-06	10.0682	1.23946
ENSMUSG00000027351	Spred1	ENSMUST00000028829	chr2:116947109-117008015	v6.5	eed	OK	42.7991	23.971	-0.579675	5.48875	4.04777e-08	4.99727e-07	yes	855.026	1099.45	610.603	0.555372	-0.848473	2.24640530990510e-11	1.30331679743271e-09	0.36927	0.0398743
ENSMUSG00000027395	Polr1b	ENSMUST00000028874	chr2:128926730-128952330	v6.5	eed	OK	94.085	56.4735	-0.510427	5.0027	5.65318e-07	6.04077e-06	yes	595.655	691.558	499.753	0.722648	-0.468636	0.000380381	0.00385751	0.352838	0.209451
ENSMUSG00000027411	Vps16	ENSMUST00000028900	chr2:130242982-130270005	v6.5	eed	OK	10.3523	29.537	1.04844	-5.15819	2.49345e-07	2.79683e-06	yes	332.048	277.814	386.282	1.39044	0.475538	0.0021855	0.0161737	1.17924	0.638699
ENSMUSG00000027547	Sall4	ENSMUST00000029061	chr2:168573831-168593608	v6.5	eed	OK	291.733	356.2	0.199656	-2.57964	0.00989025	0.0442161	yes	2652.68	2270.43	3034.94	1.33673	0.418703	0.0010222	0.0087698	0.111206	1.16645
ENSMUSG00000027660	Skil	ENSMUST00000029194	chr3:30993979-31021499	v6.5	eed	OK	66.2759	41.6557	-0.464387	4.15922	3.19338e-05	0.000257019	yes	1059.73	1237.49	881.962	0.712701	-0.488632	8.1960916370149e-05	0.00104525	5.88096	0.224612
ENSMUSG00000027706	Sec62	ENSMUST00000029256	chr3:30691797-30720185	v6.5	eed	OK	21.5948	31.5707	0.379776	-3.31455	0.000917896	0.00567225	yes	494.018	411.842	576.193	1.39906	0.484462	0.000660731	0.00609546	1.98591	0.753698
ENSMUSG00000037400	Atp11b	ENSMUST00000029257	chr3:35653055-35755196	v6.5	eed	OK	47.4875	35.3113	-0.296263	2.73723	0.00619585	0.0299803	yes	852.749	993.846	711.653	0.71606	-0.481848	0.000170333	0.00197168	0.414675	0.608051
ENSMUSG00000027751	Fam48a	ENSMUST00000029315	chr3:54497026-54539315	v6.5	eed	OK	60.0084	29.4946	-0.710278	7.77931	7.32747e-15	1.43547e-13	yes	776.925	1024.97	528.877	0.515991	-0.954582	9.14603331859231e-14	7.5696491473235e-12	1.35777	0.130085
ENSMUSG00000027777	Schip1	ENSMUST00000029346	chr3:67868863-68430404	v6.5	eed	OK	24.8621	55.6925	0.806501	-5.68883	1.27915e-08	1.65526e-07	yes	522.422	441.824	603.02	1.36484	0.448736	0.00171124	0.0132541	0.316542	0.0466915
ENSMUSG00000027820	Mme	ENSMUST00000029400	chr3:63099793-63186153	v6.5	eed	OK	21.8081	56.6277	0.954218	-9.23501	0	0	yes	684.127	376.699	991.555	2.63222	1.39628	2.01017770920227e-21	4.19134971248552e-19	0.33006	5.18421
ENSMUSG00000033014	Trim33	ENSMUST00000029444	chr3:103083215-103162691	v6.5	eed	OK	31.1868	22.4917	-0.326851	3.05076	0.00228262	0.0125522	yes	1153.11	1304.17	1002.05	0.76834	-0.380183	0.00228848	0.016769	2.0039	0.588379
ENSMUSG00000028060	2810403A07Rik	ENSMUST00000029696	chr3:88489715-88516855	v6.5	eed	OK	38.0071	23.6507	-0.474382	4.17807	2.93999e-05	0.000239357	yes	776.267	915.628	636.906	0.695595	-0.523681	6.3782051528771e-05	0.00084146	0.596863	0.930938
ENSMUSG00000028082	Sh3d19	ENSMUST00000029723	chr3:85888355-85934444	v6.5	eed	OK	7.4063	27.8519	1.32457	-10.5077	0	0	yes	611.58	330.792	892.368	2.69767	1.43171	7.15226893089697e-22	1.56364792645855e-19	0.282567	0.0417321
ENSMUSG00000028134	Ptbp2	ENSMUST00000029780	chr3:119421659-119486306	v6.5	eed	OK	25.0624	13.7606	-0.59956	4.75691	1.96578e-06	1.95607e-05	yes	532.031	655.594	408.467	0.623049	-0.682583	4.8646663106324e-07	1.11744044120386e-05	0.521042	0.00502798
ENSMUSG00000028164	Manba	ENSMUST00000029814	chr3:135148574-135234368	v6.5	eed	OK	68.9829	32.2205	-0.761255	6.00207	1.94815e-09	2.73419e-08	yes	783.763	1008.92	558.607	0.553669	-0.852904	3.45667757540323e-11	1.93223750147058e-09	1.95484	0.0245142
ENSMUSG00000028195	Cyr61	ENSMUST00000029846	chr3:145309934-145312949	v6.5	eed	OK	50.0106	131.343	0.965575	-8.79373	0	0	yes	733.139	391.333	1074.95	2.74688	1.45779	3.78893010604113e-24	9.78714433028312e-22	2.39756	6.9587
ENSMUSG00000028211	Trp53inp1	ENSMUST00000029865	chr4:11083577-11101526	v6.5	eed	OK	52.3922	73.9792	0.345026	-3.31034	0.000931819	0.00573318	yes	1257.34	964.311	1550.36	1.60774	0.685036	2.64093705107976e-07	6.45580962254456e-06	0.0143356	1.68448
ENSMUSG00000028337	Coro2a	ENSMUST00000030021	chr4:46502119-46615074	v6.5	eed	OK	7.6673	14.5339	0.639516	-5.08731	3.6318e-07	3.99427e-06	yes	55.2151	29.0264	81.4037	2.80447	1.48773	1.14785632812985e-07	3.08896744917996e-06	0.145344	1.86298
ENSMUSG00000028397	Kdm4c	ENSMUST00000030102	chr4:73888400-74051764	v6.5	eed	OK	44.9272	26.0752	-0.544057	4.28084	1.86187e-05	0.000157491	yes	1033.58	1368.18	698.987	0.510889	-0.968919	5.20747744170631e-15	5.07660201705958e-13	6.47622	0.593965
ENSMUSG00000028412	Slc44a1	ENSMUST00000030120	chr4:53453284-53635350	v6.5	eed	OK	24.7004	52.6387	0.756634	-6.34875	2.17075e-10	3.28347e-09	yes	481.987	384.309	579.664	1.50833	0.592948	3.96817801339561e-05	0.000558485	0.37801	0.000651449
ENSMUSG00000028423	Nfx1	ENSMUST00000030133	chr4:40917938-40973026	v6.5	eed	OK	96.9961	64.573	-0.406874	5.09845	3.42446e-07	3.78098e-06	yes	1225.68	1421.48	1029.88	0.724514	-0.464914	0.000159201	0.00185713	1.13737	0.00300347
ENSMUSG00000032366	Tpm1	ENSMUST00000030185	chr9:66870396-66897213	v6.5	eed	OK	258.12	341.482	0.279869	-5.16228	2.43955e-07	2.74182e-06	yes	1275.46	1042.94	1507.98	1.44588	0.531952	3.97891732477701e-05	0.000559802	0.447828	0.525996
ENSMUSG00000028465	Tln1	ENSMUST00000030187	chr4:43544384-43600359	v6.5	eed	OK	45.376	71.075	0.448752	-2.81773	0.00483647	0.024473	yes	1005.86	761.259	1250.45	1.64261	0.715989	8.66162514899281e-08	2.40183163832362e-06	0.786295	0.121017
ENSMUSG00000028483	Snapc3	ENSMUST00000030206	chr4:83063627-83132363	v6.5	eed	OK	45.6806	33.6517	-0.305608	3.12784	0.00176095	0.00993527	yes	439.059	506.519	371.599	0.733633	-0.446869	0.00142835	0.0115036	1.21708	1.06869
ENSMUSG00000028559	Osbpl9	ENSMUST00000030288	chr4:108673259-108874845	v6.5	eed	OK	36.6627	50.7902	0.325944	-3.59529	0.000324029	0.00222676	yes	348.163	293.262	403.063	1.37441	0.458813	0.00237756	0.0173138	0.146331	0.44619
ENSMUSG00000028601	Echdc2	ENSMUST00000030338	chr4:107838041-107851913	v6.5	eed	OK	28.7341	67.7326	0.857485	-4.67859	2.88849e-06	2.83424e-05	yes	485.14	280.172	690.109	2.46317	1.30051	1.12458895719794e-17	1.49042950538183e-15	0.356071	0.698912
ENSMUSG00000028618	Tmem59	ENSMUST00000030361	chr4:106799217-106873601	v6.5	eed	OK	44.7017	74.84	0.515342	-4.9465	7.55592e-07	7.86541e-06	yes	341.807	291.402	392.211	1.34595	0.428623	0.0043393	0.0281926	1.19997	0.176833
ENSMUSG00000028645	Slc2a1	ENSMUST00000030398	chr4:118781315-118811406	v6.5	eed	OK	546.039	314.549	-0.551549	2.92722	0.00342005	0.0180504	yes	4791.98	5920.49	3663.47	0.618777	-0.692508	1.02287762739387e-08	3.53642717307288e-07	0.540603	0.450779
ENSMUSG00000028688	Toe1	ENSMUST00000030451	chr4:116381113-116480245	v6.5	eed	OK	47.687	12.3087	-1.35435	8.32371	0	0	yes	161.481	187.827	135.134	0.719458	-0.475017	0.00768097	0.0441528	0.133574	0.0134762
ENSMUSG00000034042	Gpbp1l1	ENSMUST00000030460	chr4:116230262-116272871	v6.5	eed	OK	41.3034	29.161	-0.348112	3.2856	0.00101766	0.00618709	yes	617.73	739.497	495.963	0.670675	-0.576313	1.63486807609117e-05	0.000258484	0.416515	0.383542
ENSMUSG00000028763	Hspg2	ENSMUST00000030547	chr4:137024633-137126545	v6.5	eed	OK	64.8074	90.561	0.334604	-3.7629	0.000167952	0.00121485	yes	3709.21	2737.59	4680.84	1.70984	0.773861	2.5690727461354e-09	1.00421648851227e-07	0.120217	0.0909483
ENSMUSG00000028771	Ptpn12	ENSMUST00000030556	chr5:20492462-20561729	v6.5	eed	OK	71.5286	36.3339	-0.677346	3.99677	6.42132e-05	0.000493584	yes	547.874	676.873	418.874	0.618836	-0.692371	2.58378344931224e-07	6.33327566607032e-06	1.18185	0.380952
ENSMUSG00000028807	Zbtb8a	ENSMUST00000030610	chr4:129012938-129055360	v6.5	eed	OK	38.2346	22.1638	-0.545281	4.41422	1.01376e-05	8.97901e-05	yes	451.16	563.679	338.641	0.600769	-0.735118	9.84526171067566e-08	2.69321865798041e-06	0.244303	0.350593
ENSMUSG00000028893	Sesn2	ENSMUST00000030724	chr4:132047946-132066416	v6.5	eed	OK	31.1614	48.7782	0.448103	-4.07657	4.57043e-05	0.000358144	yes	585.993	444.239	727.746	1.63819	0.712099	4.33374738489046e-07	1.00344252538133e-05	0.467146	0.00604672
ENSMUSG00000028911	Srsf4	ENSMUST00000030743	chr4:131429531-131475944	v6.5	eed	OK	44.5338	61.4215	0.321511	-3.16227	0.00156545	0.00895769	yes	499.931	421.489	578.373	1.37221	0.456505	0.00137412	0.0111475	0.0337371	0.00249646
ENSMUSG00000029007	Agtrap	ENSMUST00000030865	chr4:147451169-147462140	v6.5	eed	OK	29.389	67.3156	0.828772	-3.35096	0.000805305	0.00504277	yes	359.372	232.385	486.359	2.0929	1.0655	1.91667105374636e-11	1.12244962092645e-09	0.416933	2.03731
ENSMUSG00000029103	Lrpap1	ENSMUST00000030986	chr5:35434138-35448415	v6.5	eed	OK	68.896	188.981	1.00905	-8.08544	6.66134e-16	1.35192e-14	yes	916.846	503.78	1329.91	2.63987	1.40047	8.65013052705735e-23	2.00458124834027e-20	0.970129	5.96366
ENSMUSG00000029121	Crmp1	ENSMUST00000031004	chr5:37633318-37728133	v6.5	eed	OK	34.5116	14.6304	-0.858191	7.71326	1.22125e-14	2.37595e-13	yes	329.406	450.302	208.509	0.463043	-1.11078	5.47356877101795e-14	4.66008709445312e-12	0.0979826	0.0336615
ENSMUSG00000029313	Aff1	ENSMUST00000031256	chr5:104121392-104284341	v6.5	eed	OK	16.1689	32.5866	0.700811	-6.48433	8.91247e-11	1.38907e-09	yes	838.857	601.287	1076.43	1.7902	0.840123	7.70408363340791e-10	3.33264277025111e-08	6.82336	5.48235
ENSMUSG00000029405	G3bp2	ENSMUST00000031352	chr5:91701000-92631820	v6.5	eed	OK	349.361	142.374	-0.897646	3.12681	0.00176715	0.00996029	yes	4132.28	5621.63	2642.93	0.470137	-1.08885	5.41534759997625e-20	9.89264478573138e-18	0.0346468	0.0632296
ENSMUSG00000029415	Sdad1	ENSMUST00000031364	chr5:92713035-92739050	v6.5	eed	OK	42.7384	30.5236	-0.336597	3.25226	0.0011449	0.00687185	yes	759.91	850.566	669.254	0.786834	-0.34587	0.00736099	0.042765	0.730857	0.922476
ENSMUSG00000029512	Ulk1	ENSMUST00000031490	chr5:111213506-111239116	v6.5	eed	OK	34.1761	57.5328	0.52083	-5.06284	4.13058e-07	4.51642e-06	yes	1119.32	795.654	1442.98	1.81358	0.858839	2.74432460231215e-10	1.29638569696527e-08	0.00423462	5.6708
ENSMUSG00000029580	Actb	ENSMUST00000031564	chr5:143664793-143668433	v6.5	eed	OK	2493.98	2850.45	0.133598	-3.97855	6.9338e-05	0.000530088	yes	11407.7	9844.92	12970.5	1.31749	0.397787	0.00372774	0.0249528	0.488394	0.244687
ENSMUSG00000029752	Asns	ENSMUST00000031766	chr6:7625168-7643254	v6.5	eed	OK	142.093	214.847	0.41344	-3.78356	0.0001546	0.00112694	yes	1374.37	1058.45	1690.3	1.59695	0.675323	3.05888646469014e-07	7.34685289501192e-06	1.13582	4.23431
ENSMUSG00000029761	Cald1	ENSMUST00000031775	chr6:34548499-34725473	v6.5	eed	OK	65.1193	137.208	0.745279	-4.80299	1.56315e-06	1.57207e-05	yes	665.537	463.391	867.683	1.87246	0.904938	1.15331612264295e-10	5.86117276888767e-09	0.213939	1.27831
ENSMUSG00000029767	Calu	ENSMUST00000031779	chr6:29298105-29330513	v6.5	eed	OK	91.4257	125.679	0.318202	-4.19417	2.73872e-05	0.000224918	yes	1308.67	1064.6	1552.75	1.45853	0.544519	3.09560383278765e-05	0.000450128	0.0373701	0.00878836
ENSMUSG00000029817	Tra2a	ENSMUST00000031841	chr6:49193919-49214051	v6.5	eed	OK	107.82	147.444	0.312987	-3.17616	0.00149241	0.00857451	yes	1369.22	1161.4	1577.03	1.35787	0.441346	0.000708152	0.00646236	0.638915	0.246763
ENSMUSG00000029826	Zc3hav1	ENSMUST00000031850	chr6:38255285-38304603	v6.5	eed	OK	23.8069	38.2402	0.473911	-5.50025	3.79245e-08	4.69233e-07	yes	319.333	241.131	397.534	1.64862	0.721261	3.35887191361472e-06	6.35046018744467e-05	4.76967	1.42241
ENSMUSG00000029860	Zyx	ENSMUST00000031890	chr6:42299826-42323267	v6.5	eed	OK	35.7686	53.1387	0.395836	-4.15673	3.2283e-05	0.00025946	yes	421.596	316.288	526.903	1.66589	0.736297	7.8951904106376e-07	1.73683482239329e-05	0.300967	1.37363
ENSMUSG00000029922	Mkrn1	ENSMUST00000031985	chr6:39347802-39371293	v6.5	eed	OK	482.664	314.137	-0.429493	7.23237	4.74731e-13	8.58473e-12	yes	3093.23	3745.01	2441.45	0.651919	-0.617235	2.06750087278866e-07	5.21920100501138e-06	3.56581	0.00795017
ENSMUSG00000030060	8430410A17Rik	ENSMUST00000032141	chr6:87837807-87886623	v6.5	eed	OK	111.545	55.8796	-0.69123	6.89154	5.51936e-12	9.49398e-11	yes	746.014	1015.47	476.559	0.469299	-1.09142	2.12806111149572e-17	2.73976045543344e-15	0.264176	0.00563448
ENSMUSG00000030061	Uba3	ENSMUST00000032142	chr6:97133663-97155636	v6.5	eed	OK	56.7808	41.7055	-0.308565	2.76094	0.00576355	0.0283504	yes	565.836	656.605	475.066	0.723519	-0.466898	0.000491363	0.00477408	0.167673	7.29175731035989e-05
ENSMUSG00000030231	Plekha5	ENSMUST00000032357	chr6:140372619-140544804	v6.5	eed	OK	17.717	10.2385	-0.548372	3.28263	0.00102844	0.00624594	yes	538.861	771.107	306.614	0.397628	-1.33051	4.62338322491635e-23	1.10618876103168e-20	2.47258	0.515698
ENSMUSG00000030275	Etnk1	ENSMUST00000032413	chr6:143115749-143157062	v6.5	eed	OK	30.2465	45.7229	0.413219	-4.02844	5.6148e-05	0.000435147	yes	1295.2	1054.59	1535.8	1.4563	0.542311	4.23555752600966e-05	0.000590481	0.253579	1.05326
ENSMUSG00000030342	Cd9	ENSMUST00000032492	chr6:125410283-125459153	v6.5	eed	OK	124.67	182.54	0.381299	-3.54784	0.000388401	0.00263068	yes	886.508	689.844	1083.17	1.57017	0.650921	9.08789734033983e-07	1.97352146018105e-05	1.71117	2.3506
ENSMUSG00000030491	Tdrd12	ENSMUST00000032701	chr7:36254116-36322764	v6.5	eed	OK	30.1763	20.2813	-0.397355	2.70594	0.00681114	0.0325114	yes	261.617	338.322	184.911	0.546555	-0.871562	2.09309828811135e-08	6.7341971063238e-07	0.162251	0.0524106
ENSMUSG00000030539	Sema4b	ENSMUST00000032754	chr7:87331726-87371280	v6.5	eed	OK	21.162	37.2883	0.566472	-4.97607	6.48898e-07	6.86882e-06	yes	509.072	363.009	655.135	1.80473	0.851786	5.87097324827589e-09	2.13441850826719e-07	0.322992	0.9876
ENSMUSG00000030605	Mfge8	ENSMUST00000032825	chr7:86278654-86293946	v6.5	eed	OK	60.5334	108.627	0.584728	-6.08285	1.18061e-09	1.68634e-08	yes	699.961	488.596	911.325	1.86519	0.899322	1.16850899773406e-10	5.92724179469745e-09	3.15813	0.769755
ENSMUSG00000030695	Aldoa	ENSMUST00000032934	chr7:133938747-133944265	v6.5	eed	OK	1247.98	832.146	-0.40527	10.1021	0	0	yes	5706.61	6558.37	4854.85	0.740253	-0.43391	0.000348743	0.00358007	1.13112	0.236359
ENSMUSG00000030826	Bcat2	ENSMUST00000033098	chr7:52823164-52845080	v6.5	eed	OK	43.5233	80.5165	0.615166	-4.25652	2.07636e-05	0.00017381	yes	546.902	417.329	676.476	1.62097	0.696855	1.30443022931937e-06	2.72262047014578e-05	0.328132	3.9815323648888e-05
ENSMUSG00000030867	Plk1	ENSMUST00000033154	chr7:129302950-129313389	v6.5	eed	OK	55.3929	75.265	0.306564	-2.8354	0.00457679	0.0233263	yes	597.381	497.591	697.171	1.40109	0.486551	0.000521253	0.0050182	0.245341	0.161894
ENSMUSG00000031004	Mki67	ENSMUST00000033310	chr7:142881470-142908062	v6.5	eed	OK	63.5157	88.2623	0.329026	-2.76348	0.00571894	0.0281801	yes	2948.3	2414.39	3482.21	1.44227	0.528344	4.30815792321461e-05	0.000599572	0.147309	2.16778
ENSMUSG00000031155	Pim2	ENSMUST00000033495	chrX:7455387-7460558	v6.5	eed	OK	107.742	29.6667	-1.28971	11.7991	0	0	yes	525.542	781.461	269.623	0.345025	-1.53523	3.91020262292093e-30	1.72365556816573e-27	27.1709	0.491844
ENSMUSG00000031161	Hdac6	ENSMUST00000033501	chrX:7507245-7525015	v6.5	eed	OK	52.4222	33.2384	-0.455624	2.81044	0.00494733	0.0248999	yes	598.639	676.024	521.254	0.771058	-0.375088	0.00523032	0.0326227	0.158979	0.00560424
ENSMUSG00000031278	Acsl4	ENSMUST00000033634	chrX:138752535-138825078	v6.5	eed	OK	38.1972	20.1597	-0.639077	2.93069	0.00338205	0.0178666	yes	608.61	797.337	419.883	0.526607	-0.925201	1.25217003038594e-12	8.81727975854867e-11	16.4118	0.00304536
ENSMUSG00000031403	Dkc1	ENSMUST00000033776	chrX:72341192-72376355	v6.5	eed	OK	213.184	140.182	-0.419217	5.715	1.09706e-08	1.43945e-07	yes	1076.24	1260.44	892.046	0.707725	-0.498739	7.06528742314133e-05	0.000919247	5.55165298836627e-05	0.0906369
ENSMUSG00000031490	Eif4ebp1	ENSMUST00000033880	chr8:28370798-28386128	v6.5	eed	OK	138.842	188.986	0.308341	-2.88961	0.00385723	0.0200761	yes	686.399	564.899	807.898	1.43016	0.51618	0.000198813	0.0022528	0.225312	0.0589054
ENSMUSG00000031502	Col4a1	ENSMUST00000033898	chr8:11187754-11449287	v6.5	eed	OK	11.0045	110.784	2.30928	-16.3973	0	0	yes	1712.68	260.533	3164.83	12.1475	3.60259	1.63952122109952e-105	4.28967505555358e-102	0.297874	54.6821
ENSMUSG00000031503	Col4a2	ENSMUST00000033899	chr8:11187754-11449287	v6.5	eed	OK	6.91871	64.6873	2.23534	-15.0422	0	0	yes	1028.02	169.913	1886.13	11.1005	3.47256	2.88459845959993e-94	7.31146551436534e-91	0.339144	43.9383
ENSMUSG00000031548	Sfrp1	ENSMUST00000033952	chr8:24521973-24560104	v6.5	eed	OK	6.65395	27.9927	1.43673	-10.1853	0	0	yes	321.329	114.226	528.432	4.62618	2.20982	8.73824982210177e-36	5.53711488141291e-33	0.00231881	1.87452
ENSMUSG00000031591	Asah1	ENSMUST00000034000	chr8:42425550-42460127	v6.5	eed	OK	39.0339	63.8267	0.491742	-3.53413	0.000409122	0.00275121	yes	473.258	410.742	535.775	1.30441	0.383396	0.0079165	0.0452357	0.126588	0.178391
ENSMUSG00000031665	Sall1	ENSMUST00000034090	chr8:91551146-91568061	v6.5	eed	OK	50.2625	34.9881	-0.362252	3.53536	0.000407216	0.00274166	yes	930.749	1064.57	796.928	0.748592	-0.417749	0.00125164	0.0103708	1.42849	0.464166
ENSMUSG00000031714	Gab1	ENSMUST00000034150	chr8:83288332-83404378	v6.5	eed	OK	102.548	73.0952	-0.338568	3.14209	0.00167745	0.00954049	yes	2272.28	2524.89	2019.66	0.799902	-0.322104	0.00878895	0.0488564	2.36814	0.105717
ENSMUSG00000031904	Slc7a6	ENSMUST00000034378	chr8:108692774-108722604	v6.5	eed	OK	18.8776	27.4495	0.374369	-3.11239	0.0018558	0.0103565	yes	449.072	352.324	545.821	1.5492	0.631523	1.83461830752182e-05	0.000286713	0.298826	0.191078
ENSMUSG00000031924	Cyb5b	ENSMUST00000034400	chr8:109674560-109711370	v6.5	eed	OK	28.8798	41.1174	0.35329	-3.20515	0.00134992	0.00785991	yes	692.467	523.466	861.467	1.6457	0.718701	3.70080316691931e-07	8.69297550146707e-06	2.51966	0.185113
ENSMUSG00000031995	St14	ENSMUST00000034478	chr9:30896986-30939438	v6.5	eed	OK	30.515	43.7247	0.359697	-3.26312	0.00110192	0.00664921	yes	584.998	485.331	684.665	1.41072	0.496429	0.000392273	0.00395781	0.0424148	0.00874465
ENSMUSG00000032193	Ldlr	ENSMUST00000034713	chr9:21528037-21554360	v6.5	eed	OK	20.4778	45.3212	0.794431	-6.22987	4.66826e-10	6.91294e-09	yes	666.178	386.786	945.569	2.44469	1.28965	7.02791156697808e-18	9.79427627639218e-16	12.7981	5.04697
ENSMUSG00000032198	Dock6	ENSMUST00000034728	chr9:21604627-21657079	v6.5	eed	OK	33.5392	12.0192	-1.02621	7.39524	1.4122e-13	2.60381e-12	yes	951.24	1475.9	426.581	0.289032	-1.7907	3.62310833091173e-46	4.3215690237047e-43	7.3354	0.922796
ENSMUSG00000032231	Anxa2	ENSMUST00000034756	chr9:69301426-69339602	v6.5	eed	OK	54.4683	96.2858	0.569702	-4.31487	1.59695e-05	0.00013693	yes	438.43	316.477	560.384	1.7707	0.824317	1.85857062791319e-08	6.04195611460564e-07	1.43759	1.93984
ENSMUSG00000032253	Phip	ENSMUST00000034787	chr9:82759765-82869096	v6.5	eed	OK	23.4248	12.3828	-0.637482	5.86372	4.5262e-09	6.10929e-08	yes	871.331	1122.66	620.003	0.552263	-0.856571	1.14407548584681e-11	6.98230388123019e-10	2.75881	0.261183
ENSMUSG00000032267	Usp28	ENSMUST00000034805	chr9:48793489-48850622	v6.5	eed	OK	62.5478	36.6401	-0.534788	5.22997	1.69536e-07	1.95209e-06	yes	1201.2	1552.46	849.935	0.547476	-0.869132	1.78900652565892e-12	1.22969940923449e-10	3.76485	1.61223
ENSMUSG00000032280	Tle3	ENSMUST00000034820	chr9:61220189-61266297	v6.5	eed	OK	39.9173	76.335	0.648321	-4.42351	9.71098e-06	8.62824e-05	yes	703.959	508.369	899.549	1.76948	0.823325	2.63933656131604e-09	1.03118472616466e-07	1.38446	0.356588
ENSMUSG00000032383	Ppib	ENSMUST00000034947	chr9:65907975-65917538	v6.5	eed	OK	145.464	190.783	0.271208	-2.5518	0.0107169	0.0473122	yes	640.391	553.28	727.502	1.31489	0.394943	0.00478545	0.0305048	0.0219408	0.935124
ENSMUSG00000032424	Snhg5	ENSMUST00000034997	chr9:88415893-88417721	v6.5	eed	OK	127.97	91.2989	-0.337658	3.07778	0.00208548	0.0115243	yes	545.628	625.952	465.304	0.743353	-0.42788	0.00143756	0.0115627	0.139393	0.116116
ENSMUSG00000032479	Mtap4	ENSMUST00000035055	chr9:109833961-109986451	v6.5	eed	OK	55.6323	79.1485	0.352563	-3.47297	0.000514727	0.00338867	yes	1989.82	1671.34	2308.29	1.3811	0.465814	0.000292396	0.00309688	0.224738	0.0251501
ENSMUSG00000032494	Tdgf1	ENSMUST00000035075	chr9:110842113-110848662	v6.5	eed	OK	397.462	155.904	-0.935858	5.71409	1.10294e-08	1.43714e-07	yes	2208.59	3064.18	1352.99	0.44155	-1.17935	1.98254856891573e-23	4.91750862006686e-21	5.5176	0.131363
ENSMUSG00000032531	Amotl2	ENSMUST00000035121	chr9:102619001-102635748	v6.5	eed	OK	29.7861	153.85	1.64193	-9.77098	0	0	yes	1020.41	333.015	1707.81	5.12832	2.35849	2.40344236821490e-53	4.33201793430095e-50	0.066574	0.438848
ENSMUSG00000038633	Degs1	ENSMUST00000035295	chr1:184205902-184212935	v6.5	eed	OK	52.5692	95.9466	0.601662	-5.51785	3.43163e-08	4.27401e-07	yes	475.814	322.753	628.876	1.94848	0.962346	9.08963264850753e-11	4.6928772405334e-09	0.178659	0.182884
ENSMUSG00000032796	Lama1	ENSMUST00000035471	chr17:68046604-68171985	v6.5	eed	OK	14.0662	64.6435	1.52512	-14.4254	0	0	yes	1782.81	670.537	2895.08	4.31755	2.11021	1.08055686820180e-48	1.56505155398178e-45	0.649141	26.6663
ENSMUSG00000032898	Fbxo21	ENSMUST00000035579	chr5:118426778-118460200	v6.5	eed	OK	19.4019	30.3249	0.4466	-3.80091	0.000144164	0.00105496	yes	415.565	309.393	521.737	1.68633	0.753884	5.17536175241282e-07	1.18411400952454e-05	0.0337924	0.103294
ENSMUSG00000038774	Ascc3	ENSMUST00000035606	chr10:50312474-50571008	v6.5	eed	OK	10.2063	16.128	0.457554	-3.95116	7.77726e-05	0.00059057	yes	508.783	425.962	591.603	1.38886	0.473903	0.000992403	0.0085576	0.00404419	0.360149
ENSMUSG00000040280	Ndufa4l2	ENSMUST00000035735	chr10:126951994-126959491	v6.5	eed	OK	11.8184	3.96309	-1.09263	3.53857	0.000402299	0.0027118	yes	24.9146	35.6298	14.1993	0.398524	-1.32726	0.000240001	0.00263485	1.54956	0.761354
ENSMUSG00000034064	Poglut1	ENSMUST00000036210	chr16:38525220-38550340	v6.5	eed	OK	57.1382	38.3114	-0.399724	3.58307	0.000339582	0.00232233	yes	532.125	631.095	433.154	0.686353	-0.542976	7.31993546531818e-05	0.000948273	3.36645	0.0355598
ENSMUSG00000024795	Kif20b	ENSMUST00000036256	chr19:34996847-35050221	v6.5	eed	OK	41.4149	31.5157	-0.273153	2.6261	0.00863689	0.0397142	yes	930.908	1047.87	813.95	0.776769	-0.364443	0.00418448	0.0273974	0.00646511	0.000298843
ENSMUSG00000033149	Phldb2	ENSMUST00000036355	chr16:45746345-46010331	v6.5	eed	OK	7.95021	18.1747	0.826831	-4.26653	1.98538e-05	0.000166937	yes	320.361	200.587	440.134	2.19424	1.13372	1.26202053951273e-12	8.87012339162377e-11	0.759823	1.16746
ENSMUSG00000035299	Mid1	ENSMUST00000036753	chrX:166123128-166443668	v6.5	eed	OK	463.741	20.3397	-3.12675	22.0567	0	0	yes	2561.67	4644.88	478.457	0.103007	-3.27918	2.97687453064099e-156	1.42030186062212e-152	0.156664	0.240237
ENSMUSG00000022353	Mtss1	ENSMUST00000036782	chr15:58772798-58913581	v6.5	eed	OK	15.6453	28.3938	0.596003	-4.17513	2.97819e-05	0.000241769	yes	687.366	581.357	793.374	1.36469	0.448577	0.00128041	0.0105504	0.0248763	1.62488
ENSMUSG00000037242	Clic4	ENSMUST00000037099	chr4:134769883-134828729	v6.5	eed	OK	42.7268	79.0193	0.614866	-6.05087	1.44061e-09	2.05251e-08	yes	1157.07	799.062	1515.07	1.89606	0.923007	8.35773933207608e-12	5.19056569284348e-10	2.86505004147417e-05	0.00108435
ENSMUSG00000035666	Gtf3c4	ENSMUST00000037117	chr2:28677818-28695880	v6.5	eed	OK	18.1578	26.2749	0.369515	-2.54057	0.0110673	0.0484419	yes	559.396	431.671	687.121	1.59177	0.670634	2.83450974803379e-06	5.46870245369345e-05	1.32901	5.11996
ENSMUSG00000042606	Hirip3	ENSMUST00000037248	chr7:133990929-134008891	v6.5	eed	OK	133.23	89.1428	-0.401837	4.51692	6.27464e-06	5.78456e-05	yes	480.725	558.994	402.456	0.719964	-0.474004	0.000460287	0.00452537	0.723969	0.773014
ENSMUSG00000039202	Abhd2	ENSMUST00000037315	chr7:86418086-86510394	v6.5	eed	OK	11.0372	21.0905	0.647553	-5.67099	1.41973e-08	1.8288e-07	yes	551.793	395.482	708.105	1.79049	0.840353	3.16745640434651e-09	1.21183595047236e-07	0.570029	3.32626
ENSMUSG00000034165	Ccnd3	ENSMUST00000037333	chr17:47641999-47748441	v6.5	eed	OK	71.8786	118.923	0.503496	-4.82835	1.37671e-06	1.39702e-05	yes	838.849	601.107	1076.59	1.79101	0.840774	1.28512002114201e-09	5.32897749462204e-08	0.000716343	2.16415
ENSMUSG00000034457	Eda2r	ENSMUST00000037353	chrX:94529178-94572555	v6.5	eed	OK	15.8238	31.4884	0.688101	-4.37259	1.22779e-05	0.000107232	yes	358.329	224.367	492.291	2.19413	1.13365	6.98803088854734e-13	5.15265633944715e-11	0.0288199	0.00875175
ENSMUSG00000040594	Ranbp17	ENSMUST00000037522	chr11:33104054-33413746	v6.5	eed	OK	23.1412	14.1471	-0.492106	3.95313	7.71342e-05	0.000586511	yes	296.902	389.612	204.193	0.524095	-0.932101	9.9775019015577e-10	4.21931804866237e-08	5.36789	1.4688771517408e-05
ENSMUSG00000039191	Rbpj	ENSMUST00000037618	chr5:53947017-54048684	v6.5	eed	OK	72.6323	97.0825	0.290151	-4.34467	1.39484e-05	0.000120516	yes	2948.57	2394.93	3502.21	1.46235	0.548284	1.97379169120075e-05	0.000305112	0.72255	5.00091
ENSMUSG00000034336	Ina	ENSMUST00000037636	chr19:46961320-47099817	v6.5	eed	OK	29.6278	17.9963	-0.498544	4.10159	4.10329e-05	0.000325609	yes	386.807	475.071	298.544	0.62842	-0.670198	2.04229053000105e-06	4.07298113100208e-05	0.285874	0.714049
ENSMUSG00000042354	Gnl3	ENSMUST00000037739	chr14:31813011-31832275	v6.5	eed	OK	164.161	108.293	-0.416004	4.08092	4.48578e-05	0.00035249	yes	1472.37	1673.6	1271.14	0.759525	-0.39683	0.0012211	0.0101666	0.0312046	0.297778
ENSMUSG00000034484	Snx2	ENSMUST00000037850	chr18:53336018-53380514	v6.5	eed	OK	36.4101	52.9935	0.375322	-3.16288	0.00156218	0.00894802	yes	436.515	375.133	497.898	1.32726	0.408448	0.00526265	0.0327992	0.0175778	0.0170085
ENSMUSG00000036427	Gpi1	ENSMUST00000038027	chr7:34987140-35015308	v6.5	eed	OK	334.142	169.223	-0.680345	7.5492	4.37428e-14	8.22656e-13	yes	2210.73	3017.96	1403.5	0.465048	-1.10455	1.47229927387213e-20	2.83650170556994e-18	1.29625	0.0431874
ENSMUSG00000039458	Mtmr12	ENSMUST00000038172	chr15:12134790-12201995	v6.5	eed	OK	11.3407	19.6979	0.552118	-3.69949	0.000216036	0.00153317	yes	392.662	298.318	487.006	1.63251	0.70709	2.94507618230998e-06	5.66181995901825e-05	0.0813803	0.00584791
ENSMUSG00000040415	Dtx3	ENSMUST00000038217	chr10:126627433-126648678	v6.5	eed	OK	39.1014	27.556	-0.349936	3.04077	0.00235976	0.0129134	yes	125.849	161.339	90.3587	0.560054	-0.836362	1.49980088432210e-05	0.000238993	0.364957	0.690488
ENSMUSG00000035337	Uchl4	ENSMUST00000039011	chr9:64033576-64101438	v6.5	eed	OK	41.691	58.5355	0.339349	-2.59238	0.00953143	0.04309	yes	215.142	179.096	251.187	1.40253	0.48803	0.00442297	0.0286199	0.464929	0.0912354
ENSMUSG00000036825	Ssx2ip	ENSMUST00000039021	chr3:146067605-146259576	v6.5	eed	OK	9.88394	16.167	0.492061	-3.27316	0.00106354	0.00643137	yes	186.815	148.016	225.614	1.52425	0.608101	0.000535779	0.00513124	0.00905122	1.24512
ENSMUSG00000039329	Tex19.1	ENSMUST00000039088	chr11:121007456-121009633	v6.5	eed	OK	42.8777	71.9221	0.517231	-4.02035	5.81106e-05	0.000449124	yes	376.075	268.896	483.253	1.79718	0.845733	1.88164646422540e-08	6.11207301028665e-07	9.44654	1.25287
ENSMUSG00000038538	Ubn2	ENSMUST00000039127	chr6:38383924-38474825	v6.5	eed	OK	19.786	10.3422	-0.648744	2.6058	0.00916595	0.0416044	yes	346.497	424.299	268.694	0.633267	-0.659114	5.53794196510133e-06	9.92205111377405e-05	0.234845	0.0255102
ENSMUSG00000044447	Dock5	ENSMUST00000039135	chr14:68369984-68551629	v6.5	eed	OK	15.6116	10.0643	-0.43902	4.04154	5.31004e-05	0.000412662	yes	771.98	968.775	575.186	0.593725	-0.752132	3.6748759402327e-09	1.38828836812452e-07	2.85831	0.00548811
ENSMUSG00000041235	Chd7	ENSMUST00000039267	chr4:8617552-8794806	v6.5	eed	OK	33.5269	13.9163	-0.879289	5.62097	1.89892e-08	2.40757e-07	yes	960.161	1349.81	570.509	0.422658	-1.24244	3.19561473286331e-23	7.83060771503958e-21	1.42175	0.914407
ENSMUSG00000039842	Mcph1	ENSMUST00000039412	chr8:18595130-18803189	v6.5	eed	OK	26.6321	18.9383	-0.340935	2.6206	0.0087775	0.0401969	yes	817.955	1076.01	559.9	0.520348	-0.942452	1.19579354446749e-13	9.66995200380996e-12	2.16934	0.588417
ENSMUSG00000027263	Tubgcp4	ENSMUST00000039541	chr2:120984008-121097143	v6.5	eed	OK	37.2836	21.6425	-0.543894	4.59019	4.42834e-06	4.19206e-05	yes	260.211	310.42	210.002	0.676509	-0.563818	0.000290531	0.00308273	0.190867	0.0741797
ENSMUSG00000040152	Thbs1	ENSMUST00000039559	chr2:117937611-117952869	v6.5	eed	OK	22.0434	40.5803	0.61027	-5.55401	2.79193e-08	3.51609e-07	yes	739.137	480.136	998.138	2.07886	1.05579	4.20615827591172e-14	3.66441774007437e-12	1.58346	1.21821
ENSMUSG00000039748	Exo1	ENSMUST00000039725	chr1:177810908-177841527	v6.5	eed	OK	22.0844	15.0277	-0.38498	3.4561	0.000548044	0.00358292	yes	525.182	592.724	457.64	0.772096	-0.373148	0.00575689	0.0351847	0.0939038	0.0206235
ENSMUSG00000036737	Oxsr1	ENSMUST00000040853	chr9:119147549-119231545	v6.5	eed	OK	61.1633	42.3989	-0.366424	3.58409	0.000338249	0.00231602	yes	1217.26	1404.15	1030.37	0.733802	-0.446538	0.000311682	0.00326633	1.98787	0.497145
ENSMUSG00000037364	Srrt	ENSMUST00000040873	chr5:137736931-137748902	v6.5	eed	OK	82.473	62.5152	-0.277061	2.69494	0.00704011	0.0333784	yes	1003.91	1139.21	868.609	0.76247	-0.391248	0.00205358	0.0153798	0.000942649	0.207695
ENSMUSG00000036777	Anln	ENSMUST00000040912	chr9:22135657-22193650	v6.5	eed	OK	67.2737	46.6557	-0.365974	3.521	0.000429921	0.00287736	yes	1437.21	1649.71	1224.71	0.74238	-0.42977	0.000529502	0.00508554	3.4187	0.460703
ENSMUSG00000041341	Atg2b	ENSMUST00000041055	chr12:106851748-106923451	v6.5	eed	OK	15.1504	7.57129	-0.693666	4.64776	3.35561e-06	3.25858e-05	yes	432.35	523.677	341.022	0.651206	-0.618815	8.36326723104753e-06	0.00014355	2.92107	0.0436598
ENSMUSG00000036986	Pml	ENSMUST00000041209	chr9:58064985-58097593	v6.5	eed	OK	184.593	110.139	-0.516408	5.15014	2.60289e-07	2.91379e-06	yes	1602.41	1944.92	1259.9	0.647789	-0.626403	3.20341391352179e-07	7.62847032037109e-06	0.587518	1.86509
ENSMUSG00000037071	Scd1	ENSMUST00000041331	chr19:44468940-44482199	v6.5	eed	OK	11.5207	25.7627	0.80478	-6.30773	2.8316e-10	4.24891e-09	yes	368.487	204.426	532.547	2.60508	1.38133	1.51100149155387e-17	1.96718812164434e-15	1.91978	0.761313
ENSMUSG00000038344	Txlng	ENSMUST00000041370	chrX:159198333-159267386	v6.5	eed	OK	38.9092	24.6662	-0.455796	5.24374	1.57352e-07	1.82295e-06	yes	594.369	718.228	470.509	0.655097	-0.61022	3.77153713085392e-06	7.03878825374157e-05	5.18196	0.397279
ENSMUSG00000037411	Serpine1	ENSMUST00000041388	chr5:137537373-137548142	v6.5	eed	OK	9.49561	44.615	1.54724	-9.58367	0	0	yes	322.797	104.486	541.107	5.17876	2.37261	4.77146258263192e-41	4.50051987399148e-38	0.0682159	26.0071
ENSMUSG00000041773	Enc1	ENSMUST00000041623	chr13:98011059-98022994	v6.5	eed	OK	63.3142	81.7348	0.255371	-2.54877	0.0108105	0.0476134	yes	1345.57	1109.43	1581.71	1.4257	0.51167	9.8139799723899e-05	0.00122293	0.140739	0.268858
ENSMUSG00000042506	Usp22	ENSMUST00000041683	chr11:60965286-60988557	v6.5	eed	OK	50.5346	29.5019	-0.538203	5.17123	2.32562e-07	2.62949e-06	yes	730.369	882.81	577.929	0.654647	-0.611212	2.1904404090969e-06	4.32800075862218e-05	0.0132311	0.122425
ENSMUSG00000034813	Grip1	ENSMUST00000041962	chr10:118866422-119550043	v6.5	eed	OK	6.72184	10.4246	0.438805	-3.55741	0.000374523	0.00254585	yes	411.425	525.673	297.176	0.565326	-0.822845	6.71635247614426e-09	2.41577220837066e-07	4.20296	5.73217
ENSMUSG00000040943	Tet2	ENSMUST00000041994	chr3:133126642-133207354	v6.5	eed	OK	43.7413	21.4993	-0.710271	7.43804	1.02141e-13	1.9082e-12	yes	966.926	1286.7	647.15	0.502953	-0.991505	3.85957019802262e-15	3.81763267306605e-13	6.99939	0.00594262
ENSMUSG00000033732	Sf3b3	ENSMUST00000042012	chr8:113334138-113496380	v6.5	eed	OK	130.396	97.2035	-0.293772	2.73659	0.00620806	0.0299879	yes	2324.43	2603.81	2045.04	0.785402	-0.348497	0.00367173	0.024646	0.993369	0.0360926
ENSMUSG00000035247	Hectd1	ENSMUST00000042052	chr12:52844708-52930523	v6.5	eed	OK	47.8297	34.0408	-0.340087	3.31415	0.000919226	0.00567426	yes	1555.26	1782.93	1327.58	0.744606	-0.425451	0.000588333	0.00554357	0.0177026	0.798396
ENSMUSG00000033257	Ttll4	ENSMUST00000042125	chr1:74708318-74748406	v6.5	eed	OK	54.5095	31.124	-0.560397	4.15051	3.31737e-05	0.000266239	yes	977.833	1102.5	853.163	0.773842	-0.369889	0.00363826	0.024473	3.02568	2.88506
ENSMUSG00000041817	Fam169a	ENSMUST00000042517	chr13:97837241-97907881	v6.5	eed	OK	109.324	49.4656	-0.793038	10.0969	0	0	yes	3010.32	3826.67	2193.97	0.573336	-0.802547	1.25321898873053e-11	7.58562231021971e-10	4.75024	0.0475098
ENSMUSG00000035828	Pim3	ENSMUST00000042818	chr15:88692615-88696148	v6.5	eed	OK	36.1769	71.6375	0.6832	-5.93489	2.94046e-09	4.03652e-08	yes	497.81	300.508	695.112	2.31312	1.20984	1.18709771990153e-15	1.26523402054525e-13	0.731665	0.00814809
ENSMUSG00000034269	Setd5	ENSMUST00000042889	chr6:113027358-113103429	v6.5	eed	OK	93.5781	70.5911	-0.281893	3.49715	0.000470265	0.00312881	yes	1952.28	2249.64	1654.93	0.735642	-0.442924	0.000268565	0.00289245	0.00551422	0.000820273
ENSMUSG00000001288	Rarg	ENSMUST00000043172	chr15:102065368-102087948	v6.5	eed	OK	97.7228	51.4626	-0.641279	6.00343	1.9319e-09	2.71815e-08	yes	810.443	1029.52	591.361	0.574402	-0.799869	3.44199064147273e-10	1.59986486498115e-08	0.65344	0.368693
ENSMUSG00000034460	Six4	ENSMUST00000043208	chr12:74201245-74214401	v6.5	eed	OK	16.5659	23.759	0.360611	-3.10122	0.00192725	0.0107129	yes	456.145	352.069	560.22	1.59122	0.670134	4.68739443649189e-06	8.54359270448137e-05	0.232479	0.120048
ENSMUSG00000069833	Ahnak	ENSMUST00000043246	chr19:9063749-9151409	v6.5	eed	OK	38.399	78.3151	0.712708	-4.97511	6.52122e-07	6.89003e-06	yes	5385.97	3488.75	7283.18	2.08762	1.06186	9.13627262221615e-16	9.8150190213951e-14	7.61502	0.283816
ENSMUSG00000037622	Wdtc1	ENSMUST00000043305	chr4:132848373-132909396	v6.5	eed	OK	45.1882	73.437	0.485593	-3.7981	0.00014581	0.00106562	yes	518.105	381.036	655.175	1.71946	0.781955	7.02272386172684e-08	1.99162975419861e-06	0.915139	1.83177
ENSMUSG00000037169	Mycn	ENSMUST00000043396	chr12:12942901-12948720	v6.5	eed	OK	89.4214	114.762	0.249499	-3.11807	0.00182042	0.0102096	yes	974.71	775.369	1174.05	1.51418	0.598539	9.93857140442196e-06	0.000166689	1.79999	0.0200914
ENSMUSG00000036752	Tubb2c	ENSMUST00000043584	chr2:25074264-25080222	v6.5	eed	OK	323.619	428.571	0.280889	-2.55364	0.0106603	0.0470988	yes	2397.51	1972.66	2822.35	1.43073	0.516756	7.67540461045165e-05	0.000987539	2.60143	1.61475
ENSMUSG00000038764	Ptpn3	ENSMUST00000043585	chr4:57203712-57320177	v6.5	eed	OK	35.6219	20.3835	-0.558234	3.03299	0.00242144	0.0132253	yes	178.529	246.328	110.731	0.449526	-1.15352	4.32048981073218e-11	2.35821405153887e-09	1.63539	5.69161
ENSMUSG00000021098	4930447C04Rik	ENSMUST00000044000	chr12:73982095-74045886	v6.5	eed	OK	98.1281	64.8644	-0.413975	2.84586	0.00442912	0.0226967	yes	725.614	893.025	558.203	0.625071	-0.677909	2.17114611648252e-07	5.44862284535213e-06	4.16264	0.0301456
ENSMUSG00000040918	Slc19a2	ENSMUST00000044021	chr1:166179176-166195516	v6.5	eed	OK	19.4006	36.0352	0.619191	-3.38844	0.00070292	0.00448121	yes	409.136	280.642	537.631	1.91572	0.937886	9.96051603298605e-10	4.21433226353399e-08	1.83742	0.00334253
ENSMUSG00000034575	Papd7	ENSMUST00000044081	chr13:69636836-69774658	v6.5	eed	OK	11.1678	22.2168	0.687813	-5.29412	1.19592e-07	1.39697e-06	yes	326.27	228.26	424.279	1.85875	0.894336	1.76305407178479e-08	5.7754261998543e-07	0.103642	0.362425
ENSMUSG00000038279	Nop2	ENSMUST00000044200	chr6:125081900-125094771	v6.5	eed	OK	126.981	83.965	-0.413636	4.07525	4.59645e-05	0.000359684	yes	1191.06	1377.38	1004.75	0.729466	-0.455088	0.000250336	0.00273056	0.0156082	0.0391669
ENSMUSG00000033446	Lpar6	ENSMUST00000044405	chr14:73522843-73725629	v6.5	eed	OK	13.4505	6.38845	-0.744522	4.09839	4.16033e-05	0.000329671	yes	146.983	180.857	113.109	0.625408	-0.677131	0.000229732	0.00253964	0.0301236	0.387473
ENSMUSG00000034160	Ogt	ENSMUST00000044475	chrX:98835398-98879690	v6.5	eed	OK	143.168	69.7111	-0.719661	8.74839	0	0	yes	1975.77	2527.6	1423.95	0.56336	-0.82787	4.40494429228866e-12	2.84685758249594e-10	1.27533	0.00223158
ENSMUSG00000038437	Mllt6	ENSMUST00000044730	chr11:97524727-97546777	v6.5	eed	OK	54.2273	72.7386	0.293688	-2.77496	0.00552087	0.0273475	yes	1202.58	945.268	1459.89	1.54441	0.62706	1.88329530536642e-06	3.78193114441608e-05	1.90353	1.62493
ENSMUSG00000037434	Slc30a1	ENSMUST00000044954	chr1:193714111-193737126	v6.5	eed	OK	4.35811	25.8401	1.77989	-5.68842	1.28217e-08	1.65537e-07	yes	273.742	55.3986	492.085	8.88262	3.15098	2.56901200443507e-55	5.08219499189571e-52	0.268143	11.8842
ENSMUSG00000037465	Klf10	ENSMUST00000044973	chr15:38221218-38230462	v6.5	eed	OK	17.8053	54.5455	1.11954	-7.60706	2.79776e-14	5.27926e-13	yes	427.285	190.886	663.685	3.47687	1.79779	1.14298799183651e-28	4.13868808169053e-26	0.403699	5.2267
ENSMUSG00000031592	Pcm1	ENSMUST00000045199	chr8:42325112-42419440	v6.5	eed	OK	39.225	22.9597	-0.535572	4.68616	2.78372e-06	2.7362e-05	yes	1177.57	1424.16	930.972	0.653698	-0.613304	7.6899016284325e-07	1.69397129598189e-05	0.0588181	0.0711013
ENSMUSG00000038533	Cbfa2t2	ENSMUST00000045270	chr2:154262216-154365092	v6.5	eed	OK	75.5067	42.2874	-0.579733	3.29826	0.000972854	0.00594674	yes	961.485	1235.56	687.409	0.556354	-0.845925	1.73940291342563e-11	1.02903888333362e-09	0.10003	0.327231
ENSMUSG00000038056	Mll3	ENSMUST00000045291	chr5:24777611-25004601	v6.5	eed	OK	14.7579	18.5622	0.229349	-2.99325	0.00276027	0.0148886	yes	1386.75	1155.74	1617.77	1.39978	0.485196	0.000190034	0.00216908	0.546638	0.955449
ENSMUSG00000039197	Adk	ENSMUST00000045376	chr14:21871854-22267769	v6.5	eed	OK	19.8728	38.7087	0.666712	-4.61488	3.9333e-06	3.78052e-05	yes	666.89	744.149	589.631	0.792356	-0.33578	0.0088213	0.0489853	22.9995	2.95445
ENSMUSG00000013033	Lphn1	ENSMUST00000045393	chr8:86424003-86479104	v6.5	eed	OK	61.1715	21.0703	-1.06582	7.11057	1.15552e-12	2.05014e-11	yes	822.709	1172.21	473.212	0.403694	-1.30867	8.30788425076604e-25	2.23127213144166e-22	0.837483	0.721481
ENSMUSG00000034574	Daam1	ENSMUST00000045448	chr12:72932064-73093354	v6.5	eed	OK	7.81069	16.2846	0.734728	-4.49783	6.86509e-06	6.2776e-05	yes	424.799	309.063	540.535	1.74895	0.806487	6.9792178197359e-08	1.98067662050720e-06	0.0743084	0.0260976
ENSMUSG00000040506	Ambra1	ENSMUST00000045699	chr2:91570290-91759006	v6.5	eed	OK	30.1079	21.3107	-0.345581	2.7442	0.0060658	0.0295028	yes	749.291	847.398	651.185	0.768452	-0.379972	0.00343121	0.0233279	0.489579	0.208412
ENSMUSG00000041959	S100a10	ENSMUST00000045756	chr3:93359001-93368565	v6.5	eed	OK	118.607	205.26	0.548463	-4.598	4.26558e-06	4.07215e-05	yes	399.451	289.912	508.99	1.75567	0.812021	8.59493202432893e-08	2.38415301491551e-06	0.273691	0.835307
ENSMUSG00000035696	Rnf38	ENSMUST00000045793	chr4:44139081-44246661	v6.5	eed	OK	80.0289	20.9147	-1.34194	6.20909	5.32938e-10	7.78973e-09	yes	376.817	441.453	312.18	0.707166	-0.499878	0.000602504	0.00565673	0.138989	0.701625
ENSMUSG00000038335	Tsr1	ENSMUST00000045807	chr11:74711572-74977950	v6.5	eed	OK	100.832	152.895	0.416292	-5.62815	1.82154e-08	2.31467e-07	yes	1193.07	987.851	1398.29	1.41548	0.501296	0.000139594	0.00165653	1.04451	2.73884
ENSMUSG00000061458	Nol10	ENSMUST00000046011	chr12:17355284-17437381	v6.5	eed	OK	44.0388	31.8272	-0.324749	2.98642	0.00282267	0.0151816	yes	783.443	918.324	648.562	0.706246	-0.501758	9.7233174866757e-05	0.00121219	0.00185248	0.00554581
ENSMUSG00000039286	Fndc3b	ENSMUST00000046157	chr3:27315083-27610229	v6.5	eed	OK	6.48304	11.0936	0.537176	-4.16992	3.0471e-05	0.000246653	yes	542.998	452.716	633.28	1.39885	0.484238	0.000298281	0.00314895	4.29676	14.2152
ENSMUSG00000040524	Zfp609	ENSMUST00000046309	chr9:65539390-65675371	v6.5	eed	OK	29.0946	16.7715	-0.550875	3.27438	0.00105894	0.00641044	yes	902.382	1170.6	634.166	0.541745	-0.884314	3.68122167885259e-12	2.40790491250044e-10	0.54222	4.56094
ENSMUSG00000048874	Phf3	ENSMUST00000046443	chr1:30859186-30930539	v6.5	eed	OK	33.4055	51.99	0.442331	-4.34732	1.37812e-05	0.000119254	yes	758.483	629.765	887.202	1.40878	0.494449	0.00031174	0.00326633	0.0290979	1.18417
ENSMUSG00000057963	Itpk1	ENSMUST00000046518	chr12:103806792-103943079	v6.5	eed	OK	23.2013	15.8863	-0.378748	2.86884	0.00411983	0.0212858	yes	452.026	578.318	325.734	0.563244	-0.828167	2.55976713713931e-09	1.00251160176838e-07	0.136382	0.41993
ENSMUSG00000042367	Gjb3	ENSMUST00000046532	chr4:127002478-127008088	v6.5	eed	OK	30.4415	75.9516	0.91429	-7.95062	1.77636e-15	3.55397e-14	yes	378.831	219.348	538.314	2.45415	1.29522	2.29311481501591e-16	2.63072488728607e-14	1.95987	3.38286
ENSMUSG00000032712	2810474O19Rik	ENSMUST00000046689	chr6:149257935-149284180	v6.5	eed	OK	54.287	40.2833	-0.298346	2.74159	0.0061143	0.0297131	yes	1064.5	1205.48	923.511	0.766094	-0.384407	0.00273345	0.0194106	1.21699	0.54779
ENSMUSG00000036940	Kdm1a	ENSMUST00000046846	chr4:136025675-136158638	v6.5	eed	OK	111.539	93.1409	-0.180261	2.65035	0.00804079	0.0374308	yes	1078.43	1210.67	946.179	0.781532	-0.355623	0.00506376	0.0318508	0.428545	0.0107437
ENSMUSG00000025856	Pdgfa	ENSMUST00000046901	chr5:139451967-139476530	v6.5	eed	OK	32.3194	63.4501	0.674585	-4.58216	4.60208e-06	4.34924e-05	yes	333.245	210.828	455.661	2.16129	1.11189	3.25871302610707e-12	2.1555449589495e-10	2.34112	3.22587
ENSMUSG00000038539	Atf5	ENSMUST00000047356	chr7:52067626-52096179	v6.5	eed	OK	7.10501	13.2985	0.626855	-3.25101	0.00114996	0.00689488	yes	125.535	93.952	157.119	1.67233	0.741859	0.000192982	0.00219655	0.350151	0.277232
ENSMUSG00000038943	Prc1	ENSMUST00000047549	chr7:87439350-87461144	v6.5	eed	OK	47.8878	70.4372	0.385861	-3.34636	0.000818793	0.00511587	yes	808.657	649.032	968.282	1.49189	0.577137	2.44865564965502e-05	0.000367113	0.00412196	1.12307
ENSMUSG00000041438	Cirh1a	ENSMUST00000047629	chr8:109417539-109446993	v6.5	eed	OK	124.334	69.1483	-0.586717	5.72013	1.06444e-08	1.3999e-07	yes	1050	1316.22	783.778	0.595475	-0.747888	2.48331230071423e-09	9.76813663426917e-08	0.56209	0.247933
ENSMUSG00000042207	Kdm5b	ENSMUST00000047714	chr1:136456747-136529454	v6.5	eed	OK	182.787	87.594	-0.73561	7.13271	9.84102e-13	1.75151e-11	yes	2760.95	3488.12	2033.78	0.58306	-0.778284	5.63469130983206e-11	3.00081534766361e-09	1.88072	0.00185057
ENSMUSG00000034807	Glt25d1	ENSMUST00000047903	chr8:74134922-74148808	v6.5	eed	OK	26.0641	36.0553	0.324494	-2.8078	0.00498807	0.0250603	yes	411.324	317.933	504.714	1.58748	0.666741	9.37741231740663e-06	0.000158688	0.082509	0.664201
ENSMUSG00000041313	Slc7a1	ENSMUST00000048116	chr5:149138985-149211480	v6.5	eed	OK	7.4214	33.1553	1.49683	-9.85181	0	0	yes	640.974	215.519	1066.43	4.94818	2.3069	3.66290060166864e-47	4.8703968016515e-44	0.133533	0.228092
ENSMUSG00000033565	Rbfox2	ENSMUST00000048145	chr15:76909419-77137483	v6.5	eed	OK	26.2357	20.7693	-0.233646	3.18335	0.00145579	0.0083812	yes	1354.26	1574.76	1133.76	0.719955	-0.474022	0.000126671	0.00152526	0.556998	0.590854
ENSMUSG00000042712	Wbp5	ENSMUST00000048687	chrX:132779617-132781678	v6.5	eed	OK	101.825	168.654	0.504592	-5.38896	7.08667e-08	8.50702e-07	yes	453.843	330.282	577.403	1.74821	0.805879	4.53808070621253e-08	1.3492638856312e-06	1.94016	1.25351
ENSMUSG00000042439	Zfp532	ENSMUST00000049016	chr18:65739883-65849088	v6.5	eed	OK	66.0976	38.3453	-0.544499	5.92813	3.06406e-09	4.19598e-08	yes	1671.73	2093.25	1250.21	0.597257	-0.743575	6.90341147428025e-10	3.02827907662194e-08	3.52422	0.17832
ENSMUSG00000038393	Txnip	ENSMUST00000049093	chr3:96359687-96370724	v6.5	eed	OK	65.8771	184.006	1.02718	-7.17785	7.081e-13	1.27233e-11	yes	795.692	387.04	1204.34	3.11168	1.63769	7.7434674532734e-29	2.88103165902547e-26	0.0819264	0.244492
ENSMUSG00000042557	Sin3a	ENSMUST00000049169	chr9:56919846-56990529	v6.5	eed	OK	76.972	44.1243	-0.556432	6.18864	6.06869e-10	8.80195e-09	yes	1030.23	1239.58	820.889	0.662233	-0.594588	1.94996934181476e-06	3.90325921385127e-05	2.00975	0.2179
ENSMUSG00000042644	Itpr3	ENSMUST00000049308	chr17:27194248-27259168	v6.5	eed	OK	13.6052	8.26936	-0.497897	4.42919	9.45868e-06	8.43062e-05	yes	452.665	566.93	338.4	0.596899	-0.74444	8.7483338578866e-08	2.42339006447857e-06	0.0314251	0.239087
ENSMUSG00000037171	Nodal	ENSMUST00000049339	chr10:60880719-60888086	v6.5	eed	OK	19.9208	53.432	0.986646	-7.6952	1.42109e-14	2.74581e-13	yes	321.702	173.866	469.538	2.70057	1.43326	4.47036035793409e-18	6.41745943843675e-16	0.0228346	1.80708
ENSMUSG00000035530	Eif1	ENSMUST00000049385	chr11:100181198-100183410	v6.5	eed	OK	174.651	264.468	0.414932	-4.48072	7.43927e-06	6.75883e-05	yes	1478.61	1103.18	1854.03	1.68062	0.748997	1.17549311243087e-08	4.01572732731931e-07	0.607701	0.422615
ENSMUSG00000076432	Ywhaq	ENSMUST00000049531	chr12:21395931-21423498	v6.5	eed	OK	142.019	204.615	0.365172	-4.75414	1.99293e-06	1.97959e-05	yes	1272.32	1001.98	1542.66	1.53961	0.622564	3.43673742298416e-06	6.48407386929105e-05	0.493478	4.19602
ENSMUSG00000030084	Plxna1	ENSMUST00000049845	chr6:89254623-89312607	v6.5	eed	OK	24.6366	42.7247	0.550544	-5.36711	8.00071e-08	9.50317e-07	yes	913.085	633.521	1192.65	1.88257	0.912705	2.33608239926320e-11	1.35147865422139e-09	0.0241412	0.86619
ENSMUSG00000044066	Cep68	ENSMUST00000050611	chr11:20127039-20149432	v6.5	eed	OK	32.3842	15.3241	-0.748242	5.58466	2.34155e-08	2.95548e-07	yes	439.991	583.817	296.165	0.507292	-0.979113	1.93220718135318e-12	1.32476240297866e-10	0.0884798	0.0257254
ENSMUSG00000058550	Dppa4	ENSMUST00000050705	chr16:48283847-48294405	v6.5	eed	OK	97.5915	63.5967	-0.428229	3.8247	0.00013093	0.000966897	yes	658.437	784.327	532.548	0.678988	-0.558542	2.10403762758276e-05	0.000322391	0.00223325	0.00299393
ENSMUSG00000047146	Tet1	ENSMUST00000050826	chr10:62267317-62342762	v6.5	eed	OK	118.044	87.9217	-0.294609	2.65563	0.00791608	0.0370951	yes	4838.89	5395.33	4282.46	0.793734	-0.333272	0.00598504	0.036319	2.02529	0.128454
ENSMUSG00000021282	Eif5	ENSMUST00000050993	chr12:112776311-112794270	v6.5	eed	OK	178.291	128.801	-0.325148	4.27658	1.89782e-05	0.000160052	yes	1327.74	1489.39	1166.1	0.782944	-0.353019	0.00520094	0.0325095	2.4495	0.00805415
ENSMUSG00000002265	Peg3	ENSMUST00000051209	chr7:6656602-6683132	v6.5	eed	OK	16.7639	86.1786	1.63719	-16.6975	0	0	yes	1729.56	527.477	2931.64	5.55786	2.47453	1.98025233976443e-61	4.1183663339988e-58	0.882827	0.468034
ENSMUSG00000047501	Cldn4	ENSMUST00000051401	chr5:135420995-135422804	v6.5	eed	OK	83.7451	168.383	0.698466	-6.3562	2.06808e-10	3.14504e-09	yes	939.399	599.868	1278.93	2.13202	1.09222	1.09462980500389e-15	1.16945343034459e-13	11.4337	0.468071
ENSMUSG00000023942	Slc29a1	ENSMUST00000051574	chr17:45722148-45736555	v6.5	eed	OK	275.224	171.544	-0.472746	5.00868	5.48055e-07	5.86742e-06	yes	1194.53	1422.38	966.672	0.679616	-0.557208	7.54126182010344e-06	0.000130753	0.0103925	0.0587471
ENSMUSG00000043192	Gm1840	ENSMUST00000051687	chr8:5639583-5640996	v6.5	eed	OK	292.544	167.567	-0.557234	5.14514	2.67322e-07	2.97481e-06	yes	1246.51	1561.03	931.98	0.597027	-0.744131	1.26865930400765e-09	5.26610478448087e-08	1.76204	0.000897874
ENSMUSG00000024642	Tle4	ENSMUST00000052011	chr19:14522561-14672473	v6.5	eed	OK	91.56	37.7615	-0.885705	8.96972	0	0	yes	1794.63	2568.46	1020.8	0.397439	-1.33119	4.09630958878088e-29	1.57463305420108e-26	10.3105	0.0572646
ENSMUSG00000045333	Zfp423	ENSMUST00000052250	chr8:90185706-90483470	v6.5	eed	OK	13.1699	3.91585	-1.2129	3.54082	0.000398887	0.00269201	yes	622.568	828.319	416.817	0.503208	-0.990774	2.05350757895459e-14	1.8444955284765e-12	16.592	0.179253
ENSMUSG00000020536	Llgl1	ENSMUST00000052346	chr11:60513224-60540765	v6.5	eed	OK	26.5859	16.5065	-0.476627	4.31196	1.61817e-05	0.000138539	yes	358.26	422.21	294.309	0.697068	-0.520629	0.000263055	0.00284406	2.25142	0.0970463
ENSMUSG00000043801	Gm9786	ENSMUST00000052440	chr17:17482419-17483104	v6.5	eed	OK	143.173	191.414	0.290386	-2.54997	0.0107732	0.0475232	yes	726.854	580.178	873.53	1.50562	0.590362	1.85075790961457e-05	0.000288735	0.405442	0.141124
ENSMUSG00000046062	Ppp1r15b	ENSMUST00000052529	chr1:135027719-135036377	v6.5	eed	OK	27.6375	48.3361	0.559006	-5.41962	5.97275e-08	7.20048e-07	yes	760.071	537.901	982.242	1.82606	0.868736	3.73358977681106e-10	1.72159029680141e-08	0.368222	0.0102935
ENSMUSG00000029616	Erp29	ENSMUST00000052590	chr5:121847944-121995914	v6.5	eed	OK	63.3327	45.935	-0.321175	2.70368	0.00685756	0.0326501	yes	301.887	347.503	256.272	0.737467	-0.43935	0.00394268	0.0260713	0.54457	1.87929
ENSMUSG00000009073	Nf2	ENSMUST00000053079	chr11:4665847-4749539	v6.5	eed	OK	74.9323	50.8892	-0.386935	2.55388	0.0106531	0.0471039	yes	632.961	772.904	493.017	0.637877	-0.64865	8.59016315617173e-07	1.87497186069411e-05	0.131224	0.160017
ENSMUSG00000045205	Dpy19l4	ENSMUST00000053522	chr4:11188461-11313930	v6.5	eed	OK	16.7555	9.27156	-0.591775	4.9765	6.47433e-07	6.8662e-06	yes	181.983	213.986	149.979	0.700882	-0.512756	0.00340405	0.0231724	1.73057	0.664916
ENSMUSG00000046432	Ngfrap1	ENSMUST00000053540	chrX:132804799-132806517	v6.5	eed	OK	264.62	433.259	0.493041	-6.433	1.2511e-10	1.92861e-09	yes	1109.01	810.131	1407.89	1.73786	0.797308	2.48975207236486e-09	9.78397775375201e-08	1.27092	0.819018
ENSMUSG00000044167	Foxo1	ENSMUST00000053764	chr3:52072258-52154031	v6.5	eed	OK	17.9211	13.1408	-0.310258	2.63418	0.00843407	0.0390041	yes	464.239	542.843	385.636	0.7104	-0.493296	0.000373595	0.0037994	0.107105	0.00254095
ENSMUSG00000046687	Gm5424	ENSMUST00000053865	chr10:61533870-61535109	v6.5	eed	OK	74.006	182.382	0.901959	-8.16369	2.22045e-16	4.60579e-15	yes	796.768	464.22	1129.32	2.43272	1.28257	1.55032508271232e-19	2.69261921057203e-17	1.4065	9.1962529763279e-05
ENSMUSG00000046841	Ckap4	ENSMUST00000053871	chr10:83989049-83996781	v6.5	eed	OK	30.5381	47.6805	0.445545	-3.71441	0.000203675	0.0014491	yes	437.412	313.149	561.675	1.79363	0.842886	1.17636367477230e-08	4.01572732731931e-07	0.0378751	2.16781
ENSMUSG00000055065	Ddx17	ENSMUST00000054014	chr15:79346837-79377171	v6.5	eed	OK	137.958	93.5048	-0.388939	3.32199	0.000893794	0.00552937	yes	2828.16	3311.35	2344.96	0.708158	-0.497857	3.33200666365579e-05	0.000480028	1.79947	0.239041
ENSMUSG00000039985	Fam60a	ENSMUST00000054080	chr6:148869556-148895651	v6.5	eed	OK	134.522	77.4758	-0.551765	5.66271	1.49002e-08	1.90197e-07	yes	1787.41	2045.76	1529.07	0.747433	-0.419983	0.000422035	0.00421148	3.48681	0.769854
ENSMUSG00000078684	5830417I10Rik	ENSMUST00000054103	chr3:88548621-88636219	v6.5	eed	OK	45.1017	25.0782	-0.586921	7.28288	3.2685e-13	5.94866e-12	yes	912.98	1159.21	666.753	0.57518	-0.797913	2.16886365519215e-10	1.04524279387392e-08	0.0807869	0.575916
ENSMUSG00000035293	G2e3	ENSMUST00000054308	chr12:52449047-52477973	v6.5	eed	OK	50.267	23.9299	-0.742218	6.76689	1.31577e-11	2.177e-10	yes	695.436	917.178	473.695	0.51647	-0.953245	9.92298853351185e-14	8.16271477651737e-12	12.3282	0.000385913
ENSMUSG00000022178	Jub	ENSMUST00000054487	chr14:55186308-55196253	v6.5	eed	OK	58.5588	114.52	0.670716	-6.56638	5.15517e-11	8.21623e-10	yes	1175.48	777.765	1573.2	2.02272	1.0163	8.42144539135635e-14	6.99851449024101e-12	0.0907371	0.0171173
ENSMUSG00000051257	Trap1a	ENSMUST00000054534	chrX:135774764-135892277	v6.5	eed	OK	63.1057	105.406	0.513006	-4.37908	1.19179e-05	0.000104411	yes	381.58	300.154	463.006	1.54256	0.625328	2.60633638609469e-05	0.000388527	1.29624	0.182863
ENSMUSG00000027597	Ahcy	ENSMUST00000054607	chr2:154885045-154900233	v6.5	eed	OK	58.3183	36.4293	-0.470544	3.51473	0.000440202	0.00294268	yes	840.127	979.777	700.476	0.714935	-0.484117	0.000109287	0.00134468	5.11397	0.236747
ENSMUSG00000049969	Plekhf2	ENSMUST00000054776	chr4:10915808-10935074	v6.5	eed	OK	86.3068	135.55	0.45143	-4.51375	6.36901e-06	5.86198e-05	yes	1140.65	900.366	1380.94	1.53376	0.617068	3.50112314102911e-06	6.5886913421283e-05	1.18819	4.78734
ENSMUSG00000021273	Fdft1	ENSMUST00000054963	chr14:63741301-63796630	v6.5	eed	OK	21.1261	40.1497	0.642107	-5.34587	8.99849e-08	1.06435e-06	yes	487.863	333.297	642.428	1.92749	0.946726	4.65456521584026e-10	2.11381371831796e-08	8.17381	1.45895
ENSMUSG00000027194	Ttc17	ENSMUST00000055081	chr2:94140923-94278293	v6.5	eed	OK	18.8487	11.7225	-0.474937	4.46256	8.09851e-06	7.31069e-05	yes	165.225	207.538	122.912	0.592236	-0.755755	2.34816841651714e-05	0.000354802	1.74054	0.200253
ENSMUSG00000027288	Zfp106	ENSMUST00000055241	chr2:120332555-120389579	v6.5	eed	OK	162.051	109.818	-0.389087	3.84076	0.000122656	0.000910558	yes	2966.44	3434.12	2498.77	0.727629	-0.458725	0.000117702	0.00142871	2.1665	0.0531166
ENSMUSG00000026843	Fubp3	ENSMUST00000055244	chr2:31428170-31473046	v6.5	eed	OK	104.202	66.3094	-0.452003	3.33075	0.000866137	0.00537595	yes	1037.17	1243.81	830.528	0.667729	-0.582665	2.9949967185591e-06	5.7468935142089e-05	0.0577056	0.148495
ENSMUSG00000049553	Polr1a	ENSMUST00000055296	chr6:71859046-71929350	v6.5	eed	OK	47.4497	33.1027	-0.360056	3.54387	0.000394292	0.00266738	yes	1115.8	1290.23	941.377	0.729619	-0.454785	0.000217295	0.00242395	1.17179	0.736101
ENSMUSG00000058388	Phtf1	ENSMUST00000055425	chr3:103718042-104024297	v6.5	eed	OK	28.9316	18.4263	-0.451155	3.60792	0.000308665	0.00214733	yes	165.978	201.904	130.051	0.64412	-0.634598	0.000280412	0.00299617	0.3478	0.503906
ENSMUSG00000036030	Prtg	ENSMUST00000055535	chr9:72655080-72765098	v6.5	eed	OK	19.9297	13.9702	-0.35528	3.30831	0.000938594	0.00576857	yes	706.354	804.083	608.624	0.756917	-0.401792	0.0015894	0.0125196	1.26195	1.78495
ENSMUSG00000030513	Pcsk6	ENSMUST00000055576	chr7:73007056-73195220	v6.5	eed	OK	8.0819	21.0878	0.959068	-4.80909	1.51616e-06	1.52753e-05	yes	468.679	268.264	669.095	2.49417	1.31856	5.14496634066393e-18	7.27008841332597e-16	0.084637	0.102347
ENSMUSG00000032562	Gnai2	ENSMUST00000055704	chr9:107516460-107537673	v6.5	eed	OK	106.909	142.463	0.287105	-2.96378	0.00303889	0.0162055	yes	1043.43	885.872	1201	1.35572	0.439061	0.000934628	0.00815302	0.139165	0.0310789
ENSMUSG00000038384	Setd1b	ENSMUST00000056053	chr5:123497381-123700140	v6.5	eed	OK	14.1316	24.1639	0.536444	-5.02455	5.04608e-07	5.46449e-06	yes	601.69	436.749	766.631	1.75531	0.811727	1.50091093774161e-08	5.01389560334777e-07	0.0606105	0.6879
ENSMUSG00000016664	Pacsin2	ENSMUST00000056177	chr15:83206036-83295036	v6.5	eed	OK	21.4502	40.6169	0.63845	-6.10252	1.04409e-09	1.49511e-08	yes	629.874	509.128	750.621	1.47433	0.560057	4.52472653702125e-05	0.000624993	0.254996	2.10885
ENSMUSG00000046341	Gm11223	ENSMUST00000056452	chr4:69586234-69587205	v6.5	eed	OK	141.53	212.549	0.406658	-3.78098	0.000156212	0.00113722	yes	794.529	610.773	978.285	1.60172	0.679618	1.02105516484565e-06	2.19207949617432e-05	0.412203	2.95758
ENSMUSG00000027478	Dnmt3b	ENSMUST00000056495	chr2:153474425-153513466	v6.5	eed	OK	175.507	82.5898	-0.753793	13.6775	0	0	yes	2556.24	3293.86	1818.62	0.552123	-0.856938	3.02341856500227e-13	2.31127668603929e-11	14.2396	0.22493
ENSMUSG00000046449	C77370	ENSMUST00000056502	chrX:101272772-101396524	v6.5	eed	OK	19.1647	14.1785	-0.301345	2.58804	0.00965251	0.0434633	yes	434.913	491.934	377.891	0.768173	-0.380497	0.00659588	0.0392277	0.0164513	0.0040084
ENSMUSG00000049878	Rlf	ENSMUST00000056635	chr4:120817977-120887689	v6.5	eed	OK	32.6917	20.0421	-0.489287	4.63513	3.56712e-06	3.44618e-05	yes	840.096	1038.12	642.069	0.61849	-0.693179	6.62519186880144e-08	1.88946092576166e-06	0.307612	0.374135
ENSMUSG00000063870	Chd4	ENSMUST00000056889	chr6:125045998-125080609	v6.5	eed	OK	274.443	158.091	-0.551575	7.29262	3.03979e-13	5.55032e-12	yes	4242.04	5130.62	3353.46	0.653615	-0.613486	3.12145927798406e-07	7.47942217364872e-06	0.547912	0.0756001
ENSMUSG00000021375	Kif13a	ENSMUST00000056978	chr13:46844455-47025087	v6.5	eed	OK	15.354	7.92557	-0.661279	2.58776	0.00966013	0.0434629	yes	516.061	692.312	339.81	0.490834	-1.02669	2.37581218018485e-14	2.11990924227297e-12	0.148108	0.585465
ENSMUSG00000021733	Slc4a7	ENSMUST00000057015	chr14:15535538-15632457	v6.5	eed	OK	29.0772	13.8686	-0.740328	3.88773	0.000101186	0.000759167	yes	625.009	813.353	436.665	0.53687	-0.897354	1.16550311219939e-11	7.09173232763546e-10	2.39284967089942e-05	0.430376
ENSMUSG00000044433	2310057J16Rik	ENSMUST00000057028	chr8:3587449-3621316	v6.5	eed	OK	20.8153	28.6358	0.318971	-3.31235	0.000925159	0.00570464	yes	498.164	393.994	602.334	1.52879	0.612389	2.31453842047749e-05	0.000349981	0.0357817	0.0975009
ENSMUSG00000046572	Zfp518b	ENSMUST00000057258	chr5:39059718-39075989	v6.5	eed	OK	25.2735	17.1287	-0.389003	3.65196	0.000260243	0.00183079	yes	563.033	638.132	487.934	0.764629	-0.387169	0.00386454	0.0256962	0.0374029	0.0827266
ENSMUSG00000031563	Wwc2	ENSMUST00000057561	chr8:48911436-49075897	v6.5	eed	OK	12.6793	24.7242	0.667812	-5.87296	4.2808e-09	5.79192e-08	yes	639.135	440.077	838.193	1.90465	0.929528	5.73141392228182e-11	3.04433039831275e-09	0.244731	0.0422258
ENSMUSG00000017774	Myo1c	ENSMUST00000057572	chr11:75464191-75488134	v6.5	eed	OK	40.9001	54.9534	0.295353	-2.80375	0.00505126	0.0253326	yes	857.342	711.382	1003.3	1.41035	0.496058	0.000186875	0.00213874	0.0612735	1.51068
ENSMUSG00000062937	Mtap	ENSMUST00000058030	chr4:88783025-88826985	v6.5	eed	OK	33.4937	46.1248	0.319992	-2.709	0.00674857	0.0322947	yes	480.695	402.298	559.093	1.38975	0.474822	0.000810983	0.00725706	0.345731	0.826597
ENSMUSG00000057406	Whsc1	ENSMUST00000058096	chr5:34163373-34279062	v6.5	eed	OK	26.5738	41.7989	0.452943	-3.89	0.000100243	0.000753094	yes	574.52	332.591	816.45	2.45482	1.29562	2.67592609383087e-18	3.9534005381517e-16	0.00706743	0.162239
ENSMUSG00000050071	Bex1	ENSMUST00000058125	chrX:132748510-132760639	v6.5	eed	OK	358.537	508.433	0.349303	-4.35492	1.33113e-05	0.000115542	yes	1331.02	1065.58	1596.47	1.49823	0.583255	7.93421966728546e-06	0.000136923	1.28336	1.01272
ENSMUSG00000028760	Eif4g3	ENSMUST00000058133	chr4:137548936-137764423	v6.5	eed	OK	35.8511	20.3554	-0.566029	4.42178	9.78933e-06	8.68418e-05	yes	519.298	641.057	397.538	0.620129	-0.68936	4.80157433338415e-07	1.10451189054582e-05	0.466962	2.90737
ENSMUSG00000005198	Polr2a	ENSMUST00000058470	chr11:69547498-69572139	v6.5	eed	OK	115.875	72.748	-0.465508	3.97124	7.15006e-05	0.000545881	yes	2475.67	2923	2028.34	0.693923	-0.527153	1.28259518392272e-05	0.000208352	0.069967	0.000893168
ENSMUSG00000033237	Arid2	ENSMUST00000058749	chr15:96117952-96235894	v6.5	eed	OK	42.6174	18.193	-0.851224	8.28031	2.22045e-16	4.62279e-15	yes	1453.18	1969.83	936.538	0.475442	-1.07266	6.78002734817262e-19	1.07827693761359e-16	2.87422	0.00282256
ENSMUSG00000008348	Ubc	ENSMUST00000058841	chr5:125866334-125870924	v6.5	eed	OK	225.544	527.114	0.8489	-10.3682	0	0	yes	20017.9	12057	27978.8	2.32056	1.21447	1.46838393685200e-15	1.53676326108553e-13	0.00222993	6.00926
ENSMUSG00000048938	Nr1h5	ENSMUST00000058899	chr3:102743580-102768056	v6.5	eed	OK	0.101068	53.876	6.27865	-6.27172	3.57085e-10	5.31576e-09	yes	955.897	2.24603	1909.55	850.189	9.73164	5.05344440931656e-208	6.83133037658762e-204	0.000838879	2.90667
ENSMUSG00000060261	Gtf2i	ENSMUST00000059042	chr5:134713703-134790616	v6.5	eed	OK	40.3596	29.4008	-0.316809	2.68758	0.00719724	0.0340661	yes	802.398	951.592	653.203	0.686432	-0.542811	1.82744792896508e-05	0.000285703	15.7406	1.34751
ENSMUSG00000045294	Insig1	ENSMUST00000059155	chr5:28397951-28405201	v6.5	eed	OK	18.8926	50.7383	0.987909	-7.43635	1.03473e-13	1.92671e-12	yes	377.849	173.214	582.483	3.3628	1.74966	1.45927428655852e-25	4.16761542635476e-23	4.63426	7.38316
ENSMUSG00000048376	F2r	ENSMUST00000059193	chr13:96371758-96388414	v6.5	eed	OK	21.3394	37.5167	0.56423	-4.67736	2.90598e-06	2.84645e-05	yes	383.746	263.057	504.434	1.91758	0.93929	8.5742267803392e-10	3.67184244945371e-08	0.163051	1.06652
ENSMUSG00000044250	Fam113b	ENSMUST00000059433	chr15:97074504-97216120	v6.5	eed	OK	25.7303	16.2561	-0.4592	3.35729	0.000787117	0.00496191	yes	483.168	565.09	401.246	0.710058	-0.493992	0.000340815	0.00351248	0.078174	0.0556146
ENSMUSG00000047407	Tgif1	ENSMUST00000059775	chr17:71193544-71202886	v6.5	eed	OK	125.573	161.878	0.253956	-2.81937	0.00481179	0.0243699	yes	808.885	673.086	944.684	1.40351	0.489041	0.000385112	0.00389672	0.511065	1.75628
ENSMUSG00000044393	Dsg2	ENSMUST00000059787	chr18:20716574-20832825	v6.5	eed	OK	15.4073	31.891	0.727481	-5.01839	5.21071e-07	5.59978e-06	yes	496.499	334.716	658.283	1.96669	0.975768	2.86972955739069e-11	1.63570551419819e-09	1.88856	0.347993
ENSMUSG00000050917	Fgf4	ENSMUST00000060336	chr7:152047290-152051148	v6.5	eed	OK	49.1473	92.2818	0.630025	-5.95814	2.55122e-09	3.51931e-08	yes	821.901	519.086	1124.72	2.16672	1.11552	2.93299551300052e-15	2.95151777994987e-13	0.346205	0.251749
ENSMUSG00000004044	Ptrf	ENSMUST00000060792	chr11:100818046-100832201	v6.5	eed	OK	54.3917	19.9289	-1.00404	9.20368	0	0	yes	485.51	695.629	275.391	0.395888	-1.33684	4.26531929501912e-22	9.47824062190975e-20	11.7368	0.00951612
ENSMUSG00000047412	Zbtb44	ENSMUST00000061588	chr9:30838228-30883464	v6.5	eed	OK	48.1255	67.2218	0.334184	-3.30486	0.000950252	0.00583387	yes	366.577	314.523	418.631	1.331	0.412514	0.006653	0.0394978	0.417154	1.88205
ENSMUSG00000051000	Fam160a1	ENSMUST00000062080	chr3:84300014-85691440	v6.5	eed	OK	4.96615	10.4461	0.743579	-5.24516	1.56144e-07	1.81269e-06	yes	24.9803	10.1465	39.8141	3.92392	1.9723	8.86749923596833e-07	1.93031131382221e-05	0.0546151	0.000376031
ENSMUSG00000062825	Actg1	ENSMUST00000062147	chr11:120207003-120209856	v6.5	eed	OK	748.714	953.869	0.242169	-2.75877	0.00580199	0.0284898	yes	13374.8	11032.8	15716.8	1.42455	0.510508	0.0002596	0.00281308	0.365808	0.479649
ENSMUSG00000051855	Mest	ENSMUST00000063387	chr6:30673546-30846748	v6.5	eed	OK	66.5236	104.18	0.448564	-4.08623	4.38443e-05	0.000345971	yes	692.946	555.122	830.771	1.49656	0.581647	2.78067371318801e-05	0.000410746	0.482443	0.0429729
ENSMUSG00000051934	Spats2	ENSMUST00000063517	chr15:98957008-99043637	v6.5	eed	OK	34.2922	21.9313	-0.447002	3.81833	0.000134357	0.00098961	yes	534.48	685.903	383.057	0.558471	-0.840444	7.17375240492814e-10	3.1292120881956e-08	0.33224	4.7736
ENSMUSG00000052459	Atp6v1a	ENSMUST00000063661	chr16:44085514-44139818	v6.5	eed	OK	41.63	63.4958	0.422153	-3.01867	0.00253885	0.0138131	yes	655.457	517.822	793.092	1.53159	0.615033	1.07126473706363e-05	0.000178381	0.303298	1.26762
ENSMUSG00000052056	Zfp217	ENSMUST00000063710	chr2:169934142-169973603	v6.5	eed	OK	30.9999	10.5119	-1.08147	5.74298	9.3023e-09	1.23201e-07	yes	503.94	703.969	303.912	0.431712	-1.21186	6.55626363737763e-19	1.04885993562931e-16	0.158801	1.19913
ENSMUSG00000052825	Gm9892	ENSMUST00000064897	chr8:53281414-53282410	v6.5	eed	OK	508.607	323.718	-0.451804	3.46006	0.000540061	0.00354305	yes	1785.96	2181.61	1390.3	0.637279	-0.650002	6.51110601095441e-08	1.86281939133158e-06	2.43968	4.15077
ENSMUSG00000052854	Nrk	ENSMUST00000064937	chrX:135448968-135545071	v6.5	eed	OK	7.21535	16.6136	0.834011	-4.46256	8.09867e-06	7.29915e-05	yes	274.673	156.325	393.02	2.51412	1.33006	2.82207629885558e-15	2.84696251895370e-13	0.827099	4.06221
ENSMUSG00000068699	Flnc	ENSMUST00000065090	chr6:29383152-29411888	v6.5	eed	OK	15.2604	27.9232	0.604196	-4.08512	4.40533e-05	0.000347135	yes	807.7	545.261	1070.14	1.96262	0.97278	2.58377517681093e-12	1.74059319614583e-10	0.0780683	0.0347523
ENSMUSG00000001323	Srr	ENSMUST00000065211	chr11:74711572-74977950	v6.5	eed	OK	7.77491	11.7879	0.416171	-2.54265	0.0110017	0.0482295	yes	516.965	432.524	601.405	1.39045	0.475554	0.000884806	0.00780657	0.549155	0.996413
ENSMUSG00000001918	Slc1a5	ENSMUST00000065232	chr7:17366694-17383623	v6.5	eed	OK	25.2031	54.129	0.764403	-3.37219	0.000745717	0.00472204	yes	363.057	215.308	510.807	2.37244	1.24637	5.82543964578793e-15	5.61825902770765e-13	1.5742	0.103708
ENSMUSG00000053110	Yap1	ENSMUST00000065353	chr9:7932002-8004596	v6.5	eed	OK	76.9717	54.3388	-0.348199	4.3222	1.54483e-05	0.000132663	yes	1339.68	1517.17	1162.19	0.766026	-0.384534	0.00184484	0.0140897	0.390895	0.119072
ENSMUSG00000053470	Kdm3a	ENSMUST00000065509	chr6:71538967-71582899	v6.5	eed	OK	65.0628	46.359	-0.338936	4.19563	2.72111e-05	0.000223797	yes	980.373	1140.83	819.916	0.718702	-0.476535	0.0001326	0.00158864	0.0975987	1.8101
ENSMUSG00000025665	Rps6ka6	ENSMUST00000065976	chrX:108501800-108651568	v6.5	eed	OK	36.9548	76.1824	0.723436	-4.42423	9.67851e-06	8.61296e-05	yes	586.663	434.043	739.283	1.70325	0.768287	1.00192049096866e-07	2.73526654668385e-06	2.40553	0.0426165
ENSMUSG00000028790	Khdrbs1	ENSMUST00000066257	chr4:129380407-129419547	v6.5	eed	OK	121.881	82.9617	-0.384667	4.20473	2.61389e-05	0.000215293	yes	1446.74	1626.38	1267.11	0.779098	-0.360123	0.00311004	0.0215324	0.0447618	0.864769
ENSMUSG00000035649	Zcchc7	ENSMUST00000067521	chr4:44768748-44945087	v6.5	eed	OK	16.59	6.91779	-0.874704	5.81125	6.2009e-09	8.29039e-08	yes	247.439	314.04	180.839	0.575846	-0.796245	6.10117174247916e-07	1.37232373505475e-05	0.0292565	2.48935
ENSMUSG00000049295	Zfp219	ENSMUST00000067549	chr14:52604507-52640408	v6.5	eed	OK	9.15481	21.737	0.864735	-6.58212	4.63782e-11	7.43369e-10	yes	440.417	343.282	537.552	1.56592	0.647009	1.22935295974943e-05	0.000200546	0.633643	0.590362
ENSMUSG00000037656	Slc20a2	ENSMUST00000067786	chr8:23573086-23680079	v6.5	eed	OK	24.8351	14.1997	-0.559036	4.53149	5.85698e-06	5.41722e-05	yes	690.178	871.526	508.83	0.583838	-0.77636	2.20261022518070e-09	8.73601529360299e-08	0.955084	0.109675
ENSMUSG00000054808	Actn4	ENSMUST00000068045	chr7:29666674-29747359	v6.5	eed	OK	268.41	389.366	0.372004	-5.24065	1.60012e-07	1.84998e-06	yes	3981.96	3417.94	4545.97	1.33003	0.411462	0.00144856	0.0116374	0.371873	1.27204
ENSMUSG00000026305	Lrrfip1	ENSMUST00000068116	chr1:92895303-93025521	v6.5	eed	OK	16.6651	33.9252	0.710842	-6.99722	2.6108e-12	4.57458e-11	yes	479.644	350.134	609.153	1.73977	0.798897	4.32996489425497e-08	1.29069872329337e-06	0.011233	1.43724
ENSMUSG00000060510	Zfp266	ENSMUST00000068296	chr9:20237203-20367726	v6.5	eed	OK	28.1773	14.0083	-0.698866	5.01849	5.2079e-07	5.60743e-06	yes	480.965	650.758	311.172	0.478168	-1.06441	8.83760133305576e-15	8.33498844793976e-13	0.439397	0.68372
ENSMUSG00000019817	Plagl1	ENSMUST00000068371	chr10:12810496-12851500	v6.5	eed	OK	5.11887	27.4276	1.67862	-6.4373	1.21618e-10	1.87992e-09	yes	114.871	28.2121	201.53	7.14339	2.83661	8.2387333803765e-31	3.84043348131585e-28	0.769617	0.82464
ENSMUSG00000055044	Pdlim1	ENSMUST00000068439	chr19:40296730-40346106	v6.5	eed	OK	45.501	67.5034	0.394445	-3.29523	0.000983422	0.00600483	yes	402.62	314.117	491.122	1.5635	0.644781	1.38847349361770e-05	0.000223492	0.170569	0.857421
ENSMUSG00000050953	Gja1	ENSMUST00000068581	chr10:56097105-56110225	v6.5	eed	OK	208.012	123.411	-0.522075	3.76334	0.000167659	0.00121429	yes	2015.11	2460.08	1570.13	0.638242	-0.647824	7.37243253417865e-08	2.07989784492068e-06	1.7129	1.2702
ENSMUSG00000024241	Sos1	ENSMUST00000068714	chr17:80793091-80879793	v6.5	eed	OK	16.7457	10.3331	-0.482788	4.3846	1.16202e-05	0.000102279	yes	647.296	805.123	489.47	0.607944	-0.717989	6.63681119849888e-08	1.89144455199946e-06	0.00562862	2.55407
ENSMUSG00000055296	D730040F13Rik	ENSMUST00000068792	chr4:56879794-56960309	v6.5	eed	OK	19.6876	12.2534	-0.474185	4.18257	2.88229e-05	0.000235339	yes	1112.14	1353.09	871.191	0.643851	-0.635201	3.89843805489369e-07	9.12023109877048e-06	0.128521	0.264607
ENSMUSG00000034520	Gjc1	ENSMUST00000068933	chr11:102660892-102681014	v6.5	eed	OK	24.8148	51.1153	0.722643	-5.16639	2.38662e-07	2.68769e-06	yes	523.216	388.917	657.515	1.69063	0.75756	1.68252031304815e-07	4.33367863039131e-06	0.510432	1.06022
ENSMUSG00000032575	Manf	ENSMUST00000069036	chr9:106724204-106794310	v6.5	eed	OK	104.104	167.55	0.475897	-4.689	2.74537e-06	2.70321e-05	yes	332.985	235.641	430.33	1.82621	0.868856	5.26247784567123e-08	1.53814167778215e-06	2.34498	0.391979
ENSMUSG00000041774	Ydjc	ENSMUST00000069064	chr16:17139156-17202742	v6.5	eed	OK	16.0953	6.92055	-0.844031	4.44633	8.73507e-06	7.83518e-05	yes	62.4118	85.4528	39.3709	0.460733	-1.118	8.96126850805181e-06	0.000152505	0.749515	2.16824
ENSMUSG00000055531	Cpsf6	ENSMUST00000069168	chr10:116781723-116814029	v6.5	eed	OK	47.4959	30.2316	-0.451757	4.45081	8.55468e-06	7.69785e-05	yes	1320.84	1597.24	1044.44	0.653905	-0.612847	6.05291891001309e-07	1.36260394080558e-05	0.977344	0.167636
ENSMUSG00000055320	Tead1	ENSMUST00000069256	chr7:119756981-120050321	v6.5	eed	OK	71.6095	94.7989	0.28053	-2.93976	0.00328463	0.0174665	yes	3084.44	2598.36	3570.52	1.37415	0.458535	0.000296293	0.0031308	0.0056203	0.132772
ENSMUSG00000027523	Gnas	ENSMUST00000069396	chr2:174106737-174172245	v6.5	eed	OK	209.082	127.13	-0.497516	6.62939	3.37086e-11	5.44939e-10	yes	1208.28	1517.06	899.508	0.592929	-0.754068	8.89456471353327e-10	3.79899552053697e-08	1.5797	0.0645746
ENSMUSG00000028656	Cap1	ENSMUST00000069533	chr4:122513484-122563299	v6.5	eed	OK	101.073	124.537	0.208755	-2.73805	0.00618049	0.0299573	yes	1135.37	987.665	1283.08	1.29911	0.377522	0.00418134	0.0273901	0.000849836	0.644117
ENSMUSG00000055799	Tcf7l1	ENSMUST00000069536	chr6:72576371-72739248	v6.5	eed	OK	58.778	38.6918	-0.418139	4.29306	1.7623e-05	0.000149517	yes	1099.04	1328.19	869.899	0.654953	-0.610536	8.31264370194569e-07	1.81880285411684e-05	1.81634	0.00249038
ENSMUSG00000036202	Rif1	ENSMUST00000069794	chr2:51928356-51977903	v6.5	eed	OK	143.244	192.888	0.297559	-4.35993	1.30107e-05	0.000113107	yes	4903.64	4006.17	5801.1	1.44804	0.534101	4.49071107199853e-05	0.000620612	0.381004	2.54541
ENSMUSG00000056429	Tgoln1	ENSMUST00000070524	chr6:72558413-72566994	v6.5	eed	OK	16.7574	23.5823	0.341659	-2.96858	0.00299175	0.0159843	yes	405.377	314.229	496.525	1.58014	0.660053	8.03850712178725e-06	0.000138487	3.84527	0.301377
ENSMUSG00000025161	Slc16a3	ENSMUST00000070653	chr11:120809793-120852644	v6.5	eed	OK	112.662	33.2736	-1.21962	12.2333	0	0	yes	660.36	985.628	335.092	0.339978	-1.55649	6.1597143287432e-33	3.46950187145855e-30	12.0326	0.00990462
ENSMUSG00000021756	Il6st	ENSMUST00000070731	chr13:113265215-113297068	v6.5	eed	OK	18.6667	25.025	0.293133	-2.63265	0.00847225	0.0391486	yes	516.746	436.766	596.727	1.36624	0.45021	0.00146238	0.0117252	0.28785	0.0732884
ENSMUSG00000052752	Traf7	ENSMUST00000070777	chr17:24625727-24656153	v6.5	eed	OK	26.6795	42.7498	0.471467	-4.37236	1.2291e-05	0.00010718	yes	585.618	479.31	691.926	1.44359	0.529659	0.000163185	0.0018976	0.00143316	0.0375125
ENSMUSG00000041936	Agrn	ENSMUST00000071248	chr4:155539398-155571536	v6.5	eed	OK	70.9405	105.989	0.401496	-5.38565	7.21816e-08	8.62815e-07	yes	1520.62	1129.07	1912.16	1.69358	0.760075	9.77443471979432e-09	3.39236040088917e-07	0.906455	0.0141333
ENSMUSG00000041220	Elovl6	ENSMUST00000071402	chr3:129235303-129341413	v6.5	eed	OK	31.8079	53.1838	0.51404	-4.95388	7.27476e-07	7.58673e-06	yes	1587.85	1303.42	1872.27	1.43642	0.522479	7.51844318166566e-05	0.00097135	2.61328	0.453618
ENSMUSG00000064127	Med14	ENSMUST00000071680	chrX:12252494-12339199	v6.5	eed	OK	27.4779	15.8725	-0.548795	3.98415	6.77231e-05	0.000518445	yes	139.416	174.235	104.598	0.600325	-0.736185	7.19128668347717e-05	0.000934591	0.176723	0.00748669
ENSMUSG00000025047	Pdcd11	ENSMUST00000072141	chr19:47165255-47212784	v6.5	eed	OK	62.0688	39.184	-0.459975	4.50106	6.76148e-06	6.1929e-05	yes	1308.01	1560.93	1055.09	0.675941	-0.565032	4.99682518759140e-06	9.0445769725586e-05	0.00812736	0.0528127
ENSMUSG00000058126	Tpm3-rs7	ENSMUST00000072359	chr14:113713829-113715935	v6.5	eed	OK	127.374	181.673	0.355076	-3.54858	0.000387321	0.00262652	yes	1663.52	1342.6	1984.44	1.47806	0.563702	1.76157755606383e-05	0.000276684	0.000155275	4.92256
ENSMUSG00000033335	Dnm2	ENSMUST00000072362	chr9:21229382-21314631	v6.5	eed	OK	26.8111	40.7609	0.418908	-4.89724	9.71909e-07	1.00064e-05	yes	637.124	532.462	741.785	1.39312	0.478322	0.000518596	0.00499796	0.023374	0.333057
ENSMUSG00000001435	Col18a1	ENSMUST00000072755	chr10:76494985-76629293	v6.5	eed	OK	77.3982	104.98	0.304808	-3.41404	0.000640065	0.00413186	yes	1797.22	1553.06	2041.37	1.31441	0.394419	0.00254611	0.0183095	2.61981	0.139608
ENSMUSG00000056758	Hmga2	ENSMUST00000072777	chr10:119798330-119913525	v6.5	eed	OK	11.428	32.4188	1.04268	-6.53834	6.22051e-11	9.83085e-10	yes	508.149	271.73	744.567	2.7401	1.45423	1.66433050315945e-21	3.52460007260469e-19	0.0297221	0.123639
ENSMUSG00000038002	Cramp1l	ENSMUST00000073337	chr17:25098172-25152175	v6.5	eed	OK	9.5392	13.2955	0.332012	-2.80922	0.00496623	0.0249728	yes	436.919	339.677	534.161	1.57256	0.653111	1.09835878094268e-05	0.000182293	0.175943	1.02509
ENSMUSG00000029859	Epha1	ENSMUST00000073387	chr6:42299826-42323267	v6.5	eed	OK	15.9709	8.478	-0.633296	4.33033	1.48888e-05	0.000128248	yes	173.071	216.334	129.809	0.60004	-0.736868	1.70463335684375e-05	0.000268572	2.42021	0.0809446
ENSMUSG00000060938	Rpl26	ENSMUST00000073471	chr11:68715084-68720491	v6.5	eed	OK	702.441	364.13	-0.657052	6.51596	7.22276e-11	1.13197e-09	yes	2100.98	2451.48	1750.49	0.714054	-0.485895	6.1755026145538e-05	0.000817511	0.219979	0.00531905
ENSMUSG00000067919	Gm13138	ENSMUST00000073676	chr4:146120856-146866310	v6.5	eed	OK	31.4318	53.7568	0.536649	-4.97094	6.66303e-07	7.01358e-06	yes	427.245	328.273	526.217	1.60299	0.680764	3.77153876274653e-06	7.03878825374157e-05	0.00547683	1.8306
ENSMUSG00000023022	Lima1	ENSMUST00000073691	chr15:99566022-99705859	v6.5	eed	OK	24.1756	48.7034	0.700403	-6.48801	8.69755e-11	1.35932e-09	yes	985.841	740.836	1230.85	1.66143	0.732425	5.87337476662793e-08	1.70136983552294e-06	0.00193285	0.242922
ENSMUSG00000031297	Slc7a3	ENSMUST00000073927	chrX:98274548-98281359	v6.5	eed	OK	128.657	53.485	-0.877749	6.22458	4.82847e-10	7.13147e-09	yes	606.653	801.166	412.14	0.514426	-0.958965	3.32124673272270e-13	2.51995323895608e-11	8.11358	1.87571
ENSMUSG00000063531	Sema3e	ENSMUST00000073957	chr5:14025275-14256689	v6.5	eed	OK	14.1615	6.35535	-0.801231	5.16815	2.36417e-07	2.66773e-06	yes	469.107	662.498	275.715	0.416175	-1.26474	4.15082041777733e-20	7.65156575603412e-18	5.22997	1.24674
ENSMUSG00000074221	Zfp568	ENSMUST00000074322	chr7:30768973-30813301	v6.5	eed	OK	54.9814	88.36	0.474424	-5.87707	4.17589e-09	5.66355e-08	yes	792.703	620.797	964.61	1.55382	0.635823	3.75999195901581e-06	7.02370308161708e-05	0.359511	3.40471
ENSMUSG00000041926	Rnpep	ENSMUST00000074357	chr1:137145137-137180661	v6.5	eed	OK	14.2211	30.0148	0.746967	-4.98269	6.27056e-07	6.67519e-06	yes	200.622	143.079	258.165	1.80436	0.851486	1.63794201150532e-06	3.33798589475339e-05	0.0503171	0.90263
ENSMUSG00000058013	Sept11	ENSMUST00000074733	chr5:93522482-93605473	v6.5	eed	OK	126.709	78.6951	-0.476308	6.1057	1.02352e-09	1.46939e-08	yes	2000.7	2422.59	1578.81	0.651703	-0.617713	2.74389160966006e-07	6.68130605127342e-06	1.09935	0.00045278
ENSMUSG00000061724	Gm2423	ENSMUST00000074863	chr13:13324424-13325162	v6.5	eed	OK	152.571	243.174	0.466149	-4.25866	2.05656e-05	0.000172409	yes	1638.23	1226.58	2049.87	1.67121	0.74089	2.64016243937864e-08	8.30325456748981e-07	0.484175	5.82914
ENSMUSG00000063754	Gm10136	ENSMUST00000075049	chr19:29064856-29122451	v6.5	eed	OK	451.578	256.011	-0.567528	5.29645	1.18077e-07	1.38214e-06	yes	4024.94	4509.22	3540.66	0.785205	-0.348859	0.00436378	0.0283198	3.51891	0.757686
ENSMUSG00000059288	Cdyl	ENSMUST00000075220	chr13:35751730-35965933	v6.5	eed	OK	23.1215	15.5653	-0.39572	2.78989	0.00527261	0.026349	yes	735.011	975.55	494.472	0.506865	-0.980326	3.74424875902320e-14	3.27961417489863e-12	1.84645	3.40406
ENSMUSG00000041775	Mapk1ip1	ENSMUST00000075667	chr7:146027505-146074740	v6.5	eed	OK	22.2203	13.5503	-0.494598	3.32665	0.000878961	0.00544358	yes	179.981	244.351	115.611	0.473136	-1.07967	5.83525585748129e-10	2.5948013560551e-08	0.101844	3.61708
ENSMUSG00000030722	Nfatc2ip	ENSMUST00000075671	chr7:133526367-133540251	v6.5	eed	OK	32.1442	51.1113	0.463772	-3.11326	0.00185031	0.0103361	yes	521.894	431.13	612.658	1.42105	0.50696	0.000410219	0.00411482	0.657593	2.06441
ENSMUSG00000045136	Tubb2b	ENSMUST00000075774	chr13:34218876-34222223	v6.5	eed	OK	78.7602	126.278	0.472079	-4.55004	5.36346e-06	4.97708e-05	yes	946.006	688.964	1203.05	1.74617	0.804195	5.39818535287941e-09	1.97225862966980e-07	0.267616	5.04279
ENSMUSG00000058230	Grlf1	ENSMUST00000075845	chr7:17079821-17200342	v6.5	eed	OK	36.9805	48.1547	0.264029	-3.29418	0.000987098	0.00602076	yes	1630.89	1430.39	1831.4	1.28035	0.356542	0.00670947	0.0397781	1.12657	1.43877
ENSMUSG00000003847	Nfat5	ENSMUST00000075922	chr8:109817369-109903417	v6.5	eed	OK	29.0863	14.1342	-0.72167	3.84555	0.000120282	0.000894112	yes	692.307	852.466	532.149	0.624247	-0.679812	2.83011881403041e-07	6.8583240778964e-06	0.159599	4.32142
ENSMUSG00000063972	Nr6a1	ENSMUST00000076275	chr2:38578889-38783208	v6.5	eed	OK	41.64	27.5779	-0.412048	3.15122	0.00162589	0.00926593	yes	1006.47	1209.19	803.745	0.664696	-0.589233	2.49779408151591e-06	4.87472522034827e-05	0.666551	0.0644725
ENSMUSG00000061468	Gm3724	ENSMUST00000077690	chr5:23606407-23667041	v6.5	eed	OK	39.5393	72.12	0.601035	-2.96544	0.00302254	0.0161336	yes	118.768	84.251	153.286	1.81939	0.863457	2.87879799463045e-05	0.000423154	0.198578	0.732505
ENSMUSG00000078499	Rex2	ENSMUST00000077751	chr4:145881314-145887868	v6.5	eed	OK	37.2998	66.8137	0.582921	-4.96756	6.77991e-07	7.12332e-06	yes	1794.69	1358.21	2231.16	1.64272	0.716087	3.97575708248929e-08	1.19300658972854e-06	0.0985251	0.0851614
ENSMUSG00000008475	Arpc5	ENSMUST00000077755	chr1:154613671-154622727	v6.5	eed	OK	56.0218	78.9239	0.342743	-2.7746	0.00552701	0.0273538	yes	474.802	377.283	572.322	1.51695	0.601178	3.87874665212912e-05	0.000547514	0.0902658	0.151101
ENSMUSG00000022822	Abcc5	ENSMUST00000077867	chr16:20331375-20426467	v6.5	eed	OK	39.8164	72.3925	0.597822	-3.40927	0.000651372	0.00419525	yes	349.548	232.905	466.19	2.00163	1.00117	2.06779160900835e-10	9.97718677067566e-09	0.233001	1.48912
ENSMUSG00000020099	Unc5b	ENSMUST00000077925	chr10:60225357-60294329	v6.5	eed	OK	9.6381	22.655	0.854658	-5.72948	1.00739e-08	1.32797e-07	yes	452.135	266.639	637.631	2.39136	1.25783	1.9986946508377e-16	2.31258380078167e-14	0.17253	0.446798
ENSMUSG00000029276	Glmn	ENSMUST00000078021	chr5:107924916-108117034	v6.5	eed	OK	21.3427	10.5528	-0.704314	3.83883	0.000123624	0.000915336	yes	173.784	227.077	120.491	0.53062	-0.91425	1.73998517613861e-07	4.46609043200717e-06	0.549638	0.398105
ENSMUSG00000032407	2610101N10Rik	ENSMUST00000078374	chr9:95357312-95412415	v6.5	eed	OK	48.9581	36.0523	-0.305995	3.21208	0.00131777	0.00772049	yes	1435.45	1602.55	1268.36	0.791462	-0.337409	0.00575906	0.03519	0.982492	2.39689
ENSMUSG00000059343	Aldoart1	ENSMUST00000078617	chr4:72511754-72513668	v6.5	eed	OK	133.33	91.9976	-0.371062	3.3521	0.000802017	0.00502775	yes	870.369	997.664	743.074	0.744814	-0.425049	0.000735196	0.00666566	1.84765	0.221604
ENSMUSG00000022995	Enah	ENSMUST00000078719	chr1:183834575-183950111	v6.5	eed	OK	226.272	160.565	-0.343037	5.02098	5.14073e-07	5.5457e-06	yes	4396.82	4952.72	3840.91	0.775516	-0.366772	0.00267449	0.0190419	0.153363	0.435679
ENSMUSG00000040761	Spen	ENSMUST00000078886	chr4:141000568-141094512	v6.5	eed	OK	33.7017	76.3296	0.817512	-8.77629	0	0	yes	2048.5	1137.7	2959.3	2.60111	1.37913	1.90977053598951e-24	5.0292070910251e-22	5.70687	4.3079
ENSMUSG00000059195	Gm12715	ENSMUST00000079345	chr4:103229693-103245771	v6.5	eed	OK	774.727	980.071	0.235114	-13.2636	0	0	yes	14059.5	11595.9	16523.1	1.42491	0.51087	0.000269893	0.00290482	0.323202	0.256174
ENSMUSG00000027878	Notch2	ENSMUST00000079812	chr3:97817460-97954290	v6.5	eed	OK	9.08621	12.9011	0.350551	-3.11631	0.00183133	0.0102503	yes	583.777	503.38	664.174	1.31943	0.399914	0.00407092	0.0267923	0.115331	0.666568
ENSMUSG00000063410	Stk24	ENSMUST00000079817	chr14:121685564-121778556	v6.5	eed	OK	49.4614	36.2632	-0.310388	2.79567	0.00517925	0.0259284	yes	605.517	683.929	527.105	0.770702	-0.375756	0.00513025	0.0322016	0.423705	1.4368
ENSMUSG00000029249	Rest	ENSMUST00000080359	chr5:77694515-77715457	v6.5	eed	OK	105.968	76.7716	-0.322306	3.12498	0.00177815	0.0100123	yes	2412.74	2687.26	2138.22	0.795687	-0.329728	0.0067193	0.0398243	1.00871	0.526667
ENSMUSG00000029267	Mtf2	ENSMUST00000081567	chr5:108494692-108561639	v6.5	eed	OK	133.543	104.92	-0.241217	3.87799	0.000105324	0.000787068	yes	1977.03	2289.94	1664.12	0.726711	-0.460545	0.000164642	0.00191236	1.86686	0.0683538
ENSMUSG00000062070	Pgk1	ENSMUST00000081593	chrX:103382438-103399038	v6.5	eed	OK	302.977	148.005	-0.716413	6.75655	1.41318e-11	2.32454e-10	yes	2334.95	3069.11	1600.79	0.521582	-0.939035	1.95465072486945e-15	2.00683247649920e-13	7.40883	0.0633749
ENSMUSG00000054199	Gon4l	ENSMUST00000081695	chr3:88639152-88883295	v6.5	eed	OK	36.6057	29.8596	-0.203698	2.5284	0.0114583	0.0499984	yes	1783.26	2082.2	1484.33	0.712869	-0.488291	5.84482811729577e-05	0.000779205	0.0347249	0.147631
ENSMUSG00000037885	Stk35	ENSMUST00000082067	chr2:129626252-129658019	v6.5	eed	OK	12.7249	20.647	0.484009	-3.54334	0.000395086	0.00266955	yes	449.253	335.301	563.206	1.6797	0.748207	3.65483298177229e-07	8.59744339671023e-06	0.126558	0.0523846
ENSMUSG00000063884	Ptcd3	ENSMUST00000082094	chr6:71830641-71858756	v6.5	eed	OK	70.275	52.666	-0.288446	2.73612	0.00621682	0.0300045	yes	1124.4	1310.69	938.111	0.715737	-0.482499	0.000106741	0.00131735	0.180391	0.000315508
ENSMUSG00000070327	Rnf213	ENSMUST00000082107	chr11:119254413-119348732	v6.5	eed	OK	12.3007	20.0478	0.488463	-4.37861	1.19438e-05	0.000104476	yes	24.5683	15.4135	33.7231	2.18789	1.12954	0.00262428	0.018775	0.00355352	0.0912184
ENSMUSG00000051176	Zfp42	ENSMUST00000082120	chr8:44380421-44392363	v6.5	eed	OK	173.691	280.451	0.479124	-4.76809	1.85977e-06	1.85386e-05	yes	2087.98	1573.69	2602.27	1.65361	0.725619	1.88530482672699e-08	6.11905518971585e-07	2.03821	1.1056
ENSMUSG00000059436	Max	ENSMUST00000082136	chr12:78038255-78063235	v6.5	eed	OK	45.3737	64.7308	0.355305	-3.31087	0.000930063	0.00572862	yes	646.853	529.655	764.05	1.44254	0.528615	0.000144763	0.00171085	0.0106267	0.116414
ENSMUSG00000020802	Ube2o	ENSMUST00000082152	chr11:116399053-116442761	v6.5	eed	OK	26.4656	16.2393	-0.488414	4.07715	4.55909e-05	0.000357752	yes	475.476	579.596	371.357	0.640716	-0.642243	3.00083883059628e-06	5.75538039041934e-05	0.230009	0.155361
ENSMUSG00000043889	Gm8399	ENSMUST00000082300	chr13:81096925-81772153	v6.5	eed	OK	409.892	555.216	0.303464	-2.58714	0.00967769	0.0435072	yes	4401.46	3574.05	5228.86	1.46301	0.548936	2.43834106383928e-05	0.000365837	0.471687	1.13252
ENSMUSG00000042808	Gpx2	ENSMUST00000082431	chr12:77866524-78022399	v6.5	eed	OK	5.17491	31.0845	1.79289	-7.39265	1.43885e-13	2.6443e-12	yes	89.2995	25.676	152.923	5.95587	2.57431	5.70495015553938e-23	1.34904607045377e-20	0.109488	0.0529463
ENSMUSG00000065353	Snora73b	ENSMUST00000083419	chr4:131887833-131909601	v6.5	eed	OK	125.665	54.2392	-0.840218	3.52443	0.000424396	0.00285052	yes	98.3526	120.909	75.7967	0.626893	-0.673709	0.00129536	0.0106406	2.12586	2.02904
ENSMUSG00000028961	Pgd	ENSMUST00000084124	chr4:148524099-148540880	v6.5	eed	OK	84.099	132.47	0.454359	-4.60366	4.15125e-06	3.97646e-05	yes	969.29	721.974	1216.61	1.68511	0.752843	2.71718050201484e-08	8.50207223420114e-07	0.0471368	0.587287
ENSMUSG00000066270	Gm10157	ENSMUST00000084813	chr9:118515807-118835387	v6.5	eed	OK	112.648	177.804	0.456415	-3.01581	0.00256292	0.0139172	yes	388.565	312.393	464.737	1.48767	0.573052	0.000165339	0.00191934	0.381506	3.82549
ENSMUSG00000042029	Ncapg2	ENSMUST00000084828	chr12:117643572-117702004	v6.5	eed	OK	12.5969	18.6508	0.392434	-3.43185	0.000599477	0.00389212	yes	491.207	401.581	580.833	1.44637	0.532432	0.000205857	0.00231644	0.512707	0.0263164
ENSMUSG00000029622	Arpc1b	ENSMUST00000085679	chr5:145875083-145901107	v6.5	eed	OK	60.7591	92.2231	0.417294	-3.62962	0.000283834	0.00198931	yes	381.719	302.288	461.15	1.52553	0.609313	5.34833834059895e-05	0.000720715	0.182631	0.186021
ENSMUSG00000066632	Pgk1-rs7	ENSMUST00000085735	chr12:10905793-10907047	v6.5	eed	OK	479.566	239.049	-0.696211	6.21746	5.05265e-10	7.42371e-09	yes	3906.68	5073.25	2740.11	0.54011	-0.888674	6.67499252578818e-14	5.61038309610522e-12	5.27588	0.0176917
ENSMUSG00000066643	Wdr35	ENSMUST00000085745	chr12:8980697-9035653	v6.5	eed	OK	20.258	33.2512	0.49554	-4.89012	1.00774e-06	1.03565e-05	yes	409.593	333.189	485.997	1.45862	0.544605	0.000242291	0.00265603	0.400191	0.430143
ENSMUSG00000066652	Lefty2	ENSMUST00000085797	chr1:182823238-182829234	v6.5	eed	OK	16.9527	77.3212	1.51754	-10.112	0	0	yes	491.631	145.754	837.509	5.74606	2.52257	4.09542115055557e-50	6.64351028200824e-47	1.02149	1.0214
ENSMUSG00000055936	AU015836	ENSMUST00000088107	chrX:91213997-91220809	v6.5	eed	OK	92.9971	66.6288	-0.333432	3.00948	0.00261692	0.0141695	yes	642.509	740.612	544.406	0.735077	-0.444033	0.000900299	0.00791056	6.71765	0.801838
ENSMUSG00000045216	Hs6st1	ENSMUST00000088174	chr1:36125244-36163291	v6.5	eed	OK	30.743	73.2443	0.868138	-8.09127	6.66134e-16	1.34707e-14	yes	1035.72	663.712	1407.73	2.12099	1.08474	4.77340472103119e-15	4.65903830948398e-13	0.102076	1.61608
ENSMUSG00000067851	Arfgef1	ENSMUST00000088615	chr1:10127651-10222751	v6.5	eed	OK	19.4146	28.0232	0.367005	-2.61411	0.00894607	0.0408033	yes	621.571	536.086	707.056	1.31892	0.399358	0.00364751	0.0245199	0.315737	2.28742
ENSMUSG00000021952	Xpo4	ENSMUST00000089482	chr14:58201107-58283793	v6.5	eed	OK	42.1707	31.7602	-0.283512	2.57203	0.0101105	0.0449515	yes	784.33	883.067	685.594	0.776378	-0.365168	0.00471328	0.0301134	0.849781	0.39439
ENSMUSG00000053754	Chd8	ENSMUST00000089752	chr14:52817176-52857466	v6.5	eed	OK	74.906	45.904	-0.489682	4.2798	1.87059e-05	0.000157992	yes	1361.34	1565.62	1157.07	0.739046	-0.436264	0.000342284	0.00352448	1.02276	0.481794
ENSMUSG00000050240	Hic2	ENSMUST00000090190	chr16:17233679-17263522	v6.5	eed	OK	20.224	35.0832	0.550856	-5.02832	4.94806e-07	5.3998e-06	yes	781.673	554.401	1008.95	1.81989	0.863848	4.39532646852889e-10	2.00619321629662e-08	0.100797	0.000313932
ENSMUSG00000068739	Sars	ENSMUST00000090553	chr3:108227782-108248127	v6.5	eed	OK	138.017	173.812	0.230596	-2.54447	0.0109445	0.0480908	yes	912.453	791.8	1033.11	1.30476	0.383781	0.00412105	0.0270608	0.0283323	0.562334
ENSMUSG00000070934	Rraga	ENSMUST00000091064	chr4:86221576-86223185	v6.5	eed	OK	98.7551	70.7316	-0.333751	3.00148	0.00268669	0.0145195	yes	517.456	589.699	445.214	0.754985	-0.405481	0.00278915	0.0197095	0.843394	1.78111
ENSMUSG00000069008	Gm5537	ENSMUST00000091117	chr3:57906915-57908169	v6.5	eed	OK	479.566	239.049	-0.696211	6.21746	5.05265e-10	7.4431e-09	yes	3895.62	5058.51	2732.73	0.540224	-0.888369	6.8032732739861e-14	5.71228459606355e-12	5.27137	0.0168197
ENSMUSG00000069049	Eif2s3y	ENSMUST00000091197	chrY:346985-365290	v6.5	eed	OK	44.4731	74.633	0.517697	-3.12385	0.00178501	0.0100309	yes	407.14	317.351	496.929	1.56587	0.646961	1.43602170279637e-05	0.000229959	0.033704	0.00947033
ENSMUSG00000069114	Zbtb10	ENSMUST00000091353	chr3:9250601-9285333	v6.5	eed	OK	12.9153	44.5759	1.23878	-11.8567	0	0	yes	355.163	151.924	558.402	3.67554	1.87795	3.53188426760516e-29	1.37065837828319e-26	2.30218	5.75729
ENSMUSG00000074832	2410141K09Rik	ENSMUST00000091541	chr13:66519180-66534831	v6.5	eed	OK	3.20488	27.0283	2.13221	-3.17824	0.00148173	0.00852185	yes	401.46	256.86	546.059	2.12591	1.08808	2.64528940150062e-12	1.77613226876088e-10	0.00259624	2.86906
ENSMUSG00000071793	2610005L07Rik	ENSMUST00000092138	chr8:19858190-20020413	v6.5	eed	OK	54.8931	35.4411	-0.437517	4.59757	4.27457e-06	4.07384e-05	yes	276.089	377.996	174.181	0.460802	-1.11778	4.22892971913182e-13	3.18481207603587e-11	1.50358	0.0140978
ENSMUSG00000066007	Zfp600	ENSMUST00000092750	chr4:146120856-146866310	v6.5	eed	OK	33.2221	55.9971	0.522085	-4.90377	9.40163e-07	9.71502e-06	yes	2793.31	2408.35	3178.27	1.31969	0.400199	0.00154371	0.0122274	0.142569	0.461213
ENSMUSG00000037674	Rfx7	ENSMUST00000093820	chr9:72380046-72470744	v6.5	eed	OK	37.6851	24.3934	-0.434954	3.74481	0.00018053	0.00130083	yes	736.089	873.596	598.582	0.685193	-0.545417	2.27162047489460e-05	0.0003451	0.263447	0.0531708
ENSMUSG00000070436	Serpinh1	ENSMUST00000094154	chr7:106493884-106501740	v6.5	eed	OK	35.034	86.9168	0.908631	-8.35342	0	0	yes	567.885	310.882	824.889	2.65338	1.40783	1.68667445369274e-21	3.53499943836084e-19	0.242126	14.2925
ENSMUSG00000032477	Cdc25a	ENSMUST00000094324	chr9:109778082-109796392	v6.5	eed	OK	33.9011	48.3393	0.354799	-3.05765	0.00223078	0.0122911	yes	617.202	511.336	723.067	1.41407	0.499856	0.00033763	0.00349074	0.0374491	0.0386024
ENSMUSG00000039159	Ube2h	ENSMUST00000094543	chr6:30161288-30254539	v6.5	eed	OK	8.45771	17.3249	0.717067	-3.21166	0.00131972	0.00772391	yes	251.398	170.808	331.988	1.94363	0.958754	7.61649529167912e-09	2.71069028790172e-07	0.22818	4.37477
ENSMUSG00000070733	Fryl	ENSMUST00000094700	chr5:73411429-73647857	v6.5	eed	OK	23.2809	12.7064	-0.605526	3.12899	0.0017541	0.00991646	yes	583.576	702.452	464.699	0.661539	-0.596102	9.72130698118187e-06	0.000163824	1.54109	0.0164543
ENSMUSG00000035873	Pawr	ENSMUST00000095313	chr10:107769244-107851447	v6.5	eed	OK	32.2081	57.4643	0.578947	-4.56828	4.91733e-06	4.63165e-05	yes	524.331	400.867	647.796	1.61599	0.692417	1.41814680726360e-06	2.93729492825187e-05	0.0439582	0.0965405
ENSMUSG00000024012	Mtch1	ENSMUST00000095427	chr17:29469016-29484849	v6.5	eed	OK	96.0456	141.593	0.388133	-3.39664	0.000682195	0.00436388	yes	482.773	413.11	552.436	1.33726	0.419281	0.00405313	0.0267034	2.16669	0.10208
ENSMUSG00000069170	Gpr98	ENSMUST00000095585	chr13:81096925-81772153	v6.5	eed	OK	16.4336	10.7141	-0.42777	2.97574	0.00292279	0.0156604	yes	145.671	179.523	111.819	0.622865	-0.683009	0.000159164	0.00185696	2.02864	0.193484
ENSMUSG00000021395	Spin1	ENSMUST00000095797	chr13:51196266-51247915	v6.5	eed	OK	89.4803	118.335	0.279499	-3.24236	0.00118544	0.00707003	yes	1054.55	858.899	1250.2	1.45559	0.541602	6.2874706940964e-05	0.000830977	0.208825	5.13924
ENSMUSG00000041245	Wnk3-ps	ENSMUST00000096285	chrX:147632682-147754695	v6.5	eed	OK	16.0132	22.2671	0.329696	-2.81262	0.00491401	0.0247543	yes	2309.45	1947.45	2671.45	1.37177	0.456039	0.000384848	0.00389598	0.00232493	1.24767
ENSMUSG00000022390	Zc3h7b	ENSMUST00000096328	chr15:81575277-81626699	v6.5	eed	OK	22.792	15.4976	-0.385721	3.19842	0.00138184	0.00802091	yes	401.072	462.815	339.328	0.733184	-0.447753	0.00165722	0.0129255	1.04665	0.928794
ENSMUSG00000071796	6820431F20Rik	ENSMUST00000096485	chr8:19858190-20020413	v6.5	eed	OK	60.6735	44.9858	-0.299161	3.47949	0.000502362	0.003315	yes	881.982	1019.03	744.933	0.731021	-0.452015	0.000497087	0.0048216	0.439292	1.08186
ENSMUSG00000068566	Myadm	ENSMUST00000096744	chr7:3289038-3299346	v6.5	eed	OK	64.6592	88.6499	0.315564	-3.20102	0.00136944	0.00795712	yes	913.734	728.847	1098.62	1.50734	0.592007	8.0173442337111e-06	0.00013821	0.218348	2.0175
ENSMUSG00000075706	Gpx4	ENSMUST00000097227	chr10:79509910-79519184	v6.5	eed	OK	734.87	446.417	-0.498442	5.53801	3.05932e-08	3.8357e-07	yes	874.125	1026.32	721.935	0.703424	-0.507534	5.45221158500731e-05	0.000731795	0.0127734	1.75277
ENSMUSG00000073639	Rab18	ENSMUST00000097680	chr18:6765197-6790320	v6.5	eed	OK	39.8237	63.574	0.467743	-4.16223	3.15152e-05	0.000254013	yes	496.058	348.356	643.759	1.84799	0.885957	3.00098789385745e-09	1.15382836000317e-07	1.06838	2.25295
ENSMUSG00000078502	Gm13212	ENSMUST00000097794	chr4:145100661-145301871	v6.5	eed	OK	6.32456	12.5176	0.682698	-3.95367	7.69619e-05	0.000585991	yes	541.146	438.007	644.285	1.47095	0.556746	9.90313679953969e-05	0.00123275	3.96974005680643e-07	0.248145
ENSMUSG00000053062	Jam2	ENSMUST00000098407	chr16:84774367-84826173	v6.5	eed	OK	20.6096	58.4681	1.04272	-6.33929	2.30826e-10	3.48214e-09	yes	244.782	120.266	369.298	3.07067	1.61855	5.02753217374304e-20	9.24666909478739e-18	1.00282	0.648905
ENSMUSG00000019437	Tlcd1	ENSMUST00000098545	chr11:77990212-77997086	v6.5	eed	OK	37.4502	16.8379	-0.799381	5.47897	4.27799e-08	5.24704e-07	yes	96.141	118.584	73.6983	0.621487	-0.686203	0.00101443	0.00871511	0.176786	0.0357821
ENSMUSG00000056394	Lig1	ENSMUST00000098814	chr7:13844315-13896774	v6.5	eed	OK	57.5613	92.8189	0.477799	-4.91212	9.00972e-07	9.32713e-06	yes	912.084	758.108	1066.06	1.40621	0.491815	0.000282138	0.00301184	0.0126072	2.89106
ENSMUSG00000031600	Vps37a	ENSMUST00000098817	chr8:41509168-41720146	v6.5	eed	OK	14.7995	10.0752	-0.384516	2.54137	0.0110419	0.0483684	yes	309.112	352.554	265.67	0.753558	-0.40821	0.00726436	0.0423371	0.0941844	0.424542
ENSMUSG00000074656	Eif2s2	ENSMUST00000099173	chr2:154616831-154876748	v6.5	eed	OK	164.192	96.3637	-0.532908	5.2703	1.36198e-07	1.5844e-06	yes	2110.34	2511.59	1709.09	0.680484	-0.555366	4.16315821261057e-06	7.67954513228635e-05	3.07525	1.76215
ENSMUSG00000024812	Tjp2	ENSMUST00000099558	chr19:24169012-24299444	v6.5	eed	OK	100.81	76.7053	-0.27327	2.6492	0.00806824	0.0375276	yes	2250.44	2537.82	1963.07	0.773529	-0.370473	0.00222435	0.0163999	0.391132	0.0621527
ENSMUSG00000039242	B3galnt2	ENSMUST00000099747	chr13:14046940-14131905	v6.5	eed	OK	10.5068	6.92615	-0.416716	2.68784	0.0071915	0.0340675	yes	256.664	302.559	210.769	0.69662	-0.521556	0.00084272	0.00749229	0.509265	0.233704
ENSMUSG00000019849	Prep	ENSMUST00000099858	chr10:44787011-44878803	v6.5	eed	OK	32.4522	46.1871	0.352932	-3.09214	0.00198717	0.0110026	yes	510.016	409.391	610.642	1.49159	0.576847	8.56735345490447e-05	0.0010856	1.01063	1.76309
ENSMUSG00000075232	Amd1	ENSMUST00000099945	chr10:40007264-40021992	v6.5	eed	OK	42.6838	59.9658	0.339957	-3.21786	0.00129152	0.00761419	yes	1142.04	909.541	1374.53	1.51124	0.59573	8.82575434767925e-06	0.00015061	1.41184	0.25398
ENSMUSG00000005354	Txn2	ENSMUST00000100486	chr15:77745476-77759436	v6.5	eed	OK	65.1465	89.7968	0.32091	-2.91052	0.00360824	0.0188847	yes	143.016	116.57	169.462	1.45374	0.539772	0.00443085	0.028661	0.0585413	0.574781
ENSMUSG00000071226	Cecr2	ENSMUST00000100993	chr6:120616386-120721208	v6.5	eed	OK	43.0666	26.3151	-0.492607	3.60796	0.000308615	0.00214964	yes	641.354	789.287	493.42	0.625147	-0.677733	2.45984777403138e-07	6.05694575300276e-06	0.495237	0.0122071
ENSMUSG00000072872	Rybp	ENSMUST00000101118	chr6:100178559-100237435	v6.5	eed	OK	62.2552	91.0308	0.379955	-3.81812	0.00013447	0.000989152	yes	1681.92	1345.87	2017.97	1.49937	0.58436	7.51210191560215e-06	0.000130303	0.00472763	1.6513
ENSMUSG00000020451	Limk2	ENSMUST00000101638	chr11:3244258-3309192	v6.5	eed	OK	31.545	83.8113	0.977153	-5.14847	2.62614e-07	2.93399e-06	yes	688.324	410.783	965.865	2.35128	1.23344	1.48846564682394e-17	1.94096398952160e-15	0.135541	0.0684902
ENSMUSG00000041870	Ankrd13a	ENSMUST00000102578	chr5:115177415-115256209	v6.5	eed	OK	13.2036	24.8927	0.634083	-4.98003	6.35728e-07	6.75476e-06	yes	436.842	353.076	520.608	1.47449	0.560218	0.000125716	0.00151499	0.224131	0.0217444
ENSMUSG00000018340	Anxa6	ENSMUST00000102727	chr11:54792609-54846947	v6.5	eed	OK	32.3629	51.4188	0.46299	-3.60782	0.000308783	0.00214551	yes	467.899	357.628	578.17	1.61668	0.693033	2.46287941956056e-06	4.81237501424085e-05	0.00778284	0.383387
ENSMUSG00000028530	Jak1	ENSMUST00000102781	chr4:100741587-100937887	v6.5	eed	OK	23.6177	34.1396	0.368461	-2.65162	0.00801063	0.0373829	yes	464.468	367.91	561.027	1.5249	0.608719	2.98889445962657e-05	0.000437119	0.0461674	0.0622424
ENSMUSG00000076441	Ass1	ENSMUST00000102840	chr2:31325726-31376192	v6.5	eed	OK	24.8598	59.5933	0.874292	-4.57941	4.6628e-06	4.39925e-05	yes	472.111	256.451	687.771	2.68187	1.42324	1.98140492494053e-20	3.76369489594851e-18	0.211927	0.0200126
ENSMUSG00000020321	Mdh1	ENSMUST00000102874	chr11:21456789-21798992	v6.5	eed	OK	88.7825	116.408	0.270911	-2.63073	0.00852011	0.0392732	yes	443.973	359.877	528.069	1.46736	0.553225	0.000209937	0.00235855	0.530614	0.905318
ENSMUSG00000020782	Llgl2	ENSMUST00000103032	chr11:115685362-115717094	v6.5	eed	OK	44.5922	74.9186	0.518843	-3.24852	0.00116008	0.00694818	yes	515.44	343.108	687.772	2.00453	1.00327	1.14494105718258e-11	6.98233264714451e-10	0.599669	0.27814
ENSMUSG00000038914	Dido1	ENSMUST00000103055	chr2:180392668-180444704	v6.5	eed	OK	56.0893	41.8822	-0.292084	3.74472	0.000180592	0.00129962	yes	921.713	1025.65	817.779	0.797331	-0.32675	0.0081735	0.0463015	2.46076	1.02139
ENSMUSG00000004040	Stat3	ENSMUST00000103114	chr11:100720664-100800854	v6.5	eed	OK	14.0018	30.5461	0.780048	-4.51315	6.38728e-06	5.86922e-05	yes	405.134	334.356	475.913	1.42337	0.509312	0.000724759	0.00659314	1.10112	0.119869
ENSMUSG00000078238	Gm12854	ENSMUST00000105036	chr4:115739569-115747676	v6.5	eed	OK	146.696	235.07	0.471519	-3.21078	0.00132376	0.00773155	yes	290.534	233.312	347.757	1.49053	0.575823	0.000270613	0.0029118	0.635246	0.283233
ENSMUSG00000048756	Foxo3	ENSMUST00000105502	chr10:41901646-41996561	v6.5	eed	OK	9.73852	15.0995	0.438576	-3.35497	0.000793726	0.00498686	yes	456.543	378.643	534.443	1.41147	0.4972	0.000842556	0.00749166	2.3402	0.72333
ENSMUSG00000078532	Nkain1	ENSMUST00000105993	chr4:130125704-130169623	v6.5	eed	OK	25.7338	40.5971	0.45589	-3.79316	0.000148743	0.00108565	yes	432.399	327.811	536.987	1.6381	0.712025	1.64442915249690e-06	3.34868200175423e-05	0.712508	0.734918
ENSMUSG00000039068	Zzz3	ENSMUST00000106105	chr3:152058436-152344396	v6.5	eed	OK	20.1086	39.9837	0.687325	-7.94329	1.9984e-15	3.98409e-14	yes	338.972	280.812	397.132	1.41423	0.500015	0.00116903	0.00980384	0.0688987	0.103332
ENSMUSG00000030541	Idh2	ENSMUST00000107384	chr7:87239731-87260278	v6.5	eed	OK	45.8295	70.2818	0.427586	-3.12152	0.00179923	0.0101007	yes	383.764	290.73	476.798	1.64	0.713696	4.46752757312512e-06	8.18145617359687e-05	2.00034	3.87035
ENSMUSG00000030609	Aen	ENSMUST00000107421	chr7:86040739-86056095	v6.5	eed	OK	46.4184	92.6162	0.690768	-5.53515	3.10966e-08	3.89018e-07	yes	671.985	448.216	895.755	1.99849	0.99891	3.5716342690761e-12	2.33999744693452e-10	0.894909	0.52277
ENSMUSG00000002068	Ccne1	ENSMUST00000108023	chr7:38883002-38892553	v6.5	eed	OK	142.226	106.704	-0.287355	2.70662	0.00679712	0.032472	yes	800.041	898.679	701.403	0.780481	-0.357564	0.00402549	0.0265429	3.72481	1.71799
ENSMUSG00000047213	Ythdf3	ENSMUST00000108345	chr3:16083182-16117035	v6.5	eed	OK	43.4621	55.4119	0.242907	-2.91913	0.00351007	0.0184051	yes	971.516	847.723	1095.31	1.29206	0.369672	0.00552275	0.0340048	0.00668231	0.623188
ENSMUSG00000078915	Hsp25-ps1	ENSMUST00000109187	chr13:45173866-45176591	v6.5	eed	OK	134.023	245.013	0.603298	-5.13092	2.8833e-07	3.19599e-06	yes	529.479	341.5	717.457	2.1009	1.07101	7.05254330182695e-13	5.19550167727413e-11	0.315699	3.23271
ENSMUSG00000053838	Nudcd3	ENSMUST00000109805	chr11:6005693-6100418	v6.5	eed	OK	34.6106	46.1613	0.287981	-3.51041	0.000447419	0.00298738	yes	456.181	385.3	527.062	1.36793	0.451992	0.00199788	0.0150279	0.0820703	0.0148371
ENSMUSG00000052446	Zfp961	ENSMUST00000109997	chr8:74474936-74533525	v6.5	eed	OK	39.6627	69.7322	0.56425	-2.65074	0.00803145	0.0374182	yes	368.322	294.211	442.432	1.50379	0.588603	0.00010244	0.00127066	0.096487	0.0540914
ENSMUSG00000026547	Tagln2	ENSMUST00000111228	chr1:174430177-174437511	v6.5	eed	OK	105.64	188.073	0.576791	-5.98741	2.13204e-09	2.97012e-08	yes	437.76	311.347	564.174	1.81204	0.857618	8.53639738360255e-09	2.99860829530801e-07	0.655508	0.0315315
ENSMUSG00000044285	Gm1821	ENSMUST00000111388	chr14:46703800-46704490	v6.5	eed	OK	643.265	1182.16	0.608538	-5.89497	3.74743e-09	5.107e-08	yes	4187.09	2922.52	5451.65	1.86539	0.899479	8.91128676973413e-12	5.50903626986559e-10	0.0109642	2.16848
ENSMUSG00000054434	Tmem120b	ENSMUST00000111619	chr5:123497381-123700140	v6.5	eed	OK	2.3799	12.8959	1.68985	-5.9584	2.54726e-09	3.52246e-08	yes	51.3959	36.152	66.6398	1.84332	0.882309	0.00119749	0.0100038	0.0111955	1.83839
ENSMUSG00000032481	Smarcc1	ENSMUST00000111966	chr9:110034540-110142682	v6.5	eed	OK	111.835	87.264	-0.248089	2.84878	0.00438871	0.0225511	yes	918.085	1025.93	810.236	0.789754	-0.340524	0.0062478	0.0376124	1.32334	0.892086
ENSMUSG00000056234	Ncoa4	ENSMUST00000111994	chr14:32973050-32993041	v6.5	eed	OK	38.2959	63.4598	0.505065	-3.81759	0.000134764	0.000990021	yes	778.034	592.991	963.078	1.6241	0.699641	3.9573765156771e-07	9.24744603313322e-06	0.31094	2.33937
ENSMUSG00000071708	Sms	ENSMUST00000112529	chrX:153881786-153930219	v6.5	eed	OK	62.2864	27.3104	-0.824475	6.78432	1.16631e-11	1.9411e-10	yes	618.21	830.455	405.965	0.488847	-1.03255	2.99978518839132e-15	3.01125713917366e-13	0.918464	0.390477
ENSMUSG00000041688	Amot	ENSMUST00000112835	chrX:141880967-141939724	v6.5	eed	OK	7.52594	22.3593	1.08889	-6.59454	4.26583e-11	6.85693e-10	yes	314.269	140.079	488.46	3.48704	1.802	5.53664436144821e-26	1.63298795459165e-23	0.494015	0.78322
ENSMUSG00000030022	Adamts9	ENSMUST00000113438	chr6:92722692-93222883	v6.5	eed	OK	4.37814	14.624	1.20604	-7.70093	1.35447e-14	2.62609e-13	yes	331.999	186.59	477.407	2.55858	1.35534	8.69546916346835e-17	1.05423140266032e-14	0.604289	0.681325
ENSMUSG00000059486	Kbtbd2	ENSMUST00000114321	chr6:56727517-56747807	v6.5	eed	OK	21.5888	43.4284	0.698937	-3.91135	9.1781e-05	0.00069136	yes	445.082	371.977	518.187	1.39306	0.478259	0.00113481	0.0095729	0.00726919	0.679777
ENSMUSG00000079553	Kifc1	ENSMUST00000114361	chr17:34012612-34027578	v6.5	eed	OK	37.332	59.7288	0.469963	-3.69234	0.000222202	0.00157101	yes	656.692	502.703	810.681	1.61265	0.68943	9.25953568018331e-07	2.00542504535110e-05	0.126339	0.28982
ENSMUSG00000079575	Rbpsuh-rs3	ENSMUST00000114639	chr6:45010059-47251368	v6.5	eed	OK	102.848	166.644	0.482609	-4.55499	5.23883e-06	4.88553e-05	yes	1243.6	943.216	1543.99	1.63694	0.711005	7.3499698627995e-08	2.07428220459918e-06	1.36097	0.992425
ENSMUSG00000024597	Slc12a2	ENSMUST00000115366	chr18:58038331-58106475	v6.5	eed	OK	14.0644	21.0995	0.405601	-3.59692	0.000322005	0.00222097	yes	504.908	376.703	633.112	1.68067	0.749033	2.97475767330801e-07	7.16814082365834e-06	0.264677	0.0156539
ENSMUSG00000023883	Phf10	ENSMUST00000115639	chr17:15080188-15129820	v6.5	eed	OK	53.0547	18.9229	-1.03095	8.69978	0	0	yes	954.26	1209.94	698.582	0.577369	-0.792433	3.08512257449283e-10	1.44475292664284e-08	0.113505	0.00332385
ENSMUSG00000074994	Qser1	ENSMUST00000117237	chr2:104594951-104656853	v6.5	eed	OK	37.1931	24.5742	-0.414424	4.06302	4.84427e-05	0.000378551	yes	1240.24	1456.65	1023.83	0.702868	-0.508674	3.46575402828268e-05	0.000496738	3.0919	0.114465
ENSMUSG00000081037	Gm13929	ENSMUST00000117553	chr2:111840336-111841461	v6.5	eed	OK	79.6721	119.232	0.403151	-3.49012	0.000482806	0.00320093	yes	423.798	334.855	512.74	1.53123	0.614691	3.9100204863855e-05	0.000551352	0.168087	1.75441
ENSMUSG00000049971	Glt1d1	ENSMUST00000118139	chr5:128076033-128189124	v6.5	eed	OK	11.4788	5.80217	-0.682266	4.02826	5.61905e-05	0.000434879	yes	365.414	528.65	202.178	0.382442	-1.38669	1.58983607801643e-21	3.38451481500877e-19	0.317816	1.59378
ENSMUSG00000000563	Atp5f1	ENSMUST00000118209	chr3:105745615-105790341	v6.5	eed	OK	128.154	170.289	0.284267	-3.56196	0.000368096	0.00250821	yes	1039.18	907.382	1170.98	1.29051	0.36794	0.00522152	0.032603	0.0509345	0.179431
ENSMUSG00000083833	Gm13841	ENSMUST00000118829	chr5:116251567-116252219	v6.5	eed	OK	470.482	764.355	0.485274	-4.87471	1.08968e-06	1.11579e-05	yes	2882.11	2345.82	3418.39	1.45722	0.543223	2.20288972898301e-05	0.000335791	0.359458	1.81976
ENSMUSG00000081302	Gm12020	ENSMUST00000119030	chr11:18225632-18227674	v6.5	eed	OK	71.99	96.6968	0.295053	-2.67558	0.00746011	0.0351042	yes	671.293	556.553	786.033	1.41232	0.498069	0.000385874	0.00390054	0.192303	1.77738
ENSMUSG00000081272	Gm13509	ENSMUST00000119733	chr2:48669628-49177804	v6.5	eed	OK	63.8732	96.7894	0.415638	-3.61457	0.000300851	0.00210074	yes	678.639	526.307	830.972	1.57887	0.658896	2.44697640081485e-06	4.78475913437058e-05	0.0735918	0.227385
ENSMUSG00000041328	Pcf11	ENSMUST00000119954	chr7:99792221-99818443	v6.5	eed	OK	25.766	34.8845	0.302985	-2.6758	0.00745519	0.0351103	yes	701.066	599.843	802.289	1.3375	0.419536	0.00221415	0.0163425	1.46755	2.59367
ENSMUSG00000083327	Vcp-rs	ENSMUST00000120233	chrX:101475995-101609195	v6.5	eed	OK	128.98	171.954	0.287573	-2.81512	0.00487595	0.0246286	yes	2026.23	1732.16	2320.31	1.33955	0.421746	0.00117436	0.0098441	1.42267	0.549792
ENSMUSG00000022962	Gart	ENSMUST00000120450	chr16:91611712-91647197	v6.5	eed	OK	162.557	126.498	-0.250807	3.42549	0.00061369	0.00396614	yes	1002.29	1122.3	882.281	0.786133	-0.347154	0.00522249	0.0326046	0.318954	0.62305
ENSMUSG00000084364	Gm15801	ENSMUST00000120920	chr19:40624746-40662953	v6.5	eed	OK	29.673	50.7847	0.537356	-2.77965	0.00544174	0.0270505	yes	306.387	241.581	371.194	1.53652	0.619666	9.37561264795936e-05	0.00117353	0.10252	0.65402
ENSMUSG00000083396	Gm15542	ENSMUST00000121585	chr7:148042855-148084542	v6.5	eed	OK	156.631	100.012	-0.448601	4.22438	2.39597e-05	0.000198503	yes	1436.66	1681.36	1191.96	0.708923	-0.496299	3.69986843803077e-05	0.000524454	2.06697	1.93899
ENSMUSG00000052794	1700030K09Rik	ENSMUST00000121902	chr8:74967778-74999132	v6.5	eed	OK	10.6749	4.51196	-0.861164	4.53055	5.88296e-06	5.43235e-05	yes	111.036	132.157	89.9143	0.680358	-0.555633	0.00534234	0.0331403	0.00221893	0.0375697
ENSMUSG00000026095	Asnsd1	ENSMUST00000123519	chr1:53370467-53409596	v6.5	eed	OK	28.9326	48.9924	0.526697	-4.3052	1.66835e-05	0.000142403	yes	337.946	289.893	385.998	1.33152	0.413071	0.00721231	0.0421094	0.0852779	0.583426
ENSMUSG00000022185	Acin1	ENSMUST00000123875	chr14:55250828-55309579	v6.5	eed	OK	260.421	193.294	-0.298088	5.22374	1.75345e-07	2.01486e-06	yes	646.348	755.223	537.472	0.711672	-0.490715	0.000234769	0.00258721	0.00698863	1.0579
ENSMUSG00000086695	Gm15247	ENSMUST00000124513	chrX:166123128-166443668	v6.5	eed	OK	23.86	0.726674	-3.49148	17.0816	0	0	yes	210.065	392.618	27.5112	0.0700711	-3.83504	3.12039630036853e-82	7.03033954240532e-79	0.0311288	0.374139
ENSMUSG00000054889	Dsp	ENSMUST00000124830	chr13:38243196-38290446	v6.5	eed	OK	22.2939	33.2875	0.400869	-2.86897	0.0041181	0.0212963	yes	929.863	759.535	1100.19	1.4485	0.534564	5.79502552625622e-05	0.000773582	1.08029	0.230892
ENSMUSG00000085396	6720401G13Rik	ENSMUST00000124842	chrX:47908920-47988498	v6.5	eed	OK	33.8111	12.5529	-0.990835	4.16406	3.12631e-05	0.000252341	yes	1337.44	1823.05	851.828	0.467255	-1.09772	1.61919479450673e-19	2.78834969400524e-17	1.63698	0.00238957
ENSMUSG00000068036	Mllt4	ENSMUST00000124922	chr17:13675418-14043157	v6.5	eed	OK	73.8075	113.561	0.430878	-4.33561	1.45359e-05	0.0001254	yes	445.519	356.837	534.202	1.49705	0.58212	8.580837215433e-05	0.00108679	0.799125	0.0792359
ENSMUSG00000074578	1500012F01Rik	ENSMUST00000125674	chr2:166861292-166891362	v6.5	eed	OK	232.893	149.46	-0.443547	5.468	4.5515e-08	5.54634e-07	yes	680.789	790.505	571.073	0.722415	-0.469101	0.000352258	0.00361159	0.101665	0.252105
ENSMUSG00000027397	Slc20a1	ENSMUST00000125714	chr2:129024499-129061340	v6.5	eed	OK	172.453	207.023	0.182708	-2.76407	0.00570848	0.0281532	yes	478.898	413.551	544.245	1.31603	0.396189	0.00675283	0.0399938	0.0523584	1.58836
ENSMUSG00000086454	4930500J02Rik	ENSMUST00000125854	chr2:104399319-104411586	v6.5	eed	OK	103.629	36.5992	-1.04079	5.34039	9.2745e-08	1.0947e-06	yes	405.586	612.667	198.506	0.324003	-1.62592	4.70735936101037e-30	2.06383356979562e-27	0.0487634	0.0201904
ENSMUSG00000039187	Fanci	ENSMUST00000126456	chr7:86536814-86611248	v6.5	eed	OK	17.3507	22.5548	0.262315	-2.54332	0.0109804	0.0481739	yes	35.1661	23.7014	46.6309	1.96743	0.976312	0.00321153	0.0220918	0.27603	1.17813
ENSMUSG00000027176	Cstf3	ENSMUST00000126539	chr2:104430679-104552326	v6.5	eed	OK	19.5656	29.6926	0.417126	-2.57812	0.0099339	0.0443762	yes	12.8683	6.77746	18.9591	2.79738	1.48407	0.00417944	0.0273806	0.487043	0.0169106
ENSMUSG00000031402	Mpp1	ENSMUST00000127023	chrX:72341192-72376355	v6.5	eed	OK	26.4401	40.0932	0.416326	-3.02932	0.00245106	0.0133613	yes	40.5111	28.5416	52.4807	1.83875	0.878723	0.00329043	0.022541	1.01018	0.878721
ENSMUSG00000087153	Gm6483	ENSMUST00000127799	chr8:19682267-19698275	v6.5	eed	OK	33.6083	22.7834	-0.388743	2.72818	0.00636857	0.0307107	yes	1312.94	1501.01	1124.88	0.749415	-0.416163	0.000873973	0.00772443	0.773564	0.00955041
ENSMUSG00000053768	Chchd3	ENSMUST00000129654	chr6:32740975-33010260	v6.5	eed	OK	45.1611	76.3356	0.524904	-2.65413	0.00795131	0.0372293	yes	129.598	102.804	156.392	1.52127	0.60528	0.00260059	0.0186401	1.98506	0.0336454
ENSMUSG00000033352	Map2k4	ENSMUST00000130009	chr11:65501744-65601799	v6.5	eed	OK	49.4262	32.7563	-0.411385	3.22933	0.00124079	0.00735353	yes	153.238	186.551	119.926	0.642857	-0.63743	0.000316565	0.00330582	0.614643	0.733723
ENSMUSG00000015755	Tab2	ENSMUST00000130322	chr10:7625450-7676028	v6.5	eed	OK	43.5346	57.2815	0.274421	-2.58224	0.00981614	0.0439545	yes	313.157	249.15	377.164	1.51381	0.59818	0.000112263	0.00137504	1.72707	0.0758763
ENSMUSG00000001436	Slc19a1	ENSMUST00000131031	chr10:76494985-76629293	v6.5	eed	OK	33.9404	24.4864	-0.326488	2.83022	0.00465167	0.0236439	yes	838.775	720.28	957.271	1.32903	0.410371	0.00276494	0.019593	2.24347	0.129719
ENSMUSG00000028745	Capzb	ENSMUST00000131912	chr4:138748813-138847733	v6.5	eed	OK	156.606	205.942	0.273867	-3.33843	0.000842527	0.00524673	yes	520.222	453.557	586.887	1.29396	0.371798	0.00791677	0.0452357	0.117509	2.41783
ENSMUSG00000006005	Tpr	ENSMUST00000132257	chr1:152208434-152313295	v6.5	eed	OK	214.076	168.05	-0.242072	3.19099	0.00141785	0.00820461	yes	267.005	309.606	224.404	0.724804	-0.464338	0.00303377	0.0210908	0.0024356	0.631262
ENSMUSG00000000031	H19	ENSMUST00000132294	chr7:149761433-149764048	v6.5	eed	OK	41.4118	1563.02	3.63081	-28.8245	0	0	yes	1151.6	62.9116	2240.3	35.6102	5.15422	1.41924006250729e-150	4.427428547304e-147	0.0244277	26.701
ENSMUSG00000055491	Pprc1	ENSMUST00000133101	chr19:46107082-46147405	v6.5	eed	OK	94.708	119.953	0.236305	-2.68285	0.00729975	0.0344646	yes	94.0018	73.0789	114.925	1.57261	0.653164	0.00295835	0.0206522	0.0695651	0.550952
ENSMUSG00000026743	Mllt10	ENSMUST00000133649	chr2:17975819-18314457	v6.5	eed	OK	25.6189	45.2104	0.567997	-4.20699	2.588e-05	0.000213785	yes	256.209	214.357	298.062	1.39049	0.475595	0.00332193	0.0227259	0.200421	0.469052
ENSMUSG00000020935	Dcakd	ENSMUST00000134335	chr11:102699786-102962972	v6.5	eed	OK	57.1198	77.4379	0.304325	-3.04637	0.00231619	0.0126997	yes	373.911	318.46	429.363	1.34825	0.431085	0.00501556	0.031604	2.65172	0.0184949
ENSMUSG00000029763	Exoc4	ENSMUST00000134653	chr6:33199084-33923979	v6.5	eed	OK	36.3798	48.9062	0.295889	-2.63165	0.00849711	0.0392313	yes	57.7779	37.6624	77.8935	2.0682	1.04838	0.000101029	0.00125526	0.0044048	0.0721518
ENSMUSG00000047459	Dynlrb1	ENSMUST00000135831	chr2:155062268-155183166	v6.5	eed	OK	103.319	62.3652	-0.504813	3.9135	9.0969e-05	0.000686159	yes	220.969	257.672	184.266	0.715117	-0.483748	0.00264324	0.0188774	0.251039	0.416498
ENSMUSG00000044224	Dnajc21	ENSMUST00000136591	chr15:10376510-10400271	v6.5	eed	OK	79.3844	51.9418	-0.424178	3.62759	0.000286081	0.00200257	yes	538.408	666.17	410.647	0.61643	-0.697991	2.66541578061123e-07	6.50780278596015e-06	0.00223454	0.627661
ENSMUSG00000019505	Ubb	ENSMUST00000136938	chr11:62364672-62366715	v6.5	eed	OK	699.301	1112.46	0.464252	-2.72745	0.00638267	0.0307261	yes	7923.6	6859.29	8987.91	1.31033	0.389925	0.00339424	0.0231309	0.0165063	2.45931
ENSMUSG00000028556	Dock7	ENSMUST00000139152	chr4:98603355-98787606	v6.5	eed	OK	17.0349	51.5743	1.10776	-5.8862	3.95175e-09	5.37247e-08	yes	36.0418	23.314	48.7696	2.09186	1.06479	0.00083902	0.00746567	0.0164069	1.00096
ENSMUSG00000004071	5730403B10Rik	ENSMUST00000140187	chr16:4726360-4790292	v6.5	eed	OK	18.1768	25.3583	0.332957	-3.00292	0.00267399	0.0144647	yes	219.96	182.56	257.359	1.40972	0.495408	0.00361929	0.0243798	0.118759	0.243287
ENSMUSG00000002102	Psmc3	ENSMUST00000141462	chr2:90894165-90910574	v6.5	eed	OK	115.996	152.615	0.274361	-2.99287	0.00276372	0.0148929	yes	197.144	163.43	230.857	1.41258	0.498331	0.00408065	0.0268454	0.00590909	0.0659597
ENSMUSG00000028468	Rgp1	ENSMUST00000141782	chr4:43544384-43600359	v6.5	eed	OK	28.0759	11.1275	-0.925498	4.99553	5.86754e-07	6.25796e-06	yes	24.5365	32.4535	16.6195	0.512103	-0.965495	0.00728608	0.042421	0.0340427	0.0682138
ENSMUSG00000086537	Nespas	ENSMUST00000143738	chr2:174106737-174172245	v6.5	eed	OK	11.0972	3.75269	-1.08422	4.49244	7.04112e-06	6.41777e-05	yes	26.0417	41.0709	11.0125	0.268135	-1.89897	3.07104705929881e-07	7.3738767298007e-06	0.70935	0.382784
ENSMUSG00000029578	Wipi2	ENSMUST00000143980	chr5:143105495-143146542	v6.5	eed	OK	44.9772	32.2967	-0.33119	3.21128	0.00132144	0.00772598	yes	57.9978	73.1161	42.8794	0.586457	-0.769904	0.00257186	0.0184537	2.32011	0.823084
ENSMUSG00000087263	Gm15726	ENSMUST00000144738	chrX:166123128-166443668	v6.5	eed	OK	50.4346	1.3611	-3.61238	5.82883	5.58186e-09	7.4983e-08	yes	697.639	1303.47	91.8102	0.0704353	-3.82756	2.09186668673909e-151	6.78676860378883e-148	0.0159382	0.0120154
ENSMUSG00000017760	Ctsa	ENSMUST00000146525	chr2:164656231-164683211	v6.5	eed	OK	33.005	57.2364	0.550532	-4.79945	1.59099e-06	1.59722e-05	yes	77.2844	60.7816	93.7872	1.54302	0.625756	0.00664333	0.0394489	1.57538	0.214374
ENSMUSG00000040728	Esrp1	ENSMUST00000147342	chr4:11188461-11313930	v6.5	eed	OK	29.4624	38.5281	0.268271	-3.16613	0.0015448	0.00886652	yes	641.308	720.742	561.875	0.779579	-0.359233	0.00613097	0.0370218	1.48265	0.0246524
ENSMUSG00000026553	Copa	ENSMUST00000150298	chr1:173996143-174052461	v6.5	eed	OK	51.1728	63.6329	0.217924	-2.69683	0.00700037	0.0332459	yes	112.45	88.4343	136.465	1.54312	0.625855	0.00257735	0.0184891	0.0806621	0.0529021
ENSMUSG00000086683	Gm12867	ENSMUST00000151216	chr4:118781315-118811406	v6.5	eed	OK	14.2538	4.36503	-1.1834	2.75977	0.00578428	0.0284276	yes	31.6219	41.8644	21.3793	0.510679	-0.969511	0.00249	0.0179889	0.0341492	0.139926
ENSMUSG00000050705	2310061I04Rik	ENSMUST00000151274	chr17:36029621-36053334	v6.5	eed	OK	25.2387	14.5461	-0.551053	3.24514	0.00117391	0.00700868	yes	33.7836	43.6463	23.9209	0.548062	-0.867589	0.00606758	0.0367402	0.927422	0.470659
ENSMUSG00000027651	Rprd1b	ENSMUST00000152452	chr2:157854232-157972172	v6.5	eed	OK	15.8259	23.0186	0.37465	-2.75234	0.00591709	0.0289041	yes	435.477	353.775	517.18	1.46189	0.547836	0.00017714	0.00204144	0.00644187	0.155075
ENSMUSG00000004936	Map2k1	ENSMUST00000152535	chr9:64033576-64101438	v6.5	eed	OK	58.9075	41.1621	-0.35845	3.34265	0.000829811	0.00517325	yes	127.639	149.914	105.364	0.702827	-0.508758	0.00682887	0.0403499	0.12106	0.267415
ENSMUSG00000072844	G530011O06Rik	ENSMUST00000154810	chrX:166123128-166443668	v6.5	eed	OK	27.2998	1.05653	-3.25189	10.1295	0	0	yes	315.437	575.529	55.3447	0.0961632	-3.37837	3.89411800867414e-89	9.28964757545738e-86	0.0665392	0.120008
ENSMUSG00000039323	Igfbp2	ENSMUST00000155703	chr1:72871076-72899048	v6.5	eed	OK	239.204	302.465	0.234652	-2.96154	0.00306104	0.0163082	yes	758.823	630.803	886.842	1.40589	0.491488	0.000401149	0.00403733	5.27869	0.186878
ENSMUSG00000027714	Exosc9	ENSMUST00000156100	chr3:36451527-36471072	v6.5	eed	OK	66.469	49.8557	-0.287603	2.6602	0.00780949	0.0366261	yes	87.6314	111.205	64.0573	0.576027	-0.795792	0.000246186	0.00269327	0.0987875	0.172137
ENSMUSG00000031782	Coq9	ENSMUST00000159424	chr8:97343717-97378795	v6.5	eed	OK	45.2623	23.2212	-0.667408	4.43514	9.20117e-06	8.2271e-05	yes	64.7358	47.867	81.6046	1.70482	0.76962	0.002416	0.0175264	0.0234191	0.0769391
ENSMUSG00000056888	Glipr1	ENSMUST00000159550	chr10:111409719-111439687	v6.5	eed	OK	0.394384	15.9043	3.69702	-4.18048	2.90889e-05	0.000237167	yes	15.085	0.561507	29.6085	52.7304	5.72056	5.84984871786215e-13	4.34103732531638e-11	0.0607141	0.011004
ENSMUSG00000029823	Luc7l2	ENSMUST00000159936	chr6:38501333-38559470	v6.5	eed	OK	116.615	96.596	-0.18834	3.19352	0.00140552	0.00814161	yes	989.412	1114.81	864.011	0.775027	-0.367682	0.00461178	0.0296001	3.94431	0.197969
ENSMUSG00000091747	D17H6S56E-5	ENSMUST00000163360	chr17:35133680-35153274	v6.5	eed	OK	19.4612	8.60312	-0.816296	5.79515	6.82583e-09	9.08286e-08	yes	179.204	240.418	117.99	0.490767	-1.02689	2.2495665866005e-09	8.89497705924203e-08	0.602007	0.4604
ENSMUSG00000021096	Ppm1a	ENSMUST00000163728	chr12:73862197-73895927	v6.5	eed	OK	94.1327	71.6275	-0.273227	3.01197	0.00259559	0.0140811	yes	624.435	701.721	547.149	0.779725	-0.358962	0.00629591	0.0378203	0.0139542	0.779523
ENSMUSG00000021910	Nisch	ENSMUST00000163846	chr14:31983020-32030132	v6.5	eed	OK	192.38	153.109	-0.228324	2.74061	0.00613256	0.0297762	yes	312.775	397.112	228.438	0.575249	-0.797742	1.14648649714117e-07	3.08835514103697e-06	0.336309	2.14373
ENSMUSG00000091490	Triml2	ENSMUST00000163869	chr8:44265894-44279235	v6.5	eed	OK	33.0026	75.769	0.831105	-6.70989	1.94766e-11	3.17593e-10	yes	486.908	343.002	630.813	1.83909	0.878995	1.40121860987154e-09	5.77203860985632e-08	3.82156	0.043942
ENSMUSG00000023050	Map3k12	ENSMUST00000164343	chr15:102285956-102347495	v6.5	eed	OK	13.279	7.67533	-0.548169	2.92603	0.00343322	0.0180861	yes	35.2684	46.4145	24.1223	0.519716	-0.944205	0.00238585	0.0173602	0.248539	0.0392951
ENSMUSG00000091793	Rian	ENSMUST00000165010	chr12:110842154-110899919	v6.5	eed	OK	93.5717	49.024	-0.646417	7.61599	2.62013e-14	4.96066e-13	yes	1483.85	1918.17	1049.53	0.54715	-0.86999	6.80092872820395e-13	5.02382994732144e-11	7.63297	1.08315
ENSMUSG00000001424	Snd1	ENSMUST00000165151	chr6:28425138-28885162	v6.5	eed	OK	71.6448	126.374	0.567527	-4.87038	1.11386e-06	1.13848e-05	yes	120.724	76.5453	164.904	2.15433	1.10724	1.18879840047215e-07	3.18435434160818e-06	0.290627	0.0138843
ENSMUSG00000022471	Xrcc6	ENSMUST00000165777	chr15:81818264-81870515	v6.5	eed	OK	21.9917	55.5231	0.926136	-6.35739	2.05213e-10	3.12921e-09	yes	304.579	252.525	356.632	1.41226	0.498011	0.00183266	0.0140192	1.85551	0.0132879
ENSMUSG00000071414	Gm6736	ENSMUST00000166583	chr12:13275932-13590616	v6.5	eed	OK	32.8581	49.7792	0.415398	-3.10463	0.00190517	0.0106006	yes	494.371	384.51	604.231	1.57143	0.652078	8.52846565157304e-06	0.00014606	2.68969	0.500348
ENSMUSG00000092035	Peg10	ENSMUST00000166678	chr6:4697305-4710514	v6.5	eed	OK	192.56	452.347	0.854042	-4.61149	3.99796e-06	3.83614e-05	yes	9251.51	5166.29	13336.7	2.58149	1.3682	2.13366365615974e-22	4.82059402472033e-20	0.15269	7.07566
ENSMUSG00000092060	Bend4	ENSMUST00000169190	chr5:67783385-67829229	v6.5	eed	OK	17.4507	29.5694	0.527361	-4.88912	1.01289e-06	1.03904e-05	yes	786.635	533.627	1039.64	1.94826	0.962185	6.36576467675415e-12	4.02119008696926e-10	0.169991	0.00841157
ENSMUSG00000024050	Wiz	ENSMUST00000169488	chr17:32490999-32526384	v6.5	eed	OK	20.4536	32.1281	0.451572	-3.5884	0.000332709	0.00228085	yes	323.069	273.612	372.526	1.36151	0.445212	0.00443244	0.0286646	1.1726	0.0425694
ENSMUSG00000001985	Grik3	ENSMUST00000170732	chr4:125167943-125391417	v6.5	eed	OK	7.77844	14.7643	0.640859	-6.02895	1.65031e-09	2.3336e-08	yes	367.826	207.946	527.705	2.5377	1.34352	5.24819993383291e-17	6.52877681646094e-15	0.0352449	3.61884
