# Supplementary material for: Coordinate Regulation of DNA Methylation and H3K27me3 in Mouse Embryonic Stem Cells
Source: PLoS One. 2013 Jan 11;8(1):e53880. doi: 10.1371/journal.pone.0053880 (PMC3543269; doi:10.1371/journal.pone.0053880)
Supplement: Table S4 — PCR primers used in this study. (XLS) [file pone.0053880.s009.xls]

## Sheet: Sheet1
qPCR Primers	ChIP-seq Peak	Product Size	Tm	Sequence
ChIP_1F	11:3,049,481-3,050,463	71	60	GGGCGGCTGCTGTTGAC
ChIP_1R			59	GCCTTCCCCCAGTGTGAGT
ChIP_2F	18:74,090,097-74,091,106	69	59	TTGTCGCGCCACAGTAGCT
ChIP_2R			59	CTATGGACGGTCCTGCGACTA
ChIP_3F	1:173,010,315-173,011,804	88	59	CCACCCACTTGTCTTTCCAAA
ChIP_3R			59	TGAGTATCCCCGCCTGTCA
ChIP_4F	4:128,481,405-128,482,435	74	59	CCAGGCAGTCAGCTACTCCTATG
ChiP_4R			59	GGTGGGTTTTTAGCTGGGTACA
ChIP_5F	13:52,302,672-52,304,186	141	60.15	TTAACAGTTGGCGGTTGTGA
ChIP_5R			59.84	CTTGGCTGGAAACAGAGGTC
ChIP_6F	5:144,3699,724-144,370,630	75	60.56	AGGGAGGGACACTGTCACAA
ChIP_6R			59.76	GTGTGTGCTTGCATGTTCCT
ChIP_7F	8:49,318,354-49,326,147	145	59.9	CTGAAAGTCGACGTTGGAGTC
ChIP_7R			60.08	GATCAGCAGTGGGGATGAGT
ChIP_8F	10:69,448,777-69,457,487	110	60.04	CCGTCAAAAACACACACAGG
ChiP_8R			60.11	CAACTTGGATGGAGGCTGTT
ChIP_9F	2:17,966,844-17,973,881	104	60.6	AGCTTCCTAGATGGGGTTGC
ChIP_9R			60.19	TCACCATCACCACCATCATC
ChIP_10F	5:24,103,540-24,113,063	149	59.4	TAGGTTCCTGGGTACCCTCA
ChIP_10R			58.69	CACCTCAAAGGTGTGAAGGA
ChIP_11F	4:129,641,254-129,642,578	125	58.85	CACACCCAACACCAGGATAG
ChIP_11R			59.53	GGTTCTTCCCTCTTCCCAGT
ChIP_12F	X:100,127,960-100,129,423	114	60.06	AGGCAGGGCAGGATAGATTT
ChIP_12R			60.1	ATTGCCAAGAGAGCCTCTGA
ChIP_13F	7:128,964,347-128,965,210	148	59.73	GTCCCGTCTACTGGTTCTGC
ChIP_13R			60.1	TTTTAGGAAGGCAGGTGTGG
ChIP_14F	8:11,345,929-11,347,996	135	59.94	CCATCTTCCTGCCTCTCTTG
ChIP_14R			60.1	TCACCTAGGCGACCGATAAC
ChIP_15F	5:23,336,307-23,338,132	149	59.83	TGACAAAGTCCTCCATGCTG
ChIP_15R			59.79	CGCTTGCCTACTTTGCTCTT
ChIP_16F	11:18,773,627-18,777,904	123	60.17	GATCCAAAGTGGGGGAAGTT
ChIP_16R			59.99	GAGGGTGAGCTTCCAGAGTG
ChIP_17F	12:4,871,368-4,872,932	102	59.76	ATGTGCAAACACTGCTCACC
ChIP_17R			60.1	CTTATTGGCCTGTGCATCCT
ChIP_18F	10:61,060,004-61,062,105	130	59.49	TGCTTACCTAACGTGCAGGA
ChIP_18R			60.3	GCTGGCCTTGAACTTGTTGT
ChIP_19F	12:113,207,750-113,208,604	112	60.12	ATGGAATTTGGAGGGGAAAG
ChIP_19R			60.05	TTTTCCATGGTTCCTGCTTC
ChIP_20F	3:153,629,231-153,630,190	144	59.57	CAGCTGAAGCAGGGATTTCT
ChIP_20R			59.96	GGACCAAACCTGGAACTTCTC
ChIP_21F	6:51,690,290-51,691,069	122	59.96	AGGCTTACCCCTCCTGTGAT
ChIP_21R			60.11	TGTTCCCACAGGCTCATACA
ChIP_22F	19:27,401,052-27,401,650	147	59.73	CGGGTCATAGCCTAAACAGC
ChIP_22R			60.04	AACTGCTCTCGCTCTTGCTC
ChIP_23F	10:10,748,711-10,749,372	139	60.11	AAAGGTTGAGAGCCCCTGTT
ChIP_23R			59.85	TTGGGGATGTGTGTGTGTCT
ChIP_24F	10:92,291,560-92,292,971	147	60.42	AACCATCAGAGGCAGCGTAG
ChIP_24R			59.86	CAGCAGAGGGGACCTTAGTG
Tnp1F	1:73,061,094-73,063,117	118	60.22	CCCTCTGATGTCCTCATGCT
Tnp1R			60.31	TAAATCTGTCCCTCCCCACA
Prss21F	17:24,003,971-24,006,170	108	59.87	AGGACTGCTCCCGTTCACTA
Prss21R			59.69	CTAGGCCCAAGGATTGTCTG
Fbxo/Ankrd16F	Bisulfite PCR Primer	276	57.57	AAGGATTAGAAATTTAAGAGAGATAAGGT
Fbxo/Ankrd16R	Bisulfite PCR Primer		58.71	TTCCATAAACAACCCATAAATAACA
Miip/Fv1_1F	Bisulfite PCR Primer	250	58.41	GGTAAGGAATTTAATGATTTTGTGTATT
Miip/Fv1_1R	Bisulfite PCR Primer		60.01	AAACTTCAATCTATTTTTCCCCAAC
Miip/Fv1_2F	Bisulfite PCR Primer	186	58.16	ATAGGTAGTTAGTTGTAGGGGGTTG
Miip/Fv1_2R	Bisulfite PCR Primer		57.75	CCAATAATTAATTATCACCAATTTTATTTA
Gas5F	Bisulfite PCR Primer	421	59.07	TGAATGTATTGTTTTTTGAGAGTAATTG
Gas5R	Bisulfite PCR Primer		60.24	AAAAAACCCACCATCAAATAAAACT
Pdgfrl_1F	Bisulfite PCR Primer	425	59.6	TTGTTATTGGATGGTTTTTGTTGTA
Pdgfrl_1R	Bisulfite PCR Primer		59.31	ACCCTTACTATCCTTAAACACACCA
Pdgfrl_2F	Bisulfite PCR Primer	482	59.31	TGGTGTGTTTAAGGATAGTAAGGGT
Pdgfrl_2R	Bisulfite PCR Primer		59.33	TAAAAAAACCTTTTAAAAACCCCTC
Nkx2.1F	Bisulfite PCR Primer	380	60.47	AGGTGGTTTTGAAATAGGGAATTT
Nkx2.1R	Bisulfite PCR Primer		57.25	AAAAAAACAAATAACACTCTACCCTT
Rab7F	qRT-PCR primer	129	60	CCCGAGAACTTCCCTTTTGT
Rab7R	qRT-PCR primer		60	CTTGGCACTGGTCTCGAAGT
Nphp3F	qRT-PCR primer	133	60	GCGAGAGTTGGAGAGCAAAC
Nphp3R	qRT-PCR primer		60	GCTGGCCCAGTACTCACATT
Slc1a1F	qRT-PCR primer	145	60	GGCAGATTCTGGTGGACTTC
Slc1a1R	qRT-PCR primer		60	TTGCGGAATATTTCCCAGTC
Sugp1F	qRT-PCR primer	124	59.95	GAGCCTCCCTCTTCTCAGGT
Sugp1R	qRT-PCR primer		61.08	TTTCCAGACTTGGGTTGTGC
QarsF	qRT-PCR primer	78	60	TGGAAGAAACAGACCGGAAG
QarsR	qRT-PCR primer		61	CCATCAGAGACAGGGTCTGG
Smad7F	qRT-PCR primer	99	60	CAGGCTGTCCAGATGCTGT
Smad7R	qRT-PCR primer		59.98	CAGGCTCCAGAAGAAGTTGG
Nr1h5F	qRT-PCR primer	120	60	TTTACGCTGGAAGGGTCAAG
Nr1h5R	qRT-PCR primer		60	GTAATGCTACGCCGGAAAAA
Mid1F	qRT-PCR primer	124	59	TCATTCAGCAACGAAGACAAA
Mid1R	qRT-PCR primer		61	ATGAGCGATGCAGACCTCTC
PtprkF	qRT-PCR primer	143	59	GCTCTCTGGCTTCTGTACCC
PtprtR	qRT-PCR primer		60	CTGACATGGACCCACTCAAA
Cpne3F	qRT-PCR primer	75	60	TCTCCACCCTCACTCGACTT
Cpne3R	qRT-PCR primer		59	TTCCACCTTCGTGACACACT
Brpf3F	qRT-PCR primer	97	60	ATCACTCTCCCCATGGTCAC
Brpf3R	qRT-PCR primer		60	GCATGAACTGGGTCTTCCTC
AenF	qRT-PCR primer	143	60	CACAAGGCTATCCCCTTTCA
AenR	qRT-PCR primer		60	TAAGTGGTATCCCGGGTCTG
Idh1F	qRT-PCR primer	149	60	GAAACATTCTGGGTGGCACT
Idh1R	qRT-PCR primer		61	AGGCCCAGGAACAACAAAAT
ActinF	qRT-PCR endogenous control	76	59.4	CAGTTCGCCATGGATGACGATATCG
ActinR	qRT-PCR endogenous control		65.7	CCGCGAAGCCGGCTTTGCACATG
Rpl32F	qRT-PCR endogenous control	128	63	CATGCACACAAGCCATCTACTCA
Rpl32R	qRT-PCR endogenous control		62	TGCTCACAATGTGTCCTCTAAGAAC
